# Supplementary material for: Synthesis and redetermination of the crystal structure of salicyl­aldehyde N(4)-morpholino­thio­semi­carbazone
Source: Acta Crystallogr E Crystallogr Commun. 2019 Aug 30;75(Pt 9):1389–93. doi: 10.1107/S2056989019011812 (PMC6727042; doi:10.1107/S2056989019011812)
Supplement: Supplementary file 1 [file e-75-01389-sup1.cif]

##############################################################################
#                                                                            #
# This CIF contains the data in a paper accepted for publication in          #
# Acta Crystallographica Section E. It conforms to the requirements of       #
# Notes for Authors for Acta Crystallographica Section E, and has been       #
# peer reviewed under the auspices of the IUCr Commission on Journals.       #
#                                                                            #
# Full details of the Crystallographic Information File format               #
# are given in the paper "The Crystallographic Information File (CIF):       #
# a New Standard Archive File for Crystallography" by S. R. Hall, F. H.      #
# Allen and I. D. Brown [Acta Cryst. (1991), A47, 655-685].                  #
#                                                                            #
# The current version of the core CIF dictionary is obtainable from          #
# ftp://ftp.iucr.org/pub/cif_core.dic.                                       #
#                                                                            #
# Software is freely available for graphical display of the structure(s)     #
# in this CIF. For information consult the CIF software page                 #
# http://www.iucr.org/resources/cif/software.                                #
#                                                                            #
# This file may be used for bona fide research purposes within the           #
# scientific community so long as proper attribution is given to the journal # 
# article from which it was obtained.                                        #
#                                                                            #
##############################################################################
data_I
_audit_creation_method
;
Olex2 1.2
(compiled 2018.05.29 svn.r3510 for OlexSys, GUI svn.r5506)
;
_journal_date_recd_electronic     2019-08-05
_journal_date_accepted     2019-08-27
_journal_name_full     'Acta Crystallographica, Section E'
_journal_year     2019
_journal_volume     75
_journal_issue      9
_journal_page_first     1389
_journal_page_last     1393
_journal_paper_category     GO
_journal_paper_doi     10.1107/S2056989019011812
_journal_coeditor_code     MW2147
_publ_contact_author_name     'Luc Van Meervelt'
_publ_contact_author_address
;
Department of Chemistry
KU Leuven
Biomolecular Architecture, Celestijnenlaan 200F
Leuven (Heverlee)
B-3001
Belgium
;
_publ_contact_author_email     'luc.vanmeervelt@kuleuven.be'
_publ_contact_author_fax     ?
_publ_contact_author_phone     '3216327609'
_publ_section_title
;
Synthesis and redetermination of the crystal structure of salicylaldehyde
<i>N</i>(4)-morpholinothiosemicarbazone
;
_publ_section_title_footnote     .
loop_
    _publ_author_name
    _publ_author_footnote
    _publ_author_address
    'Tran Buu, Dang' .
;
Faculty of Chemistry
Ho Chi Minh City University of Education
280 An Duong Vuong Street
District No. 5
Ho Chi Minh City
Vietnam
;
    'Duong Ba, Vu' .
;
Faculty of Chemistry
Ho Chi Minh City University of Education
280 An Duong Vuong Street
District No. 5
Ho Chi Minh City
Vietnam
;
    'Khoi Nguyen Hoang, Minh' .
;
Vietnam National University
Ho Chi Minh City High School for the Gifted
153 Nguyen Chi Thanh
District 5
Ho Chi Minh City
Vietnam
;
    'Vu Quoc, Trung' .
;
Faculty of Chemistry
Hanoi National University of Education
136 Xuan Thuy
Cau Giay
Hanoi
Vietnam
;
    'Duong Khanh, Linh' .
;
Faculty of Chemistry
Hanoi National University of Education
136 Xuan Thuy
Cau Giay
Hanoi
Vietnam
;
    'Oanh Doan Thi, Yen' .
;
Publishing House for Science and Technology
18 Hoang Quoc Viet
Cau Giay
Hanoi
Vietnam
;
    'Van Meervelt, Luc' .
;
Department of Chemistry
KU Leuven
Biomolecular Architecture, Celestijnenlaan 200F
Leuven (Heverlee)
B-3001
Belgium
;
_publ_section_synopsis
;
In the crystalline state, salicylaldehyde
<i>N</i>(4)-morpholinothiosemicarbazone forms sheets parallel to (002) and
consisting of two parallel chains running in the <i>a</i>-axis direction and
formed by N---H...O and C---H...O hydrogen bonds.
;
_chemical_name_systematic
;
<i>N</i>-{[(2-Hydroxyphenyl)methylidene]amino}morpholine-4-carbothioamide
;
_chemical_name_common     ?
_chemical_formula_moiety     'C12 H15 N3 O2 S'
_chemical_formula_sum     'C12 H15 N3 O2 S'
_chemical_formula_iupac     'C12 H15 N3 O2 S'
_chemical_formula_weight     265.33
_chemical_melting_point     ?
_chemical_absolute_configuration     ?
_space_group_crystal_system     orthorhombic
_space_group_name_H-M_alt     'P n a 21'
_space_group_name_Hall     'P 2c -2n'
loop_
    _space_group_symop_operation_xyz
    'x, y, z'
    '-x, -y, z+1/2'
    'x+1/2, -y+1/2, z'
    '-x+1/2, y+1/2, z+1/2'
_cell_length_a     11.7579(4)
_cell_length_b     15.0584(5)
_cell_length_c     7.1103(3)
_cell_angle_alpha     90
_cell_angle_beta     90
_cell_angle_gamma     90
_cell_volume     1258.92(8)
_cell_formula_units_Z     4
_cell_measurement_reflns_used     5842
_cell_measurement_theta_min     3.1600
_cell_measurement_theta_max     27.2830
_cell_measurement_temperature     293(2)
_exptl_crystal_description     block
_exptl_crystal_colour     colourless
_exptl_crystal_size_max     0.5
_exptl_crystal_size_mid     0.2
_exptl_crystal_size_min     0.1
_exptl_crystal_density_diffrn     1.400
_exptl_crystal_density_meas     ?
_exptl_crystal_density_method     ?
_exptl_crystal_F_000     560
_exptl_absorpt_coefficient_mu     0.255
_exptl_absorpt_correction_type     multi-scan
_exptl_absorpt_process_details
;
(CrysAlisPro; Rigaku OD, 2018)
;
_exptl_absorpt_correction_T_min     0.48295
_exptl_absorpt_correction_T_max     1.00000
_diffrn_ambient_temperature     293(2)
_diffrn_source     'micro-focus sealed X-ray tube'
_diffrn_radiation_type     MoK\a
_diffrn_radiation_wavelength     0.71073
_diffrn_radiation_monochromator     mirror
_diffrn_measurement_device_type
;
Rigaku Oxford Diffraction SuperNova, Single source at offset/far, Eos
;
_diffrn_measurement_device     'four-circle diffractometer'
_diffrn_measurement_method     '\w scans'
_diffrn_detector     'CCD plate'
_diffrn_detector_area_resol_mean     15.9631
_diffrn_reflns_number     12278
_diffrn_reflns_av_R_equivalents     0.0250
_diffrn_reflns_av_unetI/netI     0.0171
_diffrn_reflns_theta_min     2.705
_diffrn_reflns_theta_max     26.366
_diffrn_reflns_theta_full     25.242
_diffrn_measured_fraction_theta_max     0.998
_diffrn_measured_fraction_theta_full     0.998
_diffrn_reflns_limit_h_min     -14
_diffrn_reflns_limit_h_max     14
_diffrn_reflns_limit_k_min     -18
_diffrn_reflns_limit_k_max     18
_diffrn_reflns_limit_l_min     -8
_diffrn_reflns_limit_l_max     8
_diffrn_radiation_probe     x-ray
loop_
    _refln_index_h
    _refln_index_k
    _refln_index_l
    _refln_F_squared_meas
    _refln_F_squared_sigma
    0 -2 0 206.51 1.2
    0 -2 0 209.89 1.53
    0 2 0 208.94 1.52
    0 -2 0 217.99 1.88
    0 2 0 214.31 1.1
    0 -2 0 217.75 1.16
    0 3 0 0 0.05
    0 -3 0 0.02 0.06
    0 3 0 0.07 0.04
    0 -3 0 0.1 0.04
    0 3 0 -0.04 0.06
    0 -3 0 -0.03 0.07
    0 -3 0 0.12 0.07
    0 -4 0 68.77 0.94
    0 4 0 70.43 0.9
    0 4 0 67.14 1.22
    0 -4 0 69.17 1.01
    0 -4 0 69.3 1.51
    0 -4 0 67.3 1.25
    0 4 0 68.87 1.5
    0 -5 0 -0.01 0.1
    0 5 0 0.09 0.09
    0 5 0 0.25 0.09
    0 -5 0 0.17 0.1
    0 5 0 0.1 0.09
    0 -5 0 0.31 0.15
    0 -5 0 0.4 0.11
    0 6 0 31.9 1.05
    0 -6 0 33.67 0.9
    0 -6 0 33.34 0.84
    0 6 0 36.5 1.17
    0 6 0 32.82 1.27
    0 -6 0 35.03 1.32
    0 -6 0 32.41 1.08
    0 7 0 1.2 0.3
    0 -7 0 1.04 0.22
    0 7 0 0.91 0.26
    0 -7 0 1.67 0.4
    0 7 0 1.79 0.32
    0 -7 0 1.57 0.23
    0 -8 0 13.04 0.95
    0 8 0 11.52 0.75
    0 -8 0 12.76 0.66
    0 8 0 13.43 0.85
    0 -8 0 12.49 0.61
    0 -9 0 -0.02 0.16
    0 -9 0 0.11 0.11
    0 9 0 0.2 0.2
    0 9 0 0.2 0.19
    0 -9 0 0.09 0.11
    0 10 0 194.8 3.48
    0 10 0 188.85 3.54
    0 -10 0 187.94 2.93
    0 -10 0 185.74 3.98
    0 -10 0 188.37 2.7
    0 -11 0 0.07 0.18
    0 -11 0 -0.07 0.19
    0 11 0 0.12 0.17
    0 11 0 0.32 0.28
    0 -11 0 0.04 0.12
    0 12 0 3.39 0.55
    0 -12 0 3.96 0.66
    0 -12 0 3.86 0.49
    0 -12 0 3.77 0.45
    0 -13 0 0.65 0.35
    0 -13 0 0.27 0.18
    0 13 0 0.25 0.22
    0 -13 0 0.38 0.19
    0 14 0 1.06 0.35
    0 -14 0 0.72 0.27
    0 -14 0 0.48 0.22
    0 -14 0 0.96 0.41
    0 15 0 0.29 0.21
    0 -15 0 0.11 0.13
    0 -15 0 0.23 0.19
    0 -15 0 0.36 0.3
    0 -16 0 20.02 1.72
    0 16 0 21.19 1.59
    0 -17 0 0.03 0.28
    0 -18 0 3.01 0.73
    -1 2 0 627.93 2.67
    -1 -2 0 612.33 3
    1 -2 0 629.01 3.47
    -1 2 0 623.5 3.48
    -1 -2 0 613.99 2.88
    1 2 0 636.87 2.84
    1 2 0 624.28 3.29
    -1 -2 0 644.26 3.19
    -1 -3 0 108.25 1.7
    -1 -3 0 106.13 1.44
    -1 3 0 103.57 1.68
    -1 3 0 108.29 0.91
    1 -3 0 108.62 1.38
    -1 -3 0 109.87 1.38
    1 3 0 110.28 1.41
    -1 -3 0 110.19 1.2
    1 3 0 110.29 1.62
    1 -3 0 105.69 1.68
    -1 3 0 107.39 1.32
    -1 -4 0 2.2 0.17
    1 4 0 2.06 0.27
    -1 4 0 2.2 0.29
    1 -4 0 2.92 0.26
    -1 -4 0 2.17 0.24
    1 -4 0 2.03 0.28
    -1 4 0 2.17 0.14
    -1 4 0 1.76 0.2
    -1 -4 0 1.68 0.26
    1 4 0 1.85 0.25
    -1 -4 0 2.26 0.2
    1 -4 0 1.94 0.16
    -1 -4 0 1.95 0.21
    1 4 0 2.32 0.24
    1 -4 0 2.41 0.24
    1 5 0 303.11 3.57
    1 -5 0 297.89 3.53
    1 -5 0 299.23 2.2
    -1 5 0 301.13 2.82
    -1 -5 0 307.65 3.03
    1 5 0 297.99 3.12
    -1 -5 0 302.89 2.41
    -1 -5 0 300.74 3.53
    1 5 0 295.82 3.03
    1 -5 0 296.01 2.94
    -1 5 0 295.24 3.54
    1 -5 0 297.81 2.64
    -1 -5 0 302.01 2.21
    -1 5 0 291.72 1.82
    1 -6 0 28.26 1
    -1 6 0 27.43 0.94
    1 -6 0 26.52 0.86
    1 -6 0 27.87 1.18
    1 -6 0 26.61 0.73
    -1 6 0 26.04 0.58
    -1 6 0 25.87 1.15
    -1 -6 0 26.58 1.16
    -1 -6 0 27.06 0.75
    1 6 0 26.53 0.99
    1 6 0 28.29 1.2
    -1 -6 0 25.58 0.97
    1 6 0 27.03 1.04
    -1 -6 0 26.91 0.79
    -1 -7 0 116.93 1.73
    1 -7 0 116.43 2.62
    1 7 0 118.93 2.29
    1 -7 0 116.13 1.67
    -1 -7 0 121.25 2.67
    1 7 0 119.3 2.64
    1 -7 0 120.22 1.97
    -1 -7 0 120.21 1.81
    -1 7 0 114.89 2.59
    -1 7 0 118.29 2.12
    -1 7 0 119.98 1.36
    -1 8 0 57.39 0.99
    -1 -8 0 58.29 1.34
    1 8 0 57.3 1.72
    -1 8 0 60.19 1.64
    1 -8 0 58.36 1.98
    1 -8 0 57.95 1.49
    -1 -8 0 57.66 1.35
    1 -8 0 58.21 1.29
    -1 -8 0 59.07 2.01
    1 9 0 1.08 0.27
    -1 -9 0 0.91 0.2
    -1 -9 0 0.86 0.28
    -1 -9 0 1.3 0.23
    -1 9 0 0.87 0.25
    1 -9 0 0.99 0.2
    1 -9 0 0.66 0.27
    1 -9 0 0.85 0.23
    1 -10 0 21.76 1.36
    -1 -10 0 22.59 1.39
    -1 -10 0 25.08 1.02
    1 10 0 23.23 1.24
    1 -10 0 23.83 0.95
    -1 10 0 23.64 1.18
    -1 10 0 22.7 1.27
    1 -10 0 23.23 1.08
    -1 -10 0 23.74 1
    -1 -11 0 7.41 0.6
    1 11 0 7.32 0.74
    1 -11 0 6.72 0.81
    -1 -11 0 7.43 0.6
    1 -11 0 6.59 0.53
    -1 11 0 7.45 0.78
    1 -11 0 6.92 0.64
    -1 -11 0 5.89 0.76
    -1 11 0 7.1 0.69
    -1 -12 0 51.68 1.64
    -1 12 0 48.44 2.06
    1 -12 0 52.27 1.81
    1 12 0 49.11 1.99
    -1 -12 0 49.78 1.64
    -1 -12 0 56.9 2.45
    1 -12 0 51.43 2.32
    1 -12 0 50.29 1.53
    -1 12 0 53.38 1.99
    -1 13 0 10.5 1.02
    -1 13 0 10.88 0.97
    1 -13 0 10.7 0.75
    -1 -13 0 9.2 1.04
    -1 -13 0 9.82 0.77
    1 -13 0 10.29 0.85
    -1 -13 0 9.36 0.74
    1 -13 0 8.45 0.99
    1 13 0 10.11 0.95
    -1 -14 0 3.07 0.65
    1 -14 0 2.38 0.59
    1 14 0 3.34 0.59
    1 -14 0 1.83 0.4
    -1 -14 0 2.5 0.42
    -1 -14 0 2.11 0.39
    -1 14 0 2.07 0.49
    1 15 0 0.22 0.28
    -1 -15 0 0.41 0.35
    -1 -15 0 0.22 0.18
    1 -15 0 0.65 0.39
    -1 15 0 0.49 0.33
    1 -15 0 0.5 0.24
    1 -16 0 10.83 1.27
    1 -16 0 12.67 1.09
    -1 16 0 12.87 1.28
    -1 -16 0 10.72 1.25
    -1 -17 0 10.09 1.27
    1 -17 0 10.99 1.34
    1 -18 0 0.39 0.33
    -1 -18 0 0.61 0.4
    -2 0 0 58.38 1.07
    2 0 0 59.45 1.16
    -2 0 0 59.37 1.17
    -2 -1 0 9.43 0.48
    -2 -1 0 9.55 0.44
    2 -1 0 9.28 0.48
    2 1 0 8.61 0.45
    -2 1 0 10.15 0.49
    2 1 0 9.3 0.44
    -2 -1 0 9.72 0.41
    -2 -2 0 387.38 2.94
    -2 -2 0 374.75 2.72
    -2 2 0 371.08 3.25
    2 2 0 373.25 3.01
    2 2 0 377.38 2.6
    2 -2 0 377.48 3.23
    -2 -2 0 384.06 3.17
    -2 3 0 238.94 2.84
    -2 -3 0 244.35 2.35
    -2 -3 0 244.85 2.56
    2 -3 0 248.94 2.86
    2 3 0 251.59 2.31
    2 3 0 238.09 2.67
    -2 -4 0 0.78 0.17
    -2 -4 0 0.6 0.15
    2 4 0 0.18 0.11
    -2 -4 0 0.68 0.18
    -2 -4 0 0.42 0.15
    -2 4 0 0.42 0.12
    2 -4 0 0.48 0.17
    -2 4 0 0.32 0.14
    2 4 0 0.31 0.11
    2 -5 0 377.49 4.18
    -2 5 0 373.39 3.2
    -2 5 0 379.91 2.14
    -2 -5 0 385.43 3.03
    -2 -5 0 378.94 2.2
    -2 5 0 373.91 4.17
    -2 -5 0 370.09 3.32
    -2 -5 0 373.8 4.18
    2 5 0 373.75 3.37
    -2 -5 0 382.61 3.59
    2 5 0 365.48 4
    -2 6 0 50.95 1.67
    -2 6 0 54.03 1.31
    2 6 0 52.06 1.63
    -2 -6 0 53.59 0.96
    2 -6 0 52.32 1.3
    -2 -6 0 52.71 1.19
    -2 -6 0 52.84 1.31
    -2 6 0 51.36 0.8
    -2 -6 0 53.8 1.7
    2 -6 0 52.69 1.68
    2 6 0 49.8 1.36
    2 -7 0 275.1 4.11
    2 -7 0 271.4 3.49
    -2 -7 0 268.2 3.14
    -2 7 0 267.74 1.93
    -2 7 0 276.58 3.21
    -2 -7 0 275.41 4.13
    -2 -7 0 279.08 2.92
    2 7 0 272.89 3.41
    2 -7 0 274.04 3.2
    -2 -7 0 271.61 2.45
    -2 -8 0 434.28 5.52
    2 -8 0 443.08 4.36
    2 8 0 446.73 4.69
    2 -8 0 437.34 5.52
    -2 8 0 453.94 4.39
    -2 8 0 443.53 2.52
    -2 -8 0 446.08 3.46
    -2 -8 0 439.39 3.94
    2 -9 0 1.28 0.28
    2 9 0 0.99 0.26
    -2 -9 0 1.31 0.35
    -2 9 0 1.32 0.16
    2 -9 0 1.52 0.38
    -2 -9 0 1.01 0.19
    -2 9 0 1.21 0.27
    -2 -9 0 1.27 0.24
    2 10 0 15.84 1.01
    -2 -10 0 15.49 1.17
    -2 -10 0 16.41 0.79
    -2 -10 0 15.47 0.84
    2 -10 0 14.86 0.92
    -2 10 0 16.61 0.97
    2 -10 0 16.28 1.2
    -2 -11 0 18.56 0.9
    2 -11 0 19.34 1.1
    2 11 0 18.75 1.15
    -2 -11 0 18.85 0.98
    -2 11 0 20.9 1.15
    2 -11 0 19.54 1.38
    -2 -11 0 20.92 1.44
    2 12 0 8.03 0.81
    -2 12 0 9.73 0.86
    -2 -12 0 8.59 0.98
    2 -12 0 7.89 0.76
    -2 -12 0 9.05 0.73
    -2 -12 0 8.53 0.65
    2 -12 0 9.52 1.03
    2 13 0 11.59 1
    -2 13 0 12.1 1
    -2 -13 0 12.6 1.24
    -2 -13 0 11.58 0.86
    2 -13 0 12.2 1.19
    2 -13 0 10.73 0.92
    -2 -13 0 11.72 0.8
    -2 13 0 11.53 1.11
    2 -14 0 8.43 0.86
    -2 -14 0 8.73 0.79
    -2 14 0 9.33 1.04
    2 -14 0 8.34 1.05
    2 14 0 8.62 0.9
    -2 14 0 10.73 0.98
    -2 -14 0 8.59 1.06
    -2 -15 0 7 0.73
    2 -15 0 6.04 0.76
    -2 -15 0 7.1 1.02
    -2 15 0 6.76 0.91
    2 15 0 6.71 0.84
    2 -15 0 4.81 0.83
    2 -16 0 1.93 0.49
    -2 -16 0 2.2 0.62
    2 -16 0 0.76 0.36
    -2 -16 0 1.45 0.37
    -2 16 0 1.67 0.52
    -2 17 0 2.97 0.69
    2 -17 0 2.9 0.7
    -2 -17 0 2.74 0.7
    -2 -18 0 3.12 0.77
    2 -18 0 2.73 0.72
    -3 0 0 0.13 0.12
    -3 0 0 -0.01 0.08
    3 0 0 -0.06 0.09
    -3 -1 0 308.47 3.28
    3 -1 0 309.6 3.31
    -3 -1 0 299.22 3.02
    -3 -1 0 315.73 2.92
    -3 1 0 313.42 3.32
    3 1 0 308.31 2.98
    3 1 0 304.9 3.26
    -3 -2 0 130.05 2.01
    -3 -2 0 130.17 2.17
    -3 2 0 133.11 2.26
    3 2 0 130.38 2.05
    3 -2 0 130.04 2.22
    -3 -2 0 131.16 1.9
    -3 3 0 0.7 0.22
    -3 -3 0 1.22 0.22
    3 3 0 1.07 0.19
    3 -3 0 1.13 0.27
    -3 -3 0 1.26 0.25
    -3 -3 0 0.82 0.2
    3 3 0 1.16 0.25
    3 -4 0 52.01 1.56
    -3 -4 0 51.7 1.32
    -3 -4 0 51.92 1.39
    3 4 0 50 1.23
    3 4 0 52.37 1.49
    -3 4 0 54.47 1.62
    3 -5 0 4.83 0.52
    -3 5 0 4.18 0.35
    -3 -5 0 4.82 0.45
    3 5 0 5.08 0.5
    -3 -5 0 4.54 0.41
    -3 5 0 5.05 0.53
    -3 -5 0 4.37 0.37
    3 5 0 3.9 0.37
    -3 -5 0 4.52 0.43
    3 -6 0 14.93 0.76
    -3 6 0 15.72 0.74
    3 6 0 18.4 0.85
    -3 -6 0 17.68 1.06
    -3 -6 0 17.41 0.77
    3 6 0 16.75 0.99
    -3 -6 0 17.4 0.83
    -3 6 0 17.25 0.54
    3 -6 0 17.14 1.03
    3 7 0 39.12 1.31
    -3 -7 0 38.42 1.63
    -3 7 0 41.99 0.79
    -3 -7 0 39.08 1.26
    -3 7 0 41.81 1.25
    -3 -7 0 41.75 1.21
    3 -7 0 40.87 1.32
    3 -7 0 41.25 1.66
    -3 -8 0 21.94 0.65
    -3 -8 0 20.41 0.94
    -3 -8 0 21.23 0.92
    3 8 0 20.96 1.01
    -3 8 0 22.29 0.56
    3 -8 0 19.31 1.21
    -3 8 0 21.67 0.96
    -3 -8 0 19.21 1.22
    3 -8 0 20.27 1.01
    -3 9 0 61.69 0.94
    3 -9 0 60.19 2.25
    -3 -9 0 63.3 2.31
    -3 9 0 63.78 1.76
    -3 -9 0 60.77 1.22
    3 9 0 60.8 1.83
    -3 -9 0 63.37 1.68
    3 -9 0 63.25 1.85
    -3 10 0 102.39 2.37
    -3 -10 0 101.83 1.72
    3 10 0 100 2.45
    3 -10 0 103.17 3.07
    -3 10 0 106.29 1.26
    -3 -10 0 103.43 2.26
    -3 -10 0 101.99 3.08
    3 -10 0 106.42 2.55
    -3 -11 0 111.71 3.38
    -3 -11 0 108.9 1.92
    3 -11 0 111.2 2.75
    3 11 0 114.79 2.76
    -3 -11 0 112.01 2.46
    -3 11 0 117.58 2.68
    3 -11 0 111.81 3.36
    -3 -12 0 5.66 0.59
    3 -12 0 7.64 0.94
    -3 12 0 6.25 0.68
    -3 -12 0 6.37 0.5
    3 12 0 7.4 0.75
    3 -12 0 7.05 0.74
    -3 -12 0 6.2 0.85
    3 13 0 0.07 0.19
    -3 -13 0 0.45 0.34
    3 -13 0 0.68 0.35
    -3 13 0 0.48 0.27
    3 -13 0 0.34 0.26
    -3 -13 0 0.22 0.16
    -3 -14 0 22.73 1.74
    -3 14 0 23.67 1.67
    -3 -14 0 23.32 1.31
    3 -14 0 21.64 1.69
    3 -14 0 24.13 1.49
    -3 14 0 24.16 1.44
    3 14 0 23.79 1.44
    -3 -15 0 1.12 0.45
    3 -15 0 0.77 0.35
    -3 15 0 0.67 0.36
    -3 15 0 1.12 0.46
    3 -15 0 0.96 0.39
    -3 -15 0 1.14 0.34
    3 -16 0 3.49 0.75
    -3 16 0 3.82 0.77
    -3 -16 0 3.21 0.55
    -3 -16 0 2.36 0.67
    3 -16 0 2.48 0.54
    -3 -17 0 4.74 0.9
    3 -17 0 5.43 0.94
    3 -17 0 5.96 0.85
    -3 17 0 6.49 1.03
    -3 -18 0 0.38 0.33
    3 -18 0 1.08 0.51
    4 0 0 31.67 1.21
    -4 0 0 30.19 1.19
    -4 0 0 30.86 1.11
    -4 1 0 2.65 0.36
    4 1 0 2.92 0.34
    -4 -1 0 3.17 0.35
    4 1 0 2.87 0.38
    4 -1 0 2.98 0.39
    -4 -1 0 3.23 0.4
    -4 -1 0 2.98 0.36
    -4 -2 0 20.46 0.87
    -4 2 0 22.33 1.06
    -4 -2 0 21.21 0.94
    4 2 0 20.83 0.92
    -4 -2 0 21.37 1.01
    4 -2 0 20.69 1.01
    4 2 0 21.51 1.02
    -4 -3 0 116.45 2.19
    4 3 0 118.31 2.3
    -4 -3 0 116.4 2.42
    4 -3 0 114.02 2.43
    -4 -3 0 112.28 2.11
    -4 3 0 114.37 2.48
    -4 4 0 8.15 0.69
    -4 -4 0 8.37 0.68
    4 4 0 7.99 0.53
    4 4 0 8.22 0.64
    -4 -4 0 7.88 0.58
    -4 -4 0 7.79 0.59
    4 -4 0 8.16 0.7
    -4 -5 0 9.2 0.67
    4 5 0 8.43 0.69
    4 5 0 9.19 0.59
    4 -5 0 9.43 0.77
    -4 -5 0 7.93 0.59
    4 6 0 1.67 0.27
    4 6 0 1.82 0.35
    -4 6 0 1.55 0.24
    -4 -6 0 1.59 0.29
    -4 -6 0 1.2 0.25
    -4 -6 0 1.41 0.28
    4 -6 0 1.45 0.33
    4 7 0 33.48 1.22
    -4 7 0 35.29 0.84
    -4 -7 0 35.22 1.31
    -4 -7 0 36.18 1.23
    4 -7 0 34.53 1.61
    4 -7 0 35.14 1.3
    -4 7 0 35.47 1.19
    4 8 0 17.66 0.94
    -4 -8 0 16.5 0.91
    -4 8 0 15.99 0.53
    -4 -8 0 15.94 0.85
    4 -8 0 15.79 0.93
    -4 -8 0 15.89 1.17
    4 -8 0 16.38 1.17
    -4 8 0 16.65 0.86
    -4 9 0 15.13 0.48
    -4 -9 0 13.64 0.84
    4 9 0 14.98 0.9
    -4 -9 0 14.27 0.86
    -4 9 0 16.24 0.9
    -4 -9 0 14.49 1.16
    4 -9 0 14.02 1.13
    4 -9 0 14.8 0.96
    -4 -10 0 0.38 0.24
    4 -10 0 0.28 0.23
    4 -10 0 0.35 0.24
    -4 10 0 0.06 0.17
    4 10 0 0.21 0.14
    -4 -10 0 0.16 0.15
    -4 10 0 0.27 0.07
    -4 -10 0 0.53 0.2
    -4 -11 0 25.64 1.25
    4 11 0 23.81 1.24
    -4 -11 0 23.53 1.61
    4 -11 0 26 1.39
    -4 11 0 27.81 1.29
    4 -11 0 26.3 1.68
    4 12 0 24.38 1.31
    -4 -12 0 23.58 1.25
    4 -12 0 25.28 1.44
    4 -12 0 25.13 1.71
    -4 12 0 26.09 1.33
    -4 -12 0 25.72 1.74
    4 13 0 1.07 0.3
    -4 -13 0 0.84 0.36
    -4 -13 0 1.46 0.34
    4 -13 0 0.99 0.36
    -4 13 0 1.34 0.36
    4 -13 0 1.08 0.37
    -4 -14 0 12.43 1.32
    -4 14 0 13.68 1.07
    -4 -14 0 14.42 1.08
    4 -14 0 13.83 1.19
    4 -14 0 13.99 1.38
    4 -15 0 0.98 0.45
    4 -15 0 0.83 0.31
    -4 -15 0 0.73 0.39
    -4 -15 0 0.65 0.3
    -4 15 0 0.84 0.37
    -4 -16 0 7.5 0.85
    4 -16 0 8.91 1.04
    -4 16 0 8.62 0.95
    -4 16 0 7.41 1.07
    4 -16 0 6.73 1.04
    -4 -16 0 10.27 1.29
    4 -17 0 0.01 0.27
    -4 -17 0 1.01 0.43
    -4 17 0 0.7 0.4
    -4 -17 0 0.88 0.36
    4 -17 0 0.61 0.38
    -4 -18 0 6.91 1.13
    4 -18 0 6.2 1.07
    4 -18 0 5.53 0.88
    -4 18 0 6.84 1.11
    5 0 0 -0.01 0.15
    -5 0 0 0.07 0.13
    -5 -1 0 70.01 1.83
    5 1 0 68.19 1.81
    5 1 0 68.86 1.99
    -5 -1 0 72.65 1.91
    -5 1 0 70.23 1.92
    5 -1 0 66.28 1.98
    5 2 0 0.08 0.14
    -5 -2 0 0.13 0.13
    5 2 0 0.27 0.15
    5 -2 0 0.21 0.19
    -5 -2 0 0.08 0.1
    -5 -3 0 2.39 0.36
    5 -3 0 2.18 0.37
    -5 -3 0 2.05 0.32
    5 3 0 1.98 0.34
    -5 -4 0 309.96 4.02
    5 -4 0 309.47 4.53
    5 4 0 313.49 4.25
    -5 -4 0 302.4 3.95
    -5 -5 0 0.75 0.24
    5 5 0 0.83 0.21
    5 -5 0 0.73 0.28
    5 5 0 0.81 0.25
    -5 -5 0 0.81 0.23
    5 6 0 27.55 1.1
    -5 -6 0 26.53 1.2
    -5 6 0 27.01 1.02
    -5 -6 0 27.72 1.1
    5 -6 0 26.79 1.44
    -5 -6 0 25.95 1.23
    -5 -7 0 23.37 1.06
    -5 -7 0 22.36 1.18
    5 7 0 20.18 0.98
    5 -7 0 21.74 1.35
    -5 -7 0 19.17 1.05
    5 -7 0 20.55 1.06
    -5 7 0 22.14 0.97
    5 -8 0 8.98 0.91
    -5 -8 0 9.39 0.7
    5 8 0 8.82 0.67
    -5 -8 0 7.57 0.66
    -5 8 0 8.69 0.64
    -5 8 0 8.58 0.46
    5 -8 0 8.79 0.74
    -5 -9 0 1.51 0.31
    5 -9 0 1.86 0.4
    -5 9 0 1.34 0.17
    5 -9 0 1.72 0.45
    5 9 0 1.62 0.31
    -5 9 0 1.94 0.32
    -5 -9 0 1.31 0.28
    -5 -9 0 1.2 0.39
    -5 -10 0 0.19 0.1
    -5 10 0 0.14 0.15
    -5 -10 0 0.31 0.21
    5 10 0 0.14 0.12
    5 -10 0 0.51 0.28
    -5 -10 0 0.59 0.31
    5 -10 0 0.11 0.24
    5 -11 0 3.4 0.56
    -5 -11 0 4.59 0.76
    5 11 0 3.69 0.5
    -5 11 0 3.35 0.47
    5 -11 0 4.64 0.76
    -5 -11 0 3.11 0.47
    -5 12 0 13.2 0.94
    -5 -12 0 11.66 1.23
    -5 -12 0 11.88 0.92
    5 -12 0 11.42 1.2
    5 -12 0 10.65 0.99
    5 12 0 9.55 0.8
    -5 13 0 0.08 0.18
    5 -13 0 0.04 0.23
    -5 -13 0 -0.44 0.24
    -5 -13 0 0.17 0.26
    5 -13 0 0.09 0.2
    -5 -14 0 25.53 1.94
    5 -14 0 24.58 1.62
    -5 -14 0 26.83 1.52
    -5 14 0 25.6 1.44
    5 -14 0 25.26 1.91
    -5 15 0 3.9 0.62
    -5 -15 0 4.63 0.68
    5 -15 0 4.32 0.73
    5 -15 0 4.06 0.81
    -5 -15 0 5.34 0.95
    -5 -16 0 11.78 1.1
    -5 -16 0 8.58 1.22
    5 -16 0 10 1.13
    -5 16 0 12 1.1
    5 -16 0 11.9 1.4
    -5 -17 0 6.16 0.83
    -5 -17 0 5.73 1.02
    5 -17 0 4.09 0.77
    -5 17 0 5.33 0.98
    5 -17 0 4.34 0.91
    -5 -18 0 1.65 0.65
    -5 18 0 0.8 0.44
    5 -18 0 0.61 0.37
    5 -18 0 1.56 0.6
    6 0 0 66.27 2.16
    -6 0 0 64.48 1.98
    -6 -1 0 0.57 0.22
    -6 1 0 0.33 0.18
    6 1 0 0.64 0.23
    6 -1 0 0.62 0.24
    -6 -2 0 138.23 2.89
    6 -2 0 131.84 3.11
    6 2 0 136.73 2.82
    6 2 0 137.01 3.12
    -6 -3 0 1.63 0.34
    6 3 0 1.73 0.34
    6 -3 0 2.23 0.44
    -6 -4 0 13.76 0.91
    -6 -4 0 11.8 0.86
    6 4 0 14.04 0.97
    6 -4 0 13.68 1.05
    -6 -5 0 -0.05 0.18
    6 -5 0 0.11 0.16
    -6 -5 0 0.23 0.15
    6 -6 0 118.32 3.21
    -6 -6 0 118.31 2.78
    -6 -6 0 116.9 2.76
    6 -7 0 40.32 1.56
    -6 -7 0 35.92 1.54
    6 7 0 38.57 1.4
    -6 7 0 37.72 1.31
    -6 -7 0 39.69 1.64
    6 -7 0 36.43 1.85
    -6 -7 0 38.37 1.43
    -6 -8 0 61.47 2.1
    6 -8 0 59.87 2.45
    -6 -8 0 54.1 1.9
    6 -8 0 61.66 2.03
    -6 -8 0 62.85 1.91
    6 8 0 59.39 1.76
    -6 8 0 59.95 1.71
    -6 9 0 11.75 0.79
    6 9 0 11.69 0.8
    6 -9 0 10.97 0.93
    6 -9 0 12.62 1.18
    -6 -9 0 11.35 0.84
    -6 -10 0 0.46 0.24
    -6 10 0 0.37 0.19
    -6 -10 0 0.28 0.31
    6 -10 0 0.3 0.24
    6 -10 0 0.59 0.28
    6 10 0 0.5 0.2
    -6 -11 0 2.64 0.64
    6 11 0 1.86 0.35
    -6 11 0 2.97 0.46
    6 -11 0 3.11 0.58
    -6 -11 0 2.84 0.48
    6 -11 0 2.43 0.61
    -6 12 0 38.31 1.59
    6 -12 0 37.39 1.91
    6 12 0 36.42 1.5
    -6 -12 0 37.9 1.74
    -6 -12 0 36.98 2.25
    6 -12 0 36.11 2.19
    -6 -13 0 -0.77 0.39
    -6 13 0 0.06 0.19
    6 -13 0 0.02 0.21
    -6 -13 0 -0.15 0.24
    6 -13 0 -0.12 0.31
    6 -14 0 3.82 0.78
    6 -14 0 4 0.71
    -6 14 0 4.33 0.61
    -6 -14 0 4.44 0.66
    -6 -14 0 2.36 0.63
    6 -15 0 1.56 0.58
    -6 -15 0 0.77 0.38
    -6 15 0 0.84 0.34
    6 -15 0 0.16 0.25
    -6 -15 0 1.03 0.47
    -6 16 0 2.75 0.56
    -6 -16 0 4 0.86
    -6 -16 0 3.56 0.65
    6 -16 0 2.34 0.71
    6 -16 0 2.94 0.68
    6 -17 0 9.84 1.22
    -6 -17 0 7.46 1.19
    -6 -17 0 8.99 1.03
    6 -17 0 8.36 1.24
    6 -18 0 0.6 0.43
    -6 -18 0 0.98 0.4
    -6 18 0 0.13 0.31
    -7 0 0 0.46 0.24
    7 0 0 0.37 0.32
    7 -1 0 91.23 2.75
    -7 1 0 88.41 2.58
    7 1 0 90.65 2.75
    -7 -1 0 89.5 2.54
    -7 2 0 7.07 0.75
    7 2 0 6.85 0.69
    -7 -2 0 6.91 0.72
    7 -2 0 6.4 0.75
    7 2 0 7.12 0.78
    7 -3 0 0.6 0.28
    -7 -3 0 0.36 0.21
    -7 -4 0 1.18 0.31
    7 -4 0 0.88 0.32
    7 -5 0 13.05 1.13
    -7 -5 0 13.87 0.99
    -7 -6 0 9.24 0.83
    7 -6 0 9.58 0.99
    7 -6 0 10.85 0.85
    7 6 0 9.72 0.39
    7 7 0 1.79 0.17
    -7 -7 0 3.12 0.53
    7 -7 0 1.9 0.46
    -7 7 0 1.82 0.34
    7 -7 0 2.92 0.62
    -7 -7 0 1.98 0.45
    -7 -8 0 30.59 1.41
    -7 8 0 29.57 1.24
    7 -8 0 25.52 1.7
    7 -8 0 30.88 1.52
    -7 -8 0 29.44 1.52
    7 -9 0 4.06 0.63
    7 -9 0 2.5 0.57
    -7 -9 0 3.8 0.54
    -7 9 0 3.91 0.48
    7 10 0 15.16 0.95
    -7 -10 0 15.13 1.07
    7 -10 0 15.6 1.19
    7 -10 0 16.15 1.44
    -7 10 0 15.55 0.95
    -7 -10 0 14.62 1.4
    -7 -11 0 32.46 1.61
    -7 -11 0 32.83 2.14
    7 -11 0 33.35 1.8
    7 -11 0 30.9 2.04
    7 11 0 32.22 1.39
    -7 11 0 33.5 1.45
    7 -12 0 0.45 0.36
    7 -12 0 0.2 0.3
    -7 12 0 0.53 0.23
    -7 -12 0 0.51 0.28
    -7 -12 0 -0.16 0.29
    -7 13 0 2.59 0.45
    7 -13 0 1.91 0.54
    7 -13 0 3.23 0.66
    -7 -13 0 1.25 0.47
    -7 -13 0 1.27 0.34
    7 -14 0 2.72 0.62
    -7 -14 0 3.54 0.63
    7 -14 0 2.59 0.7
    -7 -14 0 2.37 0.65
    -7 14 0 4.17 0.6
    7 -15 0 1.96 0.56
    -7 -15 0 2.39 0.53
    -7 -15 0 2.56 0.71
    7 -15 0 3.86 0.85
    7 -16 0 5.45 1
    7 -16 0 5.73 0.94
    -7 -16 0 7.72 1.21
    -7 -16 0 7.45 0.96
    -7 -17 0 3.17 0.82
    7 -17 0 3.77 0.81
    7 -17 0 3.72 0.86
    -7 -17 0 4.62 0.8
    -7 -18 0 0.14 0.23
    7 -18 0 -0.16 0.25
    -8 0 0 71.64 2.43
    8 0 0 72.89 2.65
    8 -1 0 8.07 0.9
    8 1 0 8.05 0.88
    -8 1 0 7.39 0.81
    -8 -1 0 8.42 0.85
    8 2 0 0.5 0.24
    -8 -2 0 0.97 0.31
    8 -2 0 0.6 0.28
    -8 2 0 0.5 0.28
    -8 -3 0 17.81 1.22
    -8 3 0 19.31 1.37
    8 -3 0 17.99 1.35
    8 -4 0 1.79 0.45
    -8 -4 0 1.4 0.35
    8 -5 0 72.92 2.82
    8 5 0 72.99 1.37
    -8 -5 0 72.81 2.4
    8 -5 0 73.28 2.16
    8 -6 0 21.78 1.25
    8 -6 0 20.86 1.54
    -8 -6 0 20.16 1.27
    8 6 0 20.34 0.67
    -8 -6 0 21.08 1.16
    -8 -7 0 0.12 0.24
    8 -7 0 0.66 0.36
    8 7 0 0 0.07
    8 -7 0 -0.07 0.23
    -8 -7 0 0.04 0.17
    -8 8 0 14.48 0.9
    8 -8 0 17.58 1.49
    -8 -8 0 16.52 1.18
    8 -8 0 14.13 1.1
    -8 -8 0 15.88 1.09
    -8 -9 0 0.69 0.29
    8 -9 0 0.25 0.28
    -8 -9 0 0.82 0.32
    -8 9 0 0.46 0.21
    8 -9 0 0.54 0.36
    8 -10 0 87.11 3.46
    8 -10 0 87.28 2.91
    -8 10 0 85.56 2.26
    -8 -10 0 82.4 2.59
    8 -11 0 30.38 2.12
    -8 11 0 31.13 1.42
    -8 -11 0 31.15 1.65
    -8 -11 0 29.86 2.14
    8 -11 0 31.75 1.85
    8 -12 0 7.7 0.96
    -8 -12 0 7.1 1.09
    -8 -12 0 7.86 0.88
    -8 12 0 6.26 0.67
    8 -12 0 7.43 1.08
    8 -13 0 6.91 1.08
    8 -13 0 7.28 0.97
    -8 -13 0 7 0.86
    -8 -13 0 5.16 0.96
    8 -14 0 2.94 0.77
    -8 -14 0 2.25 0.66
    -8 -14 0 2.93 0.61
    8 -14 0 2.93 0.67
    8 -15 0 10.55 1.4
    -8 -15 0 10.66 1.13
    8 -15 0 11.15 1.29
    -8 -15 0 9.42 1.35
    8 -16 0 -0.63 0.42
    -8 -16 0 -0.24 0.28
    8 -16 0 -0.3 0.44
    -8 -16 0 0.18 0.36
    -8 -17 0 0.12 0.26
    8 -17 0 0.16 0.39
    -8 -17 0 0.1 0.27
    -9 0 0 -0.02 0.21
    9 0 0 -0.39 0.3
    9 1 0 12.09 1.18
    -9 1 0 12.34 1.11
    9 -1 0 12.43 1.18
    -9 -1 0 12.66 1.09
    9 -2 0 6.43 0.87
    -9 -2 0 7.15 0.83
    -9 2 0 8.1 0.92
    9 2 0 6.08 0.84
    -9 3 0 82.73 3.02
    -9 -3 0 83.1 2.78
    9 -3 0 80.57 3.06
    9 -4 0 121.95 2.86
    9 4 0 121.23 2.08
    9 -4 0 128.16 3.88
    -9 -4 0 130.73 3.41
    -9 4 0 123.17 3.79
    9 -5 0 67.17 2.2
    9 5 0 72.66 1.53
    -9 -5 0 74.82 2.57
    9 -5 0 69.85 2.92
    9 -6 0 46.88 1.92
    9 6 0 47.06 1.13
    -9 -6 0 48.22 2.07
    -9 -6 0 48.96 1.87
    9 -6 0 46.34 2.43
    9 -7 0 15.47 1.44
    -9 -7 0 16.56 1.13
    9 -7 0 16.79 1.21
    -9 -7 0 15.31 1.16
    -9 8 0 12.18 0.84
    9 -8 0 12.32 1.08
    9 -8 0 10.41 1.22
    -9 -8 0 12.18 1.01
    -9 -8 0 12.88 1.08
    -9 9 0 2.86 0.43
    -9 -9 0 2.55 0.52
    9 -9 0 2.77 0.56
    -9 -9 0 2.4 0.51
    9 -9 0 2.74 0.67
    9 -10 0 2.51 0.56
    -9 -10 0 2.21 0.46
    9 -10 0 1.76 0.58
    9 -11 0 2.5 0.55
    -9 -11 0 3.52 0.62
    9 -11 0 1.82 0.58
    9 -12 0 3.52 0.71
    -9 -12 0 3.2 0.79
    -9 -12 0 2.7 0.56
    9 -12 0 1.96 0.64
    -9 -13 0 0.42 0.29
    9 -13 0 0.16 0.27
    9 -13 0 -0.07 0.36
    -9 -13 0 0.17 0.26
    -9 -14 0 0.21 0.27
    9 -14 0 -0.25 0.36
    -9 -14 0 0.21 0.35
    9 -14 0 0.14 0.25
    -9 -15 0 1.87 0.51
    9 -15 0 2.03 0.68
    9 -15 0 2.09 0.65
    -9 -15 0 1.11 0.61
    9 -16 0 -0.65 0.43
    -9 -16 0 -0.51 0.37
    -9 -16 0 -0.28 0.3
    -10 0 0 19.01 1.43
    10 0 0 20.58 1.1
    10 0 0 18.42 1.53
    -10 -1 0 5.8 0.79
    10 -1 0 9.08 1.09
    -10 1 0 7.25 0.9
    10 1 0 6.46 0.94
    10 1 0 7.07 0.65
    10 -1 0 7.11 0.69
    10 2 0 102.37 3.61
    10 -2 0 101.93 2.62
    -10 -2 0 109.47 3.39
    10 -2 0 106.99 3.7
    10 2 0 103.89 2.29
    -10 2 0 106.72 3.49
    10 -3 0 180.13 3.58
    10 -3 0 176.86 4.78
    -10 3 0 179.63 4.69
    10 3 0 177.81 2.89
    -10 -3 0 179.35 4.29
    10 -4 0 10.47 1.2
    10 -4 0 11.06 0.94
    -10 -4 0 8.39 0.93
    -10 4 0 11.23 1.22
    10 4 0 10.88 0.7
    10 5 0 2.4 0.32
    -10 -5 0 3.07 0.51
    10 -5 0 1.76 0.52
    -10 -5 0 2.85 0.54
    -10 5 0 2.44 0.59
    10 -5 0 2.42 0.5
    10 -6 0 1.25 0.41
    10 -6 0 0.33 0.3
    -10 -6 0 0.27 0.2
    -10 -6 0 1.1 0.39
    10 -7 0 1.13 0.41
    -10 -7 0 1.52 0.4
    10 -7 0 1.49 0.53
    -10 -7 0 1.59 0.44
    -10 -8 0 3.79 0.62
    10 -8 0 2.29 0.63
    -10 -8 0 2.67 0.54
    10 -8 0 3.55 0.64
    -10 -9 0 0.64 0.3
    10 -9 0 1.03 0.43
    -10 -9 0 0.75 0.37
    10 -9 0 0.2 0.23
    -10 -10 0 19.16 1.38
    10 -10 0 14.63 1.32
    10 -10 0 16.78 1.68
    10 -11 0 2.33 0.7
    -10 -11 0 2.91 0.59
    10 -11 0 2.62 0.64
    -10 -12 0 -0.14 0.28
    10 -12 0 -0.24 0.36
    10 -12 0 0.61 0.34
    -10 -12 0 -0.03 0.32
    -10 -13 0 4.85 0.8
    -10 -13 0 3.93 0.93
    10 -13 0 3.89 0.79
    10 -13 0 3.79 0.9
    10 -14 0 -0.18 0.32
    -10 -14 0 -0.06 0.27
    -10 -14 0 0.21 0.33
    10 -15 0 3.7 0.89
    -10 -15 0 4.21 0.98
    11 0 0 -0.32 0.32
    -11 0 0 -0.17 0.29
    11 0 0 0.52 0.27
    11 -1 0 14.09 1.03
    11 -1 0 13.26 1.38
    11 1 0 17.29 1.57
    -11 -1 0 14.59 1.31
    -11 1 0 13.33 1.28
    11 1 0 17.29 1.05
    -11 2 0 35.25 2.12
    11 2 0 34.73 2.23
    -11 -2 0 42.88 2.24
    11 -2 0 39.48 1.74
    11 -2 0 39.7 2.38
    11 2 0 39.74 1.54
    11 3 0 17.98 1
    11 -3 0 17.09 1.58
    11 -3 0 18.82 1.25
    -11 3 0 15.58 1.46
    -11 -3 0 18.43 1.45
    11 -4 0 41.39 2.48
    11 4 0 42.67 1.48
    11 -4 0 39.72 1.87
    -11 4 0 39.62 2.41
    -11 -4 0 41.56 2.13
    -11 -5 0 0.48 0.24
    -11 -5 0 0.92 0.34
    11 -5 0 0.71 0.36
    -11 5 0 0.85 0.45
    11 -5 0 -0.01 0.27
    -11 -6 0 5.61 0.78
    -11 6 0 7.56 1.12
    -11 -6 0 6.95 0.82
    11 -6 0 5.49 0.97
    11 -6 0 7.98 0.91
    -11 -7 0 0.35 0.31
    11 -7 0 0.51 0.41
    11 -7 0 0.01 0.22
    -11 -8 0 8.56 0.93
    11 -8 0 7.33 1.15
    11 -8 0 9.09 1.04
    11 -9 0 2.68 0.61
    -11 -9 0 1.85 0.47
    11 -9 0 2.87 0.77
    11 -10 0 0.04 0.26
    -11 -10 0 0.27 0.27
    11 -10 0 -0.09 0.35
    11 -11 0 0.25 0.32
    11 -11 0 0.18 0.34
    11 -12 0 4.51 0.96
    -11 -12 0 3.86 0.7
    -11 -12 0 3.1 0.83
    11 -12 0 5.57 0.95
    11 -13 0 -0.87 0.49
    -11 -13 0 -0.29 0.39
    -11 -14 0 0.06 0.25
    -12 0 0 1.74 0.5
    12 0 0 2.53 0.68
    12 -1 0 0.71 0.38
    12 -1 0 0.48 0.29
    -12 1 0 0.9 0.43
    12 1 0 0.88 0.42
    -12 -1 0 0.39 0.29
    12 1 0 0.7 0.31
    12 2 0 8.95 0.79
    12 -2 0 9.59 0.94
    -12 2 0 8.68 1.12
    -12 -2 0 8.36 1.04
    12 2 0 7.37 1.11
    12 -2 0 8.35 1.16
    -12 -3 0 1.04 0.38
    12 -3 0 0.4 0.31
    -12 -3 0 0.28 0.24
    -12 3 0 0.56 0.38
    12 -3 0 0.26 0.31
    12 3 0 1.15 0.32
    12 -4 0 1.03 0.48
    -12 4 0 2.75 0.68
    -12 -4 0 1.75 0.46
    12 -4 0 1.7 0.45
    12 -5 0 1.63 0.56
    -12 5 0 2.13 0.67
    -12 -5 0 2.99 0.59
    12 -5 0 2.32 0.56
    -12 -6 0 0.08 0.22
    12 -6 0 0.06 0.29
    12 -6 0 0.44 0.36
    -12 6 0 -0.41 0.37
    -12 -7 0 1.02 0.36
    -12 7 0 0.82 0.46
    12 -7 0 0.12 0.32
    12 -7 0 1.15 0.44
    12 -8 0 25.47 1.79
    12 -8 0 27.08 2.24
    -12 -8 0 28.5 1.76
    -12 8 0 26.98 2.29
    -12 -9 0 0.53 0.31
    12 -9 0 0.32 0.31
    12 -9 0 0.6 0.44
    12 -10 0 2.57 0.78
    12 -10 0 2.66 0.67
    -12 -10 0 3.45 0.68
    12 -11 0 0.69 0.5
    13 0 0 0.95 0.58
    13 0 0 -0.03 0.19
    13 -1 0 9.79 1.33
    -13 -1 0 10.49 0.96
    13 -1 0 11.49 1.05
    13 1 0 11.17 0.98
    13 1 0 11.5 1.45
    -13 1 0 11.05 1.27
    -13 -2 0 0.94 0.35
    -13 2 0 0.89 0.41
    13 -2 0 0.61 0.34
    13 -2 0 0.84 0.44
    13 2 0 0.55 0.26
    -13 3 0 0.32 0.27
    13 -3 0 0.2 0.27
    -13 -3 0 -0.06 0.18
    13 -3 0 -0.1 0.28
    -13 4 0 9.53 1.27
    -13 -4 0 12.58 1.13
    13 -4 0 10.9 1.1
    13 -4 0 11.97 1.5
    13 -5 0 0.26 0.32
    13 -5 0 0.08 0.32
    -13 -5 0 0.03 0.26
    -13 5 0 -0.47 0.35
    -13 6 0 0.05 0.33
    -13 -6 0 0.32 0.28
    13 -6 0 -0.12 0.3
    13 -6 0 0.63 0.32
    13 -7 0 0.7 0.37
    13 -7 0 0.54 0.43
    -13 -7 0 0.19 0.23
    -13 7 0 0.47 0.35
    13 -8 0 0.41 0.35
    -13 -8 0 0.17 0.27
    -13 8 0 0.22 0.37
    13 -8 0 0.08 0.32
    -13 9 0 0.56 0.39
    13 -9 0 0.37 0.4
    13 -9 0 -0.21 0.48
    -13 10 0 -0.88 0.51
    -14 0 0 2.37 0.5
    14 0 0 1.93 0.68
    14 0 0 2.41 0.51
    14 -1 0 0.08 0.21
    14 -1 0 0.09 0.24
    -14 -1 0 0.43 0.29
    -14 1 0 1.04 0.33
    14 1 0 0.45 0.34
    -14 -2 0 0.37 0.28
    -14 2 0 0.29 0.26
    14 -2 0 0.49 0.3
    14 -3 0 5.14 0.8
    14 -3 0 3.82 0.92
    -14 3 0 5.15 0.66
    -14 -3 0 5.95 0.82
    14 -4 0 1.69 0.5
    -14 -4 0 1.35 0.45
    14 -4 0 0.5 0.39
    -14 -5 0 5.04 0.79
    14 -5 0 6.51 0.96
    14 -5 0 4.78 1.03
    14 -6 0 -0.02 0.25
    -14 -6 0 0.46 0.32
    14 -6 0 0.78 0.52
    -14 7 0 6.14 1.18
    14 -7 0 5.9 0.94
    -14 8 0 0.22 0.41
    -14 9 0 0.36 0.4
    -15 0 0 0.54 0.28
    -15 -1 0 2.96 0.61
    -15 1 0 2.89 0.56
    15 -1 0 3.07 0.64
    -15 2 0 0.18 0.19
    -15 -2 0 0 0.22
    -15 -3 0 0.78 0.36
    15 -3 0 0.88 0.4
    15 -4 0 -0.28 0.33
    15 -5 0 0.18 0.28
    0 0 -1 -0.01 0.06
    0 0 1 0.04 0.06
    0 0 -1 0.1 0.06
    0 0 1 0.16 0.08
    0 0 -1 0.04 0.07
    0 0 -1 -0.01 0.04
    0 0 1 0.08 0.05
    0 1 1 65.36 1.27
    0 -1 -1 63.81 1.26
    0 1 -1 64.79 1.09
    0 -1 1 64.63 0.98
    0 1 1 63.81 1.16
    0 1 -1 64.85 1.2
    0 -1 1 63.51 1.2
    0 1 -1 64.96 1.06
    0 1 1 63.38 1.13
    0 -1 -1 64.65 1.16
    0 1 -1 63.79 1
    0 -1 -1 63.45 1.13
    0 -2 -1 -0.01 0.09
    0 2 1 -0.01 0.09
    0 2 -1 0.01 0.06
    0 -2 1 0.12 0.08
    0 -2 -1 0.06 0.09
    0 2 1 0.09 0.06
    0 2 -1 0.02 0.04
    0 2 1 0.03 0.07
    0 -2 -1 -0.06 0.08
    0 -2 1 0.03 0.04
    0 2 -1 0 0.06
    0 -2 1 -0.01 0.07
    0 3 1 433.69 3.96
    0 3 -1 433.97 3.24
    0 3 -1 438.18 2.24
    0 -3 -1 431.25 3.83
    0 3 -1 423.28 3.08
    0 -3 -1 432.25 3.63
    0 -3 1 427.4 3.28
    0 3 1 430.4 3.78
    0 3 -1 429.59 3.28
    0 -3 1 434.48 3.49
    0 -3 1 435.39 2.2
    0 -3 -1 430.5 4
    0 3 1 419.17 3.91
    0 -4 1 0.09 0.09
    0 4 -1 0 0.09
    0 4 1 -0.01 0.1
    0 -4 1 0.03 0.06
    0 4 -1 0.02 0.05
    0 4 -1 0.08 0.08
    0 4 1 0.15 0.13
    0 -4 -1 -0.02 0.12
    0 -4 -1 0.16 0.11
    0 4 -1 0.05 0.08
    0 -4 1 0.03 0.09
    0 4 1 0.05 0.12
    0 5 1 252.43 3.63
    0 5 1 255.32 3.48
    0 -5 1 244.95 2.64
    0 -5 1 251.9 2.81
    0 5 -1 240.49 2.59
    0 -5 -1 244.34 3.61
    0 5 -1 235.95 2.84
    0 5 1 247.44 3.45
    0 -5 -1 236.36 2.58
    0 -5 1 249.62 2.97
    0 -5 1 250.1 3.08
    0 5 -1 244.42 2.62
    0 5 -1 244.84 2.5
    0 -6 1 0.06 0.11
    0 -6 -1 0.04 0.08
    0 -6 1 -0.04 0.12
    0 6 -1 0.04 0.1
    0 6 -1 -0.03 0.07
    0 6 1 0.12 0.14
    0 6 1 -0.06 0.19
    0 -6 -1 -0.04 0.19
    0 6 -1 -0.02 0.12
    0 6 -1 -0.01 0.08
    0 -6 1 0.12 0.13
    0 -7 1 455.72 4.27
    0 -7 1 455.29 4.49
    0 -7 -1 464.23 5.76
    0 7 -1 455.94 3.66
    0 7 -1 465.53 3.83
    0 7 -1 463.37 4.53
    0 7 1 439.97 5.25
    0 -7 -1 469.65 2.79
    0 -7 1 455.91 4.51
    0 7 -1 471.49 4.57
    0 -8 1 0.07 0.14
    0 -8 1 0.2 0.16
    0 -8 -1 0.01 0.06
    0 -8 1 -0.22 0.14
    0 8 -1 0.06 0.12
    0 8 1 0 0.13
    0 8 -1 -0.09 0.16
    0 8 -1 0.26 0.13
    0 -8 -1 0 0.2
    0 8 -1 0.03 0.08
    0 -9 1 30.22 1.36
    0 -9 1 29.45 1.2
    0 9 -1 30.78 1.32
    0 -9 -1 28.16 0.82
    0 9 -1 28.84 1.34
    0 9 1 29.5 1.53
    0 -9 -1 28.66 1.6
    0 -9 1 28.92 1.26
    0 10 -1 0.42 0.21
    0 -10 -1 0.11 0.21
    0 -10 1 0.11 0.16
    0 -10 1 0.1 0.18
    0 10 -1 0.19 0.24
    0 10 1 -0.05 0.22
    0 -10 1 0.13 0.19
    0 -10 -1 0.38 0.18
    0 -10 -1 -0.08 0.1
    0 -11 1 21.41 1.2
    0 -11 -1 22.83 1.59
    0 11 -1 23.41 1.3
    0 -11 -1 24.19 1
    0 -11 1 24.28 1.21
    0 -11 1 21.76 1.31
    0 11 1 21.72 1.45
    0 -11 -1 22.5 0.86
    0 11 -1 24.14 1.19
    0 -12 -1 -0.06 0.11
    0 -12 -1 -0.02 0.13
    0 -12 -1 -0.25 0.41
    0 -12 1 -0.09 0.18
    0 12 -1 0.28 0.2
    0 12 -1 -0.07 0.25
    0 -12 1 -0.02 0.15
    0 12 1 -0.26 0.32
    0 -12 1 -0.72 0.31
    0 -13 1 40.32 1.99
    0 -13 1 38.42 1.66
    0 -13 1 40.87 1.82
    0 13 1 38.9 2.11
    0 13 -1 44.03 1.95
    0 13 -1 41.86 1.77
    0 -13 -1 40.94 1.31
    0 -13 -1 42.44 1.51
    0 -13 -1 42 2.33
    0 14 -1 0 0.16
    0 -14 1 -0.01 0.15
    0 -14 1 -0.22 0.22
    0 -14 1 -0.36 0.24
    0 14 -1 0 0.28
    0 -14 -1 0.02 0.09
    0 14 1 0.2 0.22
    0 -14 -1 0.08 0.12
    0 15 1 8.52 1.08
    0 -15 -1 8.05 1.13
    0 -15 1 7.19 0.79
    0 15 -1 9.58 1.05
    0 -15 1 7.23 0.84
    0 -15 1 8.14 0.98
    0 15 -1 7.14 0.81
    0 -16 1 -0.15 0.24
    0 -16 -1 -0.76 0.42
    0 16 1 -0.01 0.26
    0 -17 -1 8.62 1.25
    0 17 1 7.8 1.1
    0 -18 -1 -0.78 0.49
    0 -19 -1 2.5 0.77
    0 -20 -1 -0.61 0.43
    -1 0 -1 -0.01 0.09
    1 0 -1 0.02 0.04
    1 0 1 -0.01 0.06
    1 0 -1 0.01 0.05
    -1 0 1 0.06 0.06
    -1 0 1 0 0.05
    1 0 1 0.04 0.08
    1 0 1 -0.06 0.09
    -1 0 -1 0.13 0.07
    -1 0 1 0.03 0.06
    -1 0 -1 -0.01 0.07
    -1 1 1 274.66 1.87
    1 1 1 278.63 2.23
    -1 1 1 275.56 2.54
    1 -1 1 281.76 1.89
    -1 1 -1 273.18 2.47
    -1 -1 -1 278.3 2.83
    1 1 1 277.38 2.86
    -1 -1 1 282.64 2.26
    -1 1 1 276.29 2.5
    -1 -1 1 280.18 1.82
    -1 1 -1 279.49 2.75
    -1 -1 -1 281.17 2.25
    -1 1 1 278.79 2.09
    1 -1 1 273.62 2.48
    -1 -1 -1 278.11 2.82
    -1 1 -1 279.12 2.43
    1 -1 -1 281.42 2.49
    1 1 -1 285.11 2.15
    1 -1 1 274.19 2.41
    1 1 1 278.88 2.81
    1 -1 -1 281.78 1.82
    1 1 -1 281.04 1.87
    -1 1 -1 274.57 1.89
    1 1 -1 276.51 1.74
    -1 -1 1 282.29 1.76
    1 2 -1 613.72 3.42
    -1 -2 -1 602.56 4.43
    -1 2 1 614.24 3.72
    1 2 -1 604.74 3.25
    -1 -2 1 618.67 3.58
    -1 2 -1 608.87 2.83
    1 -2 1 608.73 3.95
    1 -2 -1 599.54 4.25
    1 2 -1 611.4 3.88
    -1 2 1 614.87 4.29
    -1 2 -1 610.7 3.61
    1 2 1 607.53 4.52
    -1 -2 1 592.69 3.37
    -1 2 1 617.81 4.24
    -1 2 -1 600.4 3.75
    -1 -2 -1 618.88 4.33
    -1 -2 1 620.2 2.53
    1 2 1 614.03 4.46
    -1 -2 -1 610.65 4.46
    1 -2 1 606.97 2.83
    1 3 1 176.02 2.6
    -1 -3 1 175.67 2.07
    -1 -3 -1 177.15 2.57
    -1 -3 -1 181.19 2.63
    -1 -3 -1 183.09 2.57
    -1 3 1 176.87 2.52
    1 3 -1 176.96 1.94
    -1 3 1 180.63 2.61
    1 -3 -1 176.3 2.59
    1 -3 -1 176.95 1.56
    -1 -3 1 172.69 2.19
    1 3 1 174.77 2.61
    -1 -3 1 177.98 2.09
    1 3 1 176.65 2.6
    1 -3 1 175.23 2.24
    -1 3 -1 180.1 2.13
    1 3 -1 176.62 1.99
    1 -3 1 171.68 1.71
    1 3 -1 176.86 2.14
    -1 3 -1 177.03 1.74
    1 4 1 461.43 4.6
    1 -4 -1 455.47 2.94
    1 -4 1 463.77 3.27
    -1 4 -1 467.81 3.63
    -1 -4 -1 475.22 4.66
    1 -4 -1 475.75 4.66
    -1 4 -1 467.92 3.48
    -1 -4 1 476.35 3.82
    1 4 1 467.82 4.51
    -1 -4 -1 475.31 4.46
    -1 4 1 475.24 4.64
    -1 4 -1 473.16 3.33
    1 4 -1 466.27 3.6
    -1 -4 1 473.2 3.24
    -1 -4 -1 462.77 4.39
    1 4 -1 471.09 3.52
    -1 4 1 462.28 4.43
    -1 -4 1 468.05 3.62
    -1 -4 1 471.41 3.79
    1 4 1 459.91 4.61
    -1 4 -1 473.52 3.85
    1 -4 1 465.12 3.89
    1 4 -1 474.73 3.35
    -1 -5 1 74.09 1.53
    -1 5 1 72.73 1.89
    1 5 -1 73.79 1.42
    1 -5 1 71.59 1.46
    1 -5 1 74.75 1.66
    1 -5 -1 74.73 1.34
    -1 -5 -1 74.04 1.83
    1 5 -1 71.61 1.55
    1 5 1 74.03 1.92
    1 5 -1 74.19 0.99
    -1 -5 1 73.2 1.63
    -1 5 -1 70.86 1.49
    -1 5 -1 72.6 1.61
    1 -5 -1 71.64 1.97
    -1 -5 1 73.56 1.58
    1 5 1 73.34 2
    1 5 -1 74.71 1.4
    -1 5 -1 71.61 1.39
    -1 5 1 72.6 1.99
    -1 -5 1 71.52 1.47
    -1 5 -1 75.69 1.5
    1 5 1 73.12 1.97
    -1 -5 -1 72.36 1.97
    -1 6 -1 188.67 2.69
    1 -6 1 194.22 2.82
    1 -6 1 189.25 2.66
    -1 -6 -1 188.07 3.43
    1 -6 -1 193.85 1.28
    -1 6 1 190.28 3.25
    -1 -6 1 188.58 2.61
    -1 -6 1 193.29 2.71
    1 -6 -1 196.82 2.43
    -1 -6 -1 192.73 3.1
    1 -6 -1 197.76 3.51
    1 6 1 191.13 3.3
    -1 -6 1 187.61 2.7
    -1 -6 -1 194.61 2.74
    1 6 1 200.2 3.52
    -1 6 -1 189.27 2.32
    1 6 -1 194.79 2.35
    -1 6 -1 196.46 2.81
    1 6 -1 192.71 1.93
    1 6 -1 195.93 2.34
    -1 6 -1 195.51 2.51
    1 6 -1 194.07 2.76
    1 -7 -1 85.75 2.49
    -1 7 -1 85.2 1.71
    -1 -7 -1 84.88 2.15
    -1 -7 1 86.52 1.92
    -1 -7 1 84.05 1.85
    1 -7 1 84.57 1.97
    -1 7 -1 88.32 1.61
    -1 7 1 86.73 2.33
    -1 7 -1 86.99 2
    1 7 -1 86.66 1.6
    1 -7 -1 85.06 0.99
    -1 -7 -1 86.03 2.48
    1 -7 -1 84.67 1.76
    -1 -7 1 87.52 2.02
    -1 7 -1 83.31 1.95
    1 7 1 85.14 2.33
    1 -7 1 85.83 1.97
    1 7 -1 82.57 1.47
    1 7 -1 86.09 1.98
    1 7 -1 87.87 1.62
    -1 8 -1 18.8 0.97
    -1 -8 -1 17.2 1.19
    -1 8 -1 17.7 0.98
    1 8 1 19.14 1.17
    1 8 -1 17.93 0.97
    -1 -8 1 19.83 0.98
    1 -8 1 18.58 0.99
    1 -8 -1 18.27 0.53
    1 -8 -1 17.84 1.21
    -1 8 1 15.67 1.07
    1 -8 1 18.64 1
    1 8 -1 17.08 0.76
    -1 -8 1 19.44 1.03
    -1 -8 1 19.3 0.93
    -1 8 -1 17.43 0.73
    1 -8 1 19.01 0.91
    -1 -8 -1 19.41 0.71
    1 8 -1 18.09 0.74
    -1 -9 -1 14.74 0.63
    -1 -9 1 16.99 0.95
    -1 -9 -1 15.27 0.66
    -1 -9 -1 15.16 1.18
    1 9 1 16.19 1.14
    1 -9 1 14.16 0.94
    1 9 -1 14.76 0.78
    1 9 -1 15.43 0.95
    1 -9 -1 15.16 0.55
    -1 -9 1 16.82 1.04
    -1 9 1 14.4 1.06
    1 -9 -1 14.34 1.15
    1 -9 1 15.77 0.96
    1 -9 1 16.4 0.89
    -1 -9 1 15.95 0.9
    -1 9 -1 14.92 0.69
    1 9 -1 15.63 0.71
    -1 9 -1 14.74 0.91
    1 -10 -1 10.92 1.05
    1 10 -1 10.91 0.86
    1 10 -1 10.54 0.7
    1 -10 1 9.78 0.84
    -1 -10 -1 11.33 0.6
    -1 -10 1 10.89 0.8
    -1 -10 -1 10.82 0.59
    -1 10 1 12.27 1.04
    -1 -10 -1 10.52 1.04
    -1 -10 1 11.13 0.9
    -1 10 -1 10.12 0.8
    -1 -10 1 10.66 0.77
    1 -10 -1 11.74 0.7
    1 10 1 10.02 0.94
    1 -10 -1 10.7 0.5
    1 -10 1 10.47 0.82
    1 -10 1 10.76 0.76
    -1 -11 1 53.49 1.82
    1 -11 1 51.59 1.91
    -1 -11 -1 53.44 2.42
    -1 -11 -1 50.7 1.36
    1 -11 -1 52.3 2.4
    -1 -11 -1 51.82 1.38
    -1 -11 1 50.7 1.81
    1 -11 -1 50.83 1.19
    1 11 -1 53.59 1.97
    -1 -11 1 50.23 2.02
    1 -11 -1 51.01 1.55
    1 11 -1 50.35 1.65
    -1 11 1 53.8 2.27
    1 11 1 54.01 2.25
    1 -11 1 51.79 2.03
    -1 11 -1 54.31 1.92
    -1 -12 1 2.62 0.43
    1 -12 -1 3.01 0.42
    -1 12 1 2.58 0.54
    1 -12 -1 2.63 0.3
    -1 -12 -1 2.56 0.34
    -1 -12 1 2.54 0.51
    -1 12 -1 3.42 0.53
    1 -12 1 1.99 0.47
    1 -12 -1 1.88 0.55
    1 12 -1 2.49 0.4
    1 12 -1 2.96 0.55
    -1 -12 -1 2.13 0.31
    -1 -12 1 2.37 0.42
    1 12 1 2.11 0.5
    1 -12 1 2.56 0.47
    -1 -12 -1 2.22 0.54
    -1 13 1 6.16 0.85
    1 -13 1 4.82 0.7
    1 13 -1 5.76 0.64
    -1 -13 -1 4.86 0.49
    1 13 -1 6.34 0.8
    1 -13 -1 4.76 0.82
    1 -13 1 5.59 0.7
    -1 -13 1 5.65 0.66
    -1 -13 1 6.81 0.73
    1 -13 -1 6.08 0.62
    -1 13 -1 5.46 0.68
    1 13 1 5.64 0.81
    -1 13 -1 6.41 0.77
    1 -13 -1 5.76 0.46
    -1 -13 -1 5.11 0.5
    -1 -13 1 5.63 0.76
    -1 -13 -1 6.18 0.91
    -1 -14 1 2.77 0.48
    -1 14 -1 2.93 0.53
    1 -14 -1 2.75 0.66
    1 14 -1 2.79 0.56
    -1 14 -1 3.14 0.59
    -1 -14 -1 2.68 0.38
    -1 -14 -1 2.52 0.63
    1 -14 1 2.46 0.53
    1 14 -1 3.09 0.49
    1 -14 -1 2.59 0.44
    -1 -14 1 2.06 0.42
    1 -14 1 2.9 0.54
    -1 14 1 3.43 0.68
    -1 -14 1 2.65 0.56
    1 14 1 3.06 0.64
    1 -15 -1 26.62 1.39
    -1 15 -1 26.97 1.67
    -1 -15 1 21.52 1.6
    1 15 1 25.65 1.81
    1 -15 -1 24.41 1.93
    1 -15 1 25.88 1.74
    1 -15 1 23.94 1.56
    -1 15 -1 25.15 1.57
    -1 15 1 25.18 1.86
    -1 -15 -1 23.37 1.91
    -1 -15 1 26.8 1.53
    -1 16 1 1.67 0.56
    1 -16 -1 1.36 0.55
    -1 -16 1 0.94 0.34
    -1 16 -1 1.45 0.49
    1 -16 1 1.43 0.43
    -1 -16 -1 1.5 0.54
    -1 -16 1 0.74 0.37
    1 16 1 1.67 0.52
    1 -16 1 0.94 0.37
    1 -17 -1 21.96 1.97
    -1 -17 -1 18.01 1.79
    -1 17 1 20.34 1.8
    -1 -18 -1 7.23 1.21
    1 -18 -1 7.11 1.2
    1 -19 -1 15.69 1.77
    -1 -19 -1 11.43 1.53
    1 -20 -1 -0.38 0.39
    -1 -20 -1 -0.04 0.27
    -2 0 -1 561.62 3.78
    2 0 -1 554.53 3.69
    2 0 -1 554.88 1.84
    2 0 1 560.84 3.44
    -2 0 -1 560.94 3.26
    2 0 -1 548.88 2.77
    2 0 1 564.42 4.49
    -2 0 -1 557.42 4.2
    -2 0 1 566.52 3.76
    -2 0 1 560.94 2.99
    2 0 1 561.41 4.11
    -2 0 -1 574.61 4.55
    -2 -1 1 215.76 2.18
    -2 -1 1 212.76 1.64
    2 1 1 214.04 2.85
    -2 -1 -1 215.47 1.86
    -2 1 -1 216.33 2.81
    -2 -1 -1 214.35 2.87
    2 -1 1 221.02 2.5
    2 -1 -1 214.9 2.49
    -2 1 -1 219.99 2.19
    2 1 1 216.4 2.01
    -2 1 1 210.85 2.52
    -2 1 1 215.49 1.67
    2 -1 -1 211.31 1.52
    -2 1 -1 217.59 2.28
    2 1 -1 214.68 2.16
    -2 -1 -1 215.79 2.74
    2 1 -1 214.08 1.58
    2 1 -1 218.53 1.92
    2 -1 1 209.85 2.26
    -2 -1 1 214.61 2.04
    2 -1 1 211.53 2.26
    -2 1 -1 215.86 2.57
    2 1 1 211.9 2.66
    -2 2 -1 120.06 1.7
    -2 -2 -1 118.1 2.19
    2 -2 1 123.06 1.71
    -2 2 1 123.28 2.09
    -2 2 -1 117.76 1.69
    -2 -2 -1 121.19 1.27
    2 2 -1 118.55 1.59
    -2 -2 1 121.22 1.66
    -2 2 1 122.32 1.11
    -2 -2 1 122.56 1.5
    -2 -2 -1 117.14 2.13
    2 -2 -1 121.44 0.97
    2 -2 -1 119.21 2.04
    2 2 1 124.01 2.27
    2 2 -1 123.36 1.55
    -2 2 -1 122.36 1.95
    2 -2 1 122.22 1.82
    2 2 1 119.57 2.1
    2 2 1 121.99 1.39
    2 2 -1 115.29 1.42
    -2 -2 1 118.39 1.62
    -2 -3 -1 139.79 1.31
    2 3 1 141.37 2.41
    -2 3 -1 139.78 1.95
    2 -3 1 146.28 1.96
    -2 3 1 146.91 2.49
    -2 3 -1 142.76 1.96
    2 3 -1 142.25 1.82
    2 3 -1 143.73 1.8
    2 -3 -1 137.17 1.23
    2 -3 1 142.01 2.1
    2 3 -1 138.87 1.53
    -2 -3 1 143.79 1.87
    -2 -3 -1 141.27 2.44
    -2 -3 -1 142.62 2.51
    -2 -3 1 144.73 1.85
    2 -3 -1 140.69 2.44
    2 3 1 140.56 2.55
    -2 -3 1 145.81 1.96
    2 3 -1 141.5 1.97
    2 4 -1 34.55 0.93
    2 -4 -1 33.25 1.28
    2 -4 -1 32.84 0.74
    -2 -4 -1 33.6 1.26
    2 -4 1 33.41 1.09
    2 4 -1 33.58 0.97
    -2 4 -1 34.32 1.02
    2 -4 1 33.9 1.03
    -2 -4 -1 34.26 0.64
    -2 -4 1 33.49 1.01
    -2 4 1 35.95 1.34
    2 4 -1 34.73 1.01
    -2 -4 -1 34.19 1.32
    2 4 1 32.31 1.29
    -2 -4 1 34.67 1.02
    -2 4 -1 33.8 1.04
    -2 -4 -1 33.55 1.25
    2 4 1 34.72 1.26
    -2 5 -1 175.81 2.31
    2 -5 1 171.85 2.51
    -2 -5 1 177.33 2.55
    -2 -5 1 169.9 2.39
    2 -5 1 170.22 2.6
    2 5 -1 173.96 2.48
    -2 5 -1 176.23 2.39
    2 5 1 171.29 2.97
    -2 -5 -1 175.65 2.98
    2 5 -1 181.12 2.23
    -2 5 1 171.99 1.99
    2 -5 -1 178.08 2.01
    -2 -5 -1 179.09 3.03
    2 5 -1 174.33 2.2
    -2 5 -1 178.47 2.63
    -2 -5 1 174.6 2.43
    2 5 1 174.23 3.18
    -2 -5 1 173.1 2.49
    -2 -5 -1 174.41 3.2
    -2 5 -1 172.16 2.55
    -2 5 1 172.65 3.16
    2 -5 -1 179.29 3.23
    2 -6 -1 100.34 2.57
    -2 6 -1 99.82 1.75
    2 -6 1 99.93 2.06
    -2 6 -1 99.79 2.1
    -2 -6 -1 103.2 2.4
    2 -6 1 98.15 2.08
    -2 -6 -1 101.23 2.59
    -2 6 1 98.01 1.69
    -2 -6 1 98.18 1.94
    2 -6 -1 100.9 1.72
    2 6 -1 102.48 1.68
    2 6 -1 100.15 1.19
    -2 -6 -1 97.35 2.31
    2 6 -1 102.89 1.77
    2 6 -1 100.52 2.03
    -2 -6 1 93.85 1.87
    2 6 1 95.34 2.35
    -2 -6 1 97.81 2.04
    -2 6 -1 97.39 2.05
    -2 -7 1 4.71 0.49
    2 -7 -1 4.35 0.58
    2 7 1 5.01 0.58
    2 7 -1 4.6 0.32
    2 -7 -1 5.09 0.43
    2 -7 1 4.64 0.49
    2 -7 1 4.83 0.51
    -2 7 1 6.05 0.48
    -2 -7 1 5.18 0.46
    -2 7 -1 4.93 0.52
    2 7 -1 5.52 0.39
    -2 7 -1 4.39 0.38
    2 7 -1 5.33 0.52
    -2 -7 -1 4.62 0.52
    -2 -7 -1 4.81 0.25
    -2 -7 -1 5.35 0.64
    -2 7 -1 5.14 0.5
    -2 -7 1 6.05 0.52
    -2 8 -1 81.87 1.61
    -2 -8 -1 82.05 1.17
    -2 8 -1 81.19 2.2
    2 8 -1 82.29 1.53
    2 8 -1 82.91 1.52
    2 8 -1 82.42 2.11
    -2 -8 1 81.89 1.96
    2 -8 -1 88.45 2.7
    -2 -8 1 79.1 1.91
    2 8 1 80.91 2.4
    2 -8 1 83.97 2.15
    -2 -8 -1 82.24 2.62
    -2 -8 1 83.65 2.2
    2 -8 1 86.04 2.22
    -2 8 -1 83.82 2.09
    -2 -9 1 9.7 0.7
    2 -9 1 9.27 0.75
    2 9 1 9.51 0.88
    -2 -9 -1 9.8 0.45
    2 -9 1 10.54 0.84
    -2 -9 1 9.92 0.72
    -2 -9 1 10.91 0.85
    -2 -9 -1 9.69 0.59
    -2 -9 -1 9.97 0.97
    2 9 -1 10.31 0.55
    2 9 -1 9.7 0.79
    -2 9 -1 10.24 0.76
    -2 9 1 10.23 0.93
    2 -9 -1 10.75 1
    -2 9 -1 10 0.57
    2 9 -1 9.89 0.59
    -2 -10 -1 30.87 1.06
    -2 -10 -1 28.71 0.86
    2 -10 1 30.03 1.44
    2 -10 -1 27.49 1.68
    2 -10 1 28.21 1.45
    -2 -10 1 29.57 1.31
    2 10 -1 31.02 1.48
    -2 10 -1 28.84 0.97
    2 10 -1 28.82 1.1
    -2 -10 1 31.1 1.31
    -2 -10 1 30.93 1.52
    2 10 -1 28.18 0.92
    -2 10 1 29.26 1.63
    -2 10 -1 29.68 1.37
    -2 -10 -1 29.44 1.74
    2 10 1 31.25 1.64
    2 11 1 2.53 0.53
    2 -11 -1 3.34 0.46
    -2 -11 -1 2.8 0.36
    -2 11 1 1.89 0.48
    -2 -11 -1 2.89 0.61
    2 -11 -1 2.97 0.62
    2 -11 1 3.2 0.51
    -2 -11 1 2.85 0.43
    -2 -11 1 2.76 0.45
    -2 -11 1 2.89 0.52
    2 11 -1 2.52 0.38
    -2 11 -1 3.41 0.5
    -2 -11 -1 2.44 0.29
    2 11 -1 3.63 0.57
    2 -11 1 2.9 0.51
    2 -12 1 220.01 4.48
    -2 12 -1 231.91 4.17
    2 12 -1 224.28 3.51
    2 -12 -1 223.1 5.2
    -2 -12 1 218.87 3.77
    -2 -12 -1 226.64 5.26
    2 12 1 215.65 4.66
    -2 -12 1 222.84 4.53
    -2 -12 -1 230.92 3.27
    2 -12 -1 228.43 3.66
    2 -12 1 218.77 4.27
    -2 -12 -1 224.94 2.82
    -2 12 1 223.28 4.95
    -2 -12 1 219.31 3.9
    -2 13 1 51.97 2.48
    2 -13 1 48.97 2.21
    -2 -13 1 48.45 2.23
    -2 -13 1 49.45 1.95
    2 -13 -1 48.13 2.53
    -2 13 -1 48.23 2
    -2 -13 -1 47.55 2.53
    2 -13 1 49.78 2.12
    2 13 1 50.48 2.34
    -2 -13 -1 46.22 1.54
    2 -13 -1 50.74 1.82
    2 13 -1 47.12 1.69
    -2 -13 1 45.5 1.79
    -2 -14 -1 4.28 0.5
    -2 14 -1 5.04 0.7
    -2 -14 1 3.85 0.57
    -2 14 1 3.42 0.68
    -2 -14 1 3.62 0.65
    2 -14 -1 3.54 0.53
    2 -14 -1 4.2 0.81
    2 14 1 3.38 0.65
    2 -14 1 3.18 0.6
    2 -14 1 3.63 0.62
    -2 -14 -1 2.68 0.62
    2 -15 -1 4.72 0.88
    -2 -15 1 4.44 0.65
    2 -15 1 4.83 0.77
    -2 -15 1 4.64 0.77
    -2 15 -1 4.58 0.73
    -2 -15 -1 4.02 0.82
    -2 15 1 3.6 0.75
    2 -15 1 4.37 0.71
    -2 -15 -1 3.96 0.51
    2 15 1 4.6 0.77
    2 -15 -1 4.92 0.65
    -2 15 -1 4.75 0.72
    2 -16 -1 12.46 1.06
    2 16 1 9.63 1.14
    2 -16 1 10.06 1.1
    -2 -16 -1 11 1.37
    2 -16 -1 9.22 1.26
    -2 16 -1 10.76 1.1
    -2 -16 1 11.5 1.07
    -2 16 1 10.78 1.29
    -2 -16 1 9.08 1.09
    -2 16 -1 10.84 1.13
    2 -16 1 10.7 1.19
    2 -17 1 1.89 0.51
    2 -17 -1 1.95 0.62
    -2 17 -1 2.28 0.58
    -2 17 1 2.58 0.68
    -2 -17 -1 1.15 0.57
    -2 -18 -1 4.71 0.98
    2 -18 -1 4.38 0.94
    -2 18 1 4.4 0.92
    -2 -19 -1 0.25 0.35
    2 -19 -1 0.06 0.3
    2 -20 -1 1.18 0.57
    -2 -20 -1 2.24 0.75
    -3 0 -1 0.17 0.13
    -3 0 -1 0.02 0.09
    -3 0 1 0.07 0.11
    -3 0 -1 0.19 0.09
    3 0 -1 -0.06 0.1
    3 0 1 -0.05 0.1
    -3 0 1 0.05 0.04
    3 0 1 -0.08 0.12
    -3 0 1 0.01 0.07
    3 0 1 -0.06 0.11
    3 0 1 0.17 0.13
    -3 0 -1 0.01 0.11
    3 1 1 54.45 1.47
    -3 -1 1 53.8 1.08
    3 -1 1 52.29 1.36
    -3 -1 -1 53.54 1.6
    -3 -1 -1 52.07 0.93
    3 1 -1 52.98 1.02
    -3 1 1 53.84 0.92
    -3 -1 1 54.58 1.35
    -3 -1 -1 51.78 1.43
    -3 1 -1 52.82 1.58
    -3 -1 1 51.51 0.87
    -3 1 1 51.94 1.42
    3 1 1 51.3 1.03
    3 -1 -1 52.76 1.43
    3 1 -1 51.93 1.31
    -3 1 -1 54.5 1.4
    3 1 1 53.91 1.59
    -3 1 -1 54.37 1.11
    -3 -1 -1 52.61 1.48
    3 -1 1 53.62 1.21
    -3 1 -1 54.66 1.48
    -3 -2 1 181.63 2.47
    3 2 -1 187.33 1.61
    3 2 1 183.42 3.02
    3 -2 1 180.7 2.37
    -3 2 -1 180.56 2.58
    -3 2 -1 184.53 2.18
    -3 -2 -1 183.89 1.54
    -3 2 1 178.94 2.83
    -3 2 1 181.9 1.56
    -3 -2 1 184.64 1.44
    -3 -2 -1 185.93 3.01
    3 -2 1 183.44 2.53
    3 2 1 186.18 1.81
    3 2 -1 184.99 2.46
    -3 -2 1 187.98 2.17
    -3 -2 1 181.74 1.89
    3 2 1 180.17 2.78
    3 -2 -1 182.09 2.8
    3 2 -1 186.58 2.04
    -3 -2 -1 183.4 2.89
    -3 -3 1 0.22 0.12
    3 3 -1 0.4 0.14
    -3 -3 1 0.08 0.08
    -3 -3 -1 0.04 0.12
    -3 -3 -1 -0.15 0.14
    -3 -3 -1 0.15 0.05
    -3 -3 1 0.07 0.05
    3 3 -1 0.09 0.09
    -3 3 1 0.09 0.04
    -3 -3 1 0.03 0.07
    -3 3 1 -0.06 0.13
    3 -3 -1 0.31 0.18
    -3 3 -1 0.02 0.08
    3 3 1 0.17 0.14
    -3 3 -1 0.24 0.15
    3 -3 1 0.07 0.12
    3 3 1 0.16 0.06
    -3 3 1 0.1 0.04
    3 -3 1 0.16 0.12
    3 3 1 0.12 0.14
    3 3 -1 0.03 0.05
    -3 4 1 303.91 2.08
    3 4 -1 309.2 2.97
    -3 -4 -1 311.94 4.16
    -3 4 -1 321.5 3.64
    3 -4 -1 321.89 4.22
    3 4 1 308.47 3.9
    3 -4 1 309.39 3.54
    -3 4 1 313.19 1.45
    3 4 -1 311.42 2.97
    -3 4 1 314.74 4.21
    -3 -4 1 320.03 3.22
    -3 -4 -1 310.25 4.01
    -3 -4 1 311.05 3.13
    -3 4 -1 309.21 3.1
    3 4 -1 311.98 3.09
    -3 -4 1 304.33 3.37
    3 -4 1 310.27 3.53
    3 4 1 314.69 4.32
    -3 -4 1 310.93 2.19
    3 5 -1 11.68 0.69
    3 -5 1 10.5 0.68
    -3 -5 1 11.27 0.64
    -3 -5 1 11.39 0.4
    3 5 1 11.83 0.88
    -3 -5 -1 11.13 0.82
    -3 -5 1 10.92 0.67
    3 -5 -1 12.15 0.88
    3 5 1 10.2 0.75
    -3 5 -1 11.16 0.73
    -3 -5 -1 12.69 0.91
    3 5 -1 9.57 0.59
    3 -5 1 11.57 0.73
    -3 5 1 10.68 0.46
    3 5 -1 11.18 0.58
    -3 -5 -1 11.28 0.8
    3 6 -1 20.37 0.5
    -3 6 -1 18.04 0.92
    3 6 1 19.55 1.08
    -3 -6 -1 20.8 1.15
    3 -6 -1 19.56 0.76
    -3 6 1 22.08 0.76
    3 -6 1 19.69 1
    3 6 -1 20.39 0.94
    -3 -6 1 21.15 0.93
    3 -6 1 21.48 1.03
    3 6 -1 19.83 0.76
    -3 6 -1 18.2 0.98
    -3 -6 1 20.25 0.52
    -3 -6 -1 19.89 1.1
    -3 -6 -1 18.04 1.16
    3 6 -1 20.65 0.98
    3 -6 -1 19.54 1.17
    -3 7 -1 66.75 1.99
    3 -7 1 65.21 1.88
    -3 -7 1 68.3 1.97
    -3 -7 -1 64.89 2.09
    3 -7 1 63.93 1.9
    3 7 -1 68.01 1.9
    -3 7 1 67.3 1.46
    -3 -7 1 69.55 1.77
    3 7 1 62.17 2.02
    -3 -7 -1 64.72 2.03
    3 7 -1 66.49 1.35
    3 -7 -1 64.96 2.27
    3 7 -1 64.43 1.04
    3 -7 -1 67.86 1.58
    -3 -7 -1 65.73 2.31
    -3 7 -1 65.16 1.53
    -3 7 -1 68.04 1.83
    3 -8 -1 8.67 0.88
    -3 -8 1 7.96 0.63
    -3 8 -1 9.12 0.71
    -3 8 -1 8.73 0.55
    3 -8 -1 8.59 0.61
    3 8 -1 7.86 0.43
    3 -8 1 7.92 0.7
    -3 -8 -1 8.38 0.87
    -3 8 1 8.92 0.6
    3 -8 1 8.53 0.74
    3 8 1 8.04 0.77
    3 8 -1 8.67 0.49
    -3 -8 1 7.36 0.7
    3 -9 1 36.89 1.56
    3 -9 1 36.14 1.61
    3 9 -1 36.17 0.97
    -3 9 -1 36.85 1.12
    -3 -9 -1 37.03 0.66
    3 9 -1 36.37 1.01
    -3 -9 1 34.79 1.27
    3 9 1 37.37 1.71
    -3 -9 1 40.51 1.5
    -3 -9 -1 36.99 1.21
    -3 -9 -1 37.6 1.91
    -3 -9 1 35.65 1.6
    -3 9 -1 40.13 1.53
    3 -9 -1 40.92 1.98
    -3 9 1 37.39 1.3
    3 10 1 108.74 3.04
    -3 -10 1 109.1 2.58
    -3 10 -1 111.15 2.66
    3 -10 1 106.09 2.9
    3 10 -1 110.33 1.93
    -3 -10 -1 113.43 2.22
    3 10 -1 102.63 1.65
    -3 10 -1 100.05 1.84
    -3 -10 1 108.03 2.3
    -3 -10 1 104.9 2.89
    -3 10 1 114.19 2.44
    -3 -10 -1 109.18 1.33
    3 -10 -1 106.6 3.36
    -3 -10 -1 109.36 3.4
    3 -10 1 107.55 2.8
    3 11 -1 30.52 1.1
    -3 -11 -1 30.62 0.79
    3 -11 -1 32.53 1.38
    3 -11 -1 31.68 1.92
    3 -11 1 33.27 1.71
    -3 -11 1 32.1 1.48
    3 -11 1 30.13 1.57
    -3 11 -1 29.86 1
    -3 -11 -1 31.74 1.22
    -3 -11 1 31.27 1.29
    -3 -11 1 30.08 1.64
    -3 -11 -1 29.55 1.87
    -3 11 -1 32.47 1.51
    3 11 1 32.53 1.73
    -3 -12 1 80.41 2.42
    -3 12 1 82.86 3.08
    3 -12 1 81.77 2.69
    3 -12 -1 82.95 2.32
    3 -12 1 78.3 2.75
    -3 -12 1 80.73 2.81
    -3 -12 1 79.18 2.12
    3 12 -1 79.7 1.9
    -3 -12 -1 76.46 3.12
    -3 -12 -1 84.77 2.09
    3 12 1 83.53 2.87
    3 -12 -1 83.12 3.22
    -3 12 -1 85.43 2.52
    -3 -13 -1 3.83 0.75
    3 -13 -1 4.07 0.55
    -3 13 1 3.97 0.73
    -3 -13 1 4.43 0.7
    3 13 1 4.33 0.7
    -3 13 -1 4.51 0.63
    3 -13 -1 4.51 0.81
    -3 -13 1 4.17 0.6
    3 -13 1 4.79 0.7
    3 -13 1 4.68 0.72
    -3 -13 -1 5.48 0.57
    -3 -14 -1 10.32 1.25
    3 -14 -1 11.38 1.3
    3 -14 1 11.57 1.12
    -3 -14 1 10.33 0.95
    3 -14 1 10.26 1.11
    -3 -14 1 11.69 1.17
    3 -14 -1 10.48 0.93
    -3 14 1 9.54 1.16
    -3 14 -1 12.87 1.09
    -3 -14 -1 9.63 0.79
    3 14 1 11.21 1.13
    -3 15 1 2.13 0.61
    3 15 1 2.34 0.58
    -3 -15 1 3.13 0.56
    3 -15 1 2.59 0.59
    -3 -15 -1 2.39 0.42
    -3 15 -1 2.74 0.54
    3 -15 1 2.61 0.61
    3 -15 -1 2.61 0.66
    -3 -15 1 1.91 0.52
    -3 -15 -1 2.82 0.72
    3 -15 -1 1.84 0.43
    -3 16 -1 4.55 0.76
    -3 16 1 3.19 0.74
    -3 -16 -1 4.07 0.56
    -3 16 -1 4.72 0.73
    -3 -16 1 3.47 0.61
    -3 -16 1 3.96 0.76
    -3 -16 -1 4.28 0.89
    3 -16 1 4.64 0.78
    3 -16 1 4.99 0.83
    3 -16 -1 4.39 0.87
    3 -16 -1 3.98 0.63
    3 -17 1 0.38 0.29
    3 -17 -1 0.21 0.25
    -3 17 1 0.47 0.39
    -3 -17 -1 0.38 0.33
    -3 -17 1 1.04 0.37
    -3 17 -1 0.43 0.3
    3 -17 -1 0.52 0.42
    -3 18 1 0.61 0.43
    -3 18 -1 0.92 0.49
    3 -18 1 1.07 0.46
    -3 -18 -1 0.96 0.53
    3 -18 -1 0.49 0.33
    3 -19 -1 0.75 0.4
    -3 -19 -1 0.38 0.37
    -4 0 -1 490.41 4.98
    -4 0 -1 484.13 5.28
    -4 0 -1 497.04 4.91
    4 0 1 484.42 3.7
    -4 0 1 502.4 4.85
    4 0 1 485.51 4.8
    4 0 -1 499.21 4.8
    -4 0 1 498.26 3.47
    -4 0 1 482.54 3.33
    4 0 1 495.02 5.21
    -4 -1 1 2.73 0.23
    -4 -1 1 2.72 0.36
    -4 1 -1 2 0.37
    4 1 -1 1.78 0.3
    -4 1 -1 2.35 0.35
    -4 -1 1 2.45 0.27
    4 1 1 2.24 0.33
    4 -1 1 2.26 0.28
    -4 1 -1 1.99 0.32
    -4 1 1 2.64 0.24
    -4 1 1 2.12 0.34
    -4 -1 1 2.35 0.23
    -4 -1 -1 2.44 0.36
    4 1 1 2.28 0.25
    4 1 1 2.44 0.38
    -4 -1 -1 1.97 0.32
    -4 -1 -1 2.19 0.38
    4 -1 1 2.2 0.33
    4 -1 -1 2.1 0.34
    -4 -2 -1 2.9 0.43
    4 2 1 2.32 0.23
    -4 -2 1 2.54 0.35
    4 2 1 2.77 0.41
    -4 -2 1 2.74 0.24
    -4 2 1 2.71 0.39
    -4 2 1 2.68 0.22
    4 2 -1 1.97 0.21
    -4 -2 1 2.46 0.25
    4 -2 1 3.09 0.4
    4 2 -1 2.11 0.33
    -4 -2 -1 2.19 0.35
    4 -2 -1 2.22 0.36
    -4 2 -1 2.36 0.35
    4 -2 1 2.73 0.32
    -4 -2 -1 1.81 0.32
    -4 -2 1 2.6 0.29
    4 2 1 2.53 0.36
    -4 2 -1 2.53 0.41
    -4 3 1 39.01 0.75
    4 3 -1 36.83 0.98
    -4 -3 -1 34.28 1.39
    -4 -3 1 39.16 1.12
    4 3 1 38.72 1.55
    4 -3 1 38.48 1.37
    -4 -3 1 38.13 1.06
    4 3 1 38.66 1.41
    -4 -3 -1 37.4 1.51
    -4 -3 1 39.15 0.91
    4 -3 1 38.42 1.24
    -4 -3 1 38.31 1.32
    4 -3 -1 35.98 1.45
    4 3 -1 36.47 1.29
    4 3 1 37.91 0.83
    -4 3 -1 38.66 1.39
    -4 -3 1 38.9 1
    -4 3 1 37.82 0.63
    -4 4 -1 204.48 3.3
    -4 -4 -1 202.03 3.51
    -4 -4 1 202.91 3.11
    4 -4 1 203.65 3.26
    -4 -4 1 202.51 2.27
    4 -4 1 202.9 3.01
    -4 4 1 206.64 1.7
    -4 -4 -1 205.93 3.6
    -4 4 1 202.55 1.53
    4 4 -1 202.36 2.59
    4 -4 -1 197.03 3.54
    4 4 1 202.34 1.63
    -4 -4 1 205.59 2.65
    -4 -4 1 202.05 2.69
    4 4 1 208.12 3.74
    4 4 1 206.72 3.37
    -4 -5 1 386.89 4.46
    -4 5 -1 385.38 4.69
    4 5 -1 381.39 3.94
    4 -5 1 392.8 4.41
    -4 -5 1 380.39 3.15
    -4 5 1 390.09 1.79
    -4 5 1 385.19 2.7
    -4 -5 -1 373.54 4.98
    4 -5 1 390.42 4.63
    -4 -5 1 380.06 3.91
    4 5 -1 385.36 3.64
    4 -5 -1 384.75 5.2
    4 5 1 388.5 4.75
    -4 -5 -1 381.89 4.91
    -4 6 1 96.34 1.53
    4 6 -1 95.63 2.17
    4 -6 1 99.7 2.32
    -4 -6 1 97.72 2.08
    4 -6 -1 96.16 2.71
    4 6 -1 95.87 1.73
    4 -6 1 98.19 2.43
    -4 -6 -1 90.88 2.52
    -4 -6 1 96.91 2.31
    -4 -6 1 94.05 1.52
    -4 -6 -1 94.23 2.52
    4 6 1 96.49 2.46
    -4 7 1 32.24 0.99
    4 -7 -1 31.71 1.65
    -4 7 -1 32.95 1.33
    4 -7 1 32.2 1.45
    4 -7 1 33.65 1.42
    4 7 -1 33.83 0.98
    -4 -7 1 31.79 0.85
    -4 -7 1 32.32 1.26
    4 7 1 32.16 1.48
    -4 -7 -1 30.48 1.5
    4 7 -1 30.79 1.34
    -4 -7 -1 29.55 1.63
    -4 8 -1 20.25 0.89
    4 -8 -1 20.46 1.38
    -4 -8 -1 20.41 1.27
    4 8 1 18.92 1.18
    -4 -8 1 18.73 1.17
    4 8 -1 20.12 0.72
    4 -8 1 18.2 1.09
    4 -8 1 20.36 1.21
    -4 8 1 19.08 0.83
    4 8 -1 19.16 0.63
    -4 8 -1 21.33 1.11
    -4 -8 1 19.7 1.03
    -4 -8 -1 19.08 1.37
    4 9 -1 5.1 0.34
    4 -9 1 5.38 0.66
    -4 -9 1 5.17 0.56
    4 -9 1 4.85 0.6
    -4 9 -1 4.58 0.42
    -4 9 1 5.96 0.51
    4 9 1 5.51 0.67
    -4 -9 -1 3.73 0.64
    4 -9 -1 5.45 0.77
    -4 -9 1 5.42 0.68
    -4 9 -1 5.74 0.6
    4 9 -1 5.27 0.36
    -4 -10 1 51.25 1.83
    -4 10 -1 45.05 1.28
    -4 10 -1 51.94 1.84
    4 10 -1 47.39 1.12
    4 10 -1 47.82 1.03
    4 -10 -1 47.83 2.31
    -4 -10 -1 51.53 1.61
    -4 10 1 49.18 1.56
    4 10 1 45.92 1.98
    -4 -10 1 47.87 2.05
    -4 -10 -1 47.07 2.32
    4 -10 1 50.86 2.01
    4 -10 1 49.43 2.08
    4 -11 -1 5.46 0.83
    4 -11 1 4.37 0.63
    4 11 1 3.43 0.58
    -4 11 -1 2.81 0.46
    -4 -11 -1 4.41 0.51
    -4 -11 1 4 0.63
    -4 -11 1 3.6 0.52
    -4 -11 -1 3.88 0.7
    -4 11 1 4.58 0.55
    4 11 -1 4.61 0.38
    4 -11 1 4.5 0.68
    4 -12 1 0.25 0.27
    4 -12 -1 0.92 0.36
    4 12 1 0.39 0.24
    -4 -12 1 0.8 0.26
    -4 -12 1 0.4 0.28
    -4 12 -1 0.83 0.3
    4 12 -1 1.05 0.19
    -4 -12 -1 0.59 0.37
    4 -12 1 0.38 0.28
    -4 -12 -1 0.83 0.27
    4 -12 -1 1.14 0.44
    -4 -13 1 9.47 1.06
    -4 -13 -1 9.91 1.21
    4 -13 -1 11.24 0.96
    4 -13 -1 9.19 1.16
    -4 -13 1 10.02 0.93
    4 13 1 6.88 0.85
    4 -13 1 9.05 0.99
    -4 13 -1 10.35 0.93
    4 -13 1 10.68 1.11
    -4 -13 -1 9.63 0.8
    -4 -14 1 0.56 0.35
    -4 -14 -1 0.25 0.21
    4 -14 1 0.25 0.25
    4 14 1 0.17 0.18
    4 -14 -1 0.49 0.29
    -4 14 -1 0.39 0.28
    4 -14 -1 -0.02 0.29
    4 -14 1 0.11 0.22
    -4 -14 1 0.04 0.18
    -4 14 1 0 0.28
    -4 -14 -1 0.32 0.3
    4 -15 1 11.58 1.24
    -4 -15 -1 11.82 0.96
    -4 15 -1 11.41 1.07
    -4 -15 1 10.2 1.18
    -4 -15 -1 10.82 1.37
    4 -15 -1 11.72 1.39
    4 -15 1 13.59 1.29
    -4 15 1 12.1 1.39
    4 -15 -1 14.15 1.17
    -4 -15 1 13.22 1.16
    -4 -16 1 1.19 0.46
    -4 16 -1 2.08 0.52
    -4 16 1 1.56 0.58
    4 -16 1 1.42 0.48
    -4 -16 -1 1.77 0.41
    4 -16 -1 0.84 0.45
    4 -16 -1 1.91 0.48
    4 -16 1 1 0.42
    -4 -16 -1 2.1 0.66
    -4 -16 1 1.62 0.45
    4 -17 1 1.91 0.55
    4 -17 -1 0.28 0.33
    -4 -17 1 0.83 0.38
    4 -17 -1 0.89 0.37
    -4 17 -1 0.74 0.39
    -4 -17 -1 1.32 0.56
    -4 17 -1 0.7 0.37
    -4 17 1 1.77 0.62
    -4 -18 -1 12.52 1.62
    -4 18 -1 10.49 1.18
    4 -18 1 11.91 1.36
    4 -18 -1 11.28 1.5
    -4 18 1 12.86 1.59
    4 -19 -1 3.78 0.89
    -4 19 -1 4.18 0.81
    -4 -19 -1 1.72 0.67
    -4 19 1 2.47 0.78
    -5 0 1 0.21 0.14
    5 0 1 -0.02 0.14
    5 0 -1 -0.01 0.14
    -5 0 -1 -0.01 0.18
    5 0 1 0.04 0.11
    5 0 1 -0.03 0.16
    -5 0 1 0 0.1
    -5 -1 1 416.89 3.77
    -5 1 1 446.55 3.39
    5 -1 1 427.71 5.02
    5 1 1 427.11 5.13
    -5 -1 1 437.93 3.67
    -5 1 -1 429.16 5.43
    5 1 -1 435.17 4.93
    5 1 1 444.7 3.63
    5 -1 1 445.62 4.05
    -5 -1 -1 443.36 5.49
    5 -1 -1 431.85 5.11
    5 1 1 443.58 5.38
    5 2 1 188.94 3.22
    -5 -2 1 178.29 2.27
    5 2 -1 178.96 3.17
    5 2 1 184.89 2.18
    -5 -2 -1 185.75 3.57
    -5 2 -1 181.54 3.61
    -5 2 1 183.82 2.04
    5 -2 1 182.36 2.75
    5 -2 1 185.43 3.3
    5 -2 -1 175.92 3.35
    5 2 1 183.06 3.5
    -5 -2 1 183.52 2.5
    -5 -2 1 185.09 2.31
    -5 -3 1 2.66 0.32
    5 -3 1 2.62 0.43
    5 3 1 2.46 0.25
    -5 3 1 2.48 0.23
    5 -3 1 2.49 0.36
    -5 -3 1 2.82 0.34
    5 3 -1 2.94 0.42
    5 3 1 3.05 0.43
    5 3 -1 2.35 0.28
    5 -3 -1 2.63 0.44
    -5 -3 1 3.02 0.32
    -5 -3 1 2.39 0.28
    -5 -3 -1 2.77 0.46
    5 4 -1 36.69 1.19
    5 4 1 36.07 0.82
    -5 -4 1 37 1.24
    -5 -4 1 38.16 1.09
    5 -4 -1 37.04 1.64
    -5 -4 1 36.68 1.14
    -5 4 1 36.65 0.78
    -5 4 1 35.62 0.81
    5 -4 1 36.67 1.35
    5 4 1 37.72 1.5
    5 -4 1 38.76 1.57
    -5 -4 -1 36.71 1.62
    5 5 1 27.43 1.31
    -5 -5 1 30.39 1.16
    5 -5 -1 30.45 1.54
    5 5 -1 26.92 1.12
    5 -5 1 28.76 1.38
    -5 5 1 28.45 0.64
    5 -5 1 28.14 1.24
    -5 -5 -1 28.61 1.47
    -5 5 1 29.42 0.76
    5 5 1 27.13 0.54
    -5 -5 1 28.12 1.02
    5 6 1 3.92 0.53
    -5 -6 1 3.79 0.44
    5 -6 1 3.7 0.49
    -5 6 1 4.55 0.34
    5 6 -1 3.67 0.37
    5 -6 -1 4.43 0.63
    -5 -6 -1 3.54 0.54
    5 -6 1 3.8 0.54
    -5 -6 1 4.5 0.4
    5 6 -1 3.38 0.43
    -5 6 1 4.03 0.21
    5 7 -1 35.81 1.5
    -5 -7 1 37.07 1.13
    5 -7 -1 40.24 1.93
    -5 -7 1 36.33 1.4
    5 7 -1 38.19 1.09
    5 -7 1 38.68 1.59
    -5 -7 -1 38.6 1.77
    5 -7 1 37.69 1.69
    -5 7 1 37.54 1.05
    5 7 1 37.78 1.64
    -5 -8 1 0.25 0.11
    5 -8 1 0.04 0.18
    5 -8 1 0.31 0.21
    -5 -8 -1 0.16 0.23
    5 8 1 0.19 0.17
    -5 8 -1 0.32 0.22
    5 -8 -1 -0.14 0.27
    -5 8 1 0.28 0.11
    -5 -8 -1 0.34 0.25
    -5 -8 1 -0.03 0.2
    5 8 -1 0.34 0.12
    5 -9 1 22.96 1.42
    -5 -9 1 25.39 1.28
    -5 9 1 25.83 1.03
    5 -9 1 25.23 1.41
    -5 -9 -1 23.41 1.44
    -5 9 -1 24.02 1.24
    -5 -9 1 25.15 1.5
    -5 -9 1 23.78 0.83
    5 -9 -1 22.68 1.58
    5 9 -1 23.01 0.71
    5 9 1 26.19 1.46
    -5 9 -1 23.05 1
    -5 -9 -1 23.28 1.64
    5 10 1 15.56 1.16
    -5 -10 -1 14.94 0.92
    -5 10 1 14.69 0.84
    5 -10 -1 15.75 1.37
    5 -10 1 16.76 1.2
    -5 -10 1 14.38 1.01
    5 10 -1 14.63 0.52
    -5 -10 1 14.28 1.18
    -5 -10 -1 12.86 1.26
    -5 10 -1 14.86 1.01
    5 -10 1 13.47 1.14
    -5 -11 -1 24.77 1.81
    5 -11 -1 24.87 1.79
    5 11 1 23.42 1.45
    -5 -11 -1 27.38 1.3
    -5 11 1 27.03 1.22
    -5 -11 1 25.46 1.4
    -5 11 -1 27.48 1.41
    5 11 -1 24.07 0.78
    5 -11 1 26.56 1.66
    5 -11 1 25.97 1.57
    -5 -11 1 23.84 1.59
    5 -12 -1 11.53 1.27
    -5 12 -1 12.89 1.01
    -5 -12 -1 12.69 0.91
    5 12 1 12.95 1.11
    5 -12 -1 13.24 1.03
    -5 -12 1 11.25 0.99
    -5 -12 1 10.42 1.1
    -5 -12 -1 11 1.26
    5 -12 1 10.89 1.06
    -5 12 1 11.59 0.87
    5 -12 1 10.95 1.11
    -5 -13 -1 1.75 0.54
    5 -13 -1 1.11 0.41
    5 -13 1 1.18 0.41
    -5 -13 1 1.37 0.38
    5 -13 -1 1.42 0.39
    -5 -13 -1 1.78 0.39
    5 13 1 2.2 0.5
    -5 -13 1 1.04 0.41
    5 -13 1 2.54 0.58
    -5 13 -1 1.5 0.39
    -5 -14 -1 0.59 0.36
    -5 -14 1 0.19 0.26
    -5 -14 1 0.45 0.33
    5 -14 -1 0.97 0.46
    5 -14 -1 0.9 0.38
    5 -14 1 0.44 0.28
    -5 -14 -1 0.06 0.18
    5 14 1 0.09 0.19
    5 -14 1 0.82 0.36
    -5 14 -1 0.36 0.24
    5 -15 1 8.77 1.11
    -5 15 -1 6.95 0.84
    -5 -15 -1 7.41 1.17
    -5 -15 1 7.61 0.93
    5 -15 1 6.75 0.97
    -5 -15 1 7.88 1.06
    5 -15 -1 8.33 0.95
    -5 15 1 7.07 1.1
    5 -15 -1 9.57 1.29
    -5 -15 -1 6.41 0.75
    5 -16 -1 -0.3 0.27
    5 -16 1 0.51 0.41
    -5 -16 1 0.18 0.26
    -5 -16 -1 -0.21 0.29
    -5 16 -1 0.08 0.3
    5 -16 -1 0.24 0.3
    -5 -16 1 0.34 0.33
    5 -16 1 0.2 0.33
    -5 16 1 0 0.25
    -5 -16 -1 0.26 0.3
    -5 17 1 9.28 1.32
    -5 17 -1 9.13 1.03
    5 -17 -1 10.97 1.17
    -5 -17 1 11.48 1.2
    -5 -17 -1 11.12 1.05
    -5 -17 -1 8.86 1.36
    5 -17 1 9.43 1.22
    5 -17 -1 11.22 1.49
    -5 18 1 0.38 0.42
    5 -18 -1 -0.05 0.26
    -5 18 -1 -0.14 0.27
    -5 -18 -1 0.31 0.36
    5 -18 -1 0.38 0.44
    -5 -18 1 0.4 0.32
    5 -18 1 0.41 0.36
    5 -19 1 1.21 0.52
    -5 -19 -1 0.63 0.46
    -5 19 1 1.16 0.62
    -5 19 -1 2.3 0.62
    6 0 -1 83 2.41
    6 0 1 83.34 2.45
    6 0 1 86.27 1.84
    -6 0 1 85.43 1.71
    -6 0 1 85.53 1.94
    -6 0 -1 82.78 2.56
    -6 1 1 45.15 1.18
    6 -1 -1 44.01 1.78
    6 -1 1 42.15 1.75
    6 1 1 44.57 1.26
    -6 -1 1 44.9 1.3
    -6 -1 1 43.69 1.39
    6 1 1 46.37 1.85
    -6 1 -1 41.18 1.82
    6 1 -1 41.66 1.7
    6 -1 1 43.75 1.38
    -6 -1 -1 44.57 1.88
    -6 -2 1 163.62 2.54
    6 -2 1 154.07 3.31
    6 -2 -1 154.71 3.41
    -6 2 -1 147.68 3.52
    -6 2 1 150.77 2.06
    -6 -2 -1 157.01 3.53
    -6 -2 1 156.6 2.48
    6 2 1 155.34 2.21
    6 -2 1 155.46 2.7
    6 2 -1 154.58 3.24
    -6 -3 1 7.75 0.55
    -6 -3 1 7.22 0.59
    6 3 -1 6.06 0.65
    6 -3 -1 5.93 0.69
    6 3 -1 5.79 0.49
    -6 -3 1 8.34 0.61
    -6 -3 1 8.3 0.57
    6 -3 1 7.47 0.75
    -6 3 -1 6.77 0.8
    6 -3 1 7.28 0.63
    6 3 1 7.11 0.45
    -6 -3 -1 5.63 0.69
    6 3 1 7.3 0.69
    -6 3 1 7.7 0.45
    6 4 1 32.55 0.88
    6 -4 1 30.52 1.52
    -6 -4 -1 28.63 1.52
    -6 -4 1 30.52 1.11
    6 -4 1 27.15 1.24
    6 4 -1 28.09 1.13
    -6 -4 1 29.6 1.18
    6 -4 -1 29.44 1.57
    -6 4 1 30.58 0.84
    6 4 1 30 1.4
    -6 -4 1 30.17 1.18
    -6 -5 1 26.02 1.11
    -6 5 1 27.18 0.78
    6 5 1 27.82 0.72
    6 5 -1 28.53 1.21
    6 -5 1 26.69 1.46
    -6 -5 -1 27.31 1.52
    6 -5 -1 27.44 1.56
    -6 5 1 30.4 0.78
    -6 -5 1 27.64 1.19
    6 -5 1 28.93 1.33
    -6 -5 1 27.56 1.07
    6 5 1 27.68 1.37
    6 6 1 32.97 1.54
    6 -6 -1 31.99 1.76
    -6 -6 -1 32.23 1.66
    6 -6 1 34.2 1.69
    6 -6 1 32.95 1.49
    -6 6 1 34.55 0.75
    -6 -6 1 31.53 1.31
    -6 6 1 32.51 0.92
    6 6 -1 31.25 1.36
    -6 -6 1 31.31 1.21
    6 7 1 19.62 1.21
    -6 -7 -1 18.05 1.28
    6 7 -1 20.01 0.85
    6 -7 1 19.05 1.19
    6 7 -1 17.11 1.1
    -6 -7 1 19.25 0.93
    -6 7 1 20.17 0.78
    6 -7 -1 20.39 1.44
    -6 7 1 20 0.5
    -6 -7 1 20.42 1.1
    6 -7 1 19.12 1.29
    6 -8 1 8.35 0.84
    6 8 -1 7.92 0.48
    -6 -8 -1 9.25 0.94
    6 -8 -1 8.58 0.98
    -6 8 -1 8.3 0.75
    -6 -8 1 9.84 0.82
    -6 -8 1 7.78 0.59
    6 -8 1 7.69 0.86
    -6 8 1 9.18 0.57
    6 8 1 8.62 0.83
    6 9 1 -0.11 0.24
    -6 9 -1 0.18 0.15
    -6 -9 -1 0.21 0.23
    6 9 -1 0.09 0.07
    6 -9 -1 0.31 0.27
    -6 9 1 0.09 0.12
    -6 -9 1 -0.04 0.26
    6 -9 1 0.28 0.26
    -6 -9 -1 0.02 0.26
    6 -9 1 0.52 0.29
    -6 -10 1 2.7 0.49
    -6 -10 1 3.44 0.62
    6 -10 1 3.2 0.59
    -6 -10 -1 2.61 0.59
    -6 10 -1 2.05 0.39
    -6 -10 -1 2.61 0.43
    -6 10 1 2.53 0.36
    6 -10 1 2.78 0.54
    6 -10 -1 2.45 0.59
    6 10 1 2.15 0.44
    -6 -11 1 16.95 1.2
    6 -11 1 18.28 1.38
    -6 -11 -1 19.6 1.17
    6 -11 1 18.29 1.43
    -6 11 -1 18.33 1.18
    6 -11 -1 18.43 1.22
    -6 11 1 19.23 1.01
    -6 -11 -1 18.91 1.65
    6 -11 -1 18.33 1.59
    6 11 1 17.39 1.26
    -6 -11 1 18.69 1.47
    6 12 1 5.39 0.73
    -6 -12 -1 5.68 0.95
    6 -12 -1 5.45 0.72
    -6 -12 -1 5.97 0.68
    6 -12 -1 5.85 0.95
    6 -12 1 5.74 0.84
    -6 -12 1 6.22 0.76
    -6 12 1 5.8 0.61
    6 -12 1 4.64 0.75
    -6 12 -1 5.04 0.65
    -6 -12 1 4.93 0.79
    -6 -13 -1 7.08 0.75
    6 -13 1 7.22 0.97
    6 -13 1 8.97 1.06
    -6 -13 1 8.61 1.07
    6 13 1 7.86 0.89
    6 -13 -1 8.15 0.9
    -6 13 1 7.61 0.73
    -6 -13 1 7.52 0.87
    6 -13 -1 7.75 1.1
    -6 -13 -1 7.56 1.13
    -6 13 -1 7.25 0.8
    -6 -14 -1 -0.22 0.33
    -6 -14 -1 -0.14 0.25
    -6 -14 1 0.29 0.23
    6 -14 1 -0.21 0.32
    6 -14 1 0.46 0.33
    6 -14 -1 0.81 0.42
    -6 -14 1 0.21 0.27
    -6 14 -1 0.48 0.32
    6 -14 -1 0.77 0.32
    -6 -15 1 6.62 1.02
    -6 -15 1 6.71 0.89
    -6 -15 -1 5.6 1.04
    6 -15 1 6.53 0.98
    6 -15 1 7.14 1.02
    6 -15 -1 7.24 0.91
    -6 15 -1 7.37 0.86
    6 -15 -1 7.81 1.21
    -6 -15 -1 6.89 0.81
    -6 16 1 1.7 0.62
    -6 16 -1 1.07 0.41
    -6 -16 1 1.18 0.44
    6 -16 1 1.38 0.5
    -6 -16 -1 0.67 0.5
    -6 -16 -1 0.22 0.22
    6 -16 1 1.85 0.6
    6 -16 -1 0.55 0.54
    6 -16 -1 1.16 0.45
    -6 17 1 0.7 0.57
    -6 17 -1 0.48 0.3
    6 -17 -1 -0.12 0.31
    -6 -17 -1 0.03 0.39
    6 -17 -1 -0.11 0.27
    -6 -17 -1 0.31 0.23
    -6 -17 1 0.72 0.39
    6 -17 1 0.17 0.26
    -6 18 1 -0.84 0.53
    6 -18 -1 -0.15 0.28
    -6 -18 1 0.03 0.3
    -6 -18 -1 -0.55 0.43
    6 -18 -1 -0.41 0.38
    6 -18 1 0.28 0.28
    7 0 -1 0.11 0.24
    -7 0 -1 -0.1 0.25
    7 0 1 0.25 0.14
    7 0 1 -0.01 0.15
    -7 0 1 0.15 0.16
    -7 0 1 -0.05 0.13
    7 1 -1 66.06 2.32
    7 -1 1 64.6 1.79
    7 1 1 67.71 2.43
    -7 1 1 63.72 1.94
    -7 -1 1 67.74 1.89
    7 -1 -1 65.89 2.36
    -7 1 -1 64.75 2.45
    -7 -1 -1 67.92 2.48
    -7 -1 1 65.86 1.69
    7 1 1 70.65 1.71
    -7 1 1 68.11 1.58
    7 -1 1 66.15 2.37
    7 2 -1 28.24 1.52
    7 -2 1 24.04 1.14
    7 -2 1 23.42 1.4
    7 -2 -1 23.07 1.42
    -7 2 1 24.86 0.92
    -7 -2 1 24.42 1.11
    -7 2 -1 23.64 1.51
    -7 -2 1 25.79 1.09
    -7 -2 -1 23.19 1.45
    7 2 1 25.67 0.99
    7 -3 1 15.46 1.16
    7 -3 1 15.01 0.95
    7 -3 -1 13.89 1.13
    -7 -3 -1 14.27 1.16
    7 3 1 14.52 0.7
    -7 3 -1 14.91 1.22
    -7 -3 1 15.61 0.85
    -7 -3 1 15.93 0.9
    7 3 -1 13.72 1.07
    -7 3 1 14.56 0.67
    7 4 -1 46.63 1.98
    -7 -4 -1 48.53 2.12
    7 -4 -1 48.46 2.14
    7 4 -1 46.13 1.54
    -7 4 1 50.69 1.2
    -7 -4 1 47.69 1.49
    7 -4 1 51.74 2.13
    7 -4 1 47.01 1.72
    7 4 1 47.64 1.19
    -7 -4 1 50.32 1.63
    7 -5 1 9.21 0.93
    7 5 -1 8.76 0.72
    7 -5 1 10.15 0.85
    -7 5 1 10.43 0.53
    -7 5 1 9.59 0.5
    7 5 1 8.82 0.47
    7 -5 -1 9.26 0.97
    -7 -5 1 9.98 0.76
    -7 -5 -1 8.96 0.92
    -7 -5 1 9.41 0.68
    7 5 1 8.08 0.79
    -7 -5 1 8.31 0.7
    7 -6 1 76.5 2.38
    7 6 1 80.86 2.47
    -7 -6 1 74.58 2.09
    -7 -6 -1 76.05 2.7
    -7 6 1 78.42 1.34
    -7 -6 1 81.9 2.21
    -7 -6 1 78.08 1.98
    7 -6 1 76.91 2.7
    7 -6 -1 73.44 2.78
    -7 6 1 78.04 1.47
    7 6 1 77.96 1.11
    7 6 -1 72.75 2.17
    -7 7 1 125.46 1.96
    7 -7 1 122.66 3.12
    -7 -7 1 120.65 2.62
    -7 -7 -1 125.97 3.49
    -7 7 1 124.47 1.52
    7 -7 -1 123.57 3.72
    7 7 -1 124.77 2.36
    7 7 1 124.84 3.12
    -7 -7 1 126.36 2.86
    7 -7 1 125.13 3.51
    -7 -8 -1 153.2 3.91
    7 -8 -1 157.47 4.33
    7 -8 1 155.08 4.03
    -7 8 1 159.22 2.34
    -7 8 1 157.49 1.47
    -7 -8 1 156.17 3.34
    7 -8 1 163.37 3.74
    7 8 1 151.74 3.51
    7 8 -1 148.32 2.22
    -7 -9 -1 87.7 2.99
    7 -9 1 87.66 2.87
    7 -9 -1 85.52 3.29
    7 -9 1 83.49 3.06
    -7 9 -1 87.93 2.51
    7 9 1 87.45 2.72
    -7 9 1 82.52 1.8
    -7 -9 1 89.21 2.62
    -7 -10 -1 0.46 0.44
    7 10 1 -0.04 0.21
    7 -10 -1 -0.5 0.36
    -7 -10 -1 0.23 0.26
    7 -10 1 -0.01 0.23
    -7 -10 -1 0.39 0.24
    -7 -10 1 -0.15 0.24
    -7 10 1 -0.04 0.14
    -7 10 -1 -0.14 0.21
    7 -10 1 -0.1 0.24
    7 11 1 9.64 0.94
    -7 -11 1 8.43 1.05
    -7 -11 1 10.32 0.97
    7 -11 -1 10.03 1.24
    7 -11 -1 9.72 0.95
    7 -11 1 10.26 1.14
    -7 11 -1 8.51 0.83
    7 -11 1 8.19 0.96
    -7 -11 -1 10.58 0.91
    -7 11 1 8.51 0.67
    -7 -11 -1 8.22 1.14
    7 12 1 13.52 1.14
    7 -12 -1 15.12 1.21
    -7 -12 1 14.89 1.21
    -7 -12 -1 15.6 1.12
    -7 12 -1 15.6 1.14
    7 -12 -1 16.02 1.57
    -7 -12 1 16.55 1.5
    -7 -12 -1 13.35 1.51
    7 -12 1 15.16 1.35
    7 -12 1 15.88 1.45
    -7 -13 -1 1 0.47
    7 -13 1 0.47 0.31
    -7 -13 1 0.39 0.23
    -7 13 -1 0.66 0.28
    7 -13 -1 1.53 0.46
    7 -13 1 0.25 0.27
    7 -13 -1 0.7 0.39
    -7 -13 1 0.77 0.32
    -7 -13 -1 0.7 0.28
    7 -14 1 0.06 0.22
    -7 -14 1 0.63 0.36
    -7 14 -1 0.51 0.25
    7 -14 1 0.5 0.33
    7 -14 -1 0.56 0.32
    -7 -14 -1 0.14 0.2
    -7 -14 -1 0.06 0.32
    -7 -14 1 0.03 0.21
    7 -14 -1 0.48 0.33
    7 -15 1 0.06 0.39
    7 -15 1 1.15 0.47
    7 -15 -1 0.52 0.41
    -7 -15 -1 0.28 0.29
    -7 -15 1 1.08 0.44
    -7 -15 -1 0.63 0.35
    -7 -15 1 0.96 0.42
    -7 15 -1 0.12 0.23
    7 -15 -1 0.57 0.32
    -7 16 -1 5.99 0.83
    7 -16 -1 5.03 0.83
    -7 -16 -1 5.63 1.12
    7 -16 -1 5.44 1.05
    -7 -16 -1 6.26 0.84
    7 -16 1 5.78 1
    7 -16 1 6.17 1.03
    -7 -16 1 5.56 0.87
    -7 -17 -1 2.66 0.81
    7 -17 1 2.94 0.73
    -7 -17 1 2.06 0.56
    -7 -17 -1 1.89 0.52
    7 -17 -1 1.7 0.58
    -7 17 1 2.86 0.84
    7 -17 -1 1.65 0.64
    -7 -18 1 0.47 0.36
    8 0 1 78.13 2.03
    8 0 1 78.28 2.77
    -8 0 1 78.24 2.26
    -8 0 -1 76.85 2.81
    8 0 -1 80.16 2.76
    -8 0 1 81.36 1.93
    8 -1 -1 5.69 0.75
    8 1 -1 6.62 0.8
    -8 -1 1 6.76 0.6
    -8 1 1 7.34 0.58
    -8 1 1 5.66 0.63
    8 1 1 6.6 0.58
    -8 -1 1 5.74 0.61
    -8 1 -1 6.05 0.82
    -8 -1 -1 6.52 0.84
    8 -1 1 5.43 0.57
    8 -1 1 6.64 0.82
    8 1 1 4.72 0.71
    -8 -2 -1 23.02 1.54
    8 2 -1 21.87 1.45
    8 2 1 22.18 0.99
    8 -2 1 21.64 1.45
    8 -2 -1 21.28 1.47
    -8 -2 1 23.08 1.19
    -8 2 1 22.65 1.31
    -8 -2 1 23.9 1.12
    8 -2 1 22.84 1.19
    -8 2 -1 21.46 1.53
    -8 2 1 24.3 0.98
    -8 -3 -1 68.31 2.66
    8 3 -1 70.77 2.6
    8 -3 1 70.19 2.64
    -8 3 -1 66.47 2.74
    8 -3 -1 65.7 2.61
    -8 -3 1 67.09 1.93
    -8 -3 1 71.98 2.01
    -8 3 1 70.31 1.62
    8 -3 1 70.02 2.14
    8 3 1 67.88 1.66
    8 4 -1 15.82 0.96
    8 -4 -1 16.07 1.33
    -8 -4 1 16.77 0.96
    8 -4 1 16.42 1.09
    -8 -4 1 17.15 1.02
    -8 4 -1 15.59 1.36
    8 4 -1 17.59 1.31
    8 4 1 16.48 0.77
    8 -4 1 16.05 1.27
    -8 4 1 17.23 0.77
    -8 -4 -1 17.54 1.35
    8 -5 1 13.93 1.21
    8 -5 1 13.72 1.03
    8 5 1 14.35 0.67
    -8 -5 1 13.66 0.86
    -8 -5 -1 13.22 1.17
    8 -5 -1 14.93 1.31
    -8 -5 1 14.45 0.96
    8 5 -1 12.77 0.91
    -8 5 1 14.26 0.68
    8 -6 1 1.72 0.41
    -8 -6 -1 1.23 0.41
    -8 6 1 2.29 0.27
    8 -6 1 2.71 0.57
    -8 -6 1 2.29 0.37
    8 6 1 2.28 0.24
    -8 -6 1 2.4 0.44
    -8 6 1 2.23 0.26
    8 -6 -1 1.41 0.45
    -8 -7 1 2.6 0.46
    8 -7 -1 2.92 0.62
    8 -7 1 2.81 0.55
    -8 7 1 2.81 0.27
    -8 7 1 2.77 0.31
    8 -7 1 2.22 0.53
    -8 -7 -1 3.09 0.59
    -8 -8 -1 7.09 0.88
    8 -8 1 7.14 0.93
    8 -8 1 7.3 0.86
    8 8 1 7.87 0.83
    -8 8 1 5.92 0.46
    -8 -8 1 8.26 0.83
    8 -8 -1 6.85 0.96
    8 9 1 33.86 1.72
    -8 9 -1 31.63 1.55
    8 -9 1 34.75 2.08
    8 -9 1 33.12 1.85
    8 -9 -1 35.48 2.22
    -8 -9 -1 35.86 1.98
    -8 -9 1 34.75 1.71
    -8 -10 -1 3.63 0.78
    8 -10 1 4 0.67
    -8 -10 1 4.49 0.67
    8 -10 1 4.83 0.83
    -8 10 -1 4.59 0.62
    8 10 1 4.42 0.66
    8 -10 -1 5.03 0.89
    -8 -10 -1 4.56 0.75
    -8 -10 -1 5.04 0.66
    8 -11 1 18.64 1.61
    -8 -11 -1 21.08 1.35
    8 -11 -1 21.2 1.44
    -8 -11 1 20.41 1.7
    8 -11 1 19.76 1.55
    8 -11 -1 20.61 1.8
    -8 -11 1 18.26 1.34
    -8 11 -1 19.91 1.28
    8 11 1 18.39 1.31
    -8 -11 -1 18.93 1.8
    -8 -12 -1 2.39 0.67
    8 -12 1 1.89 0.54
    8 12 1 2.62 0.52
    8 -12 -1 2.09 0.63
    8 -12 -1 4.11 0.7
    -8 -12 -1 2.66 0.51
    -8 12 -1 3.26 0.55
    -8 -12 1 3.61 0.75
    8 -12 1 1.91 0.54
    -8 -12 1 1.36 0.4
    -8 13 -1 0.98 0.31
    8 -13 -1 1.85 0.66
    -8 -13 -1 0.99 0.34
    8 -13 1 0.48 0.32
    8 -13 1 1.12 0.5
    -8 -13 1 2.16 0.61
    -8 -13 1 1.14 0.41
    -8 -13 -1 0.74 0.46
    8 -13 -1 1.07 0.42
    -8 -14 -1 11.18 1.5
    -8 -14 -1 10.12 1.02
    8 -14 1 8.37 1.18
    8 -14 1 10.02 1.26
    -8 -14 1 8.41 1.18
    -8 -14 1 10.42 1.14
    -8 14 -1 10.12 0.98
    8 -14 -1 10.41 1.13
    8 -14 -1 7.63 1.22
    -8 -15 1 -0.03 0.37
    8 -15 -1 0.42 0.42
    8 -15 1 0.43 0.25
    8 -15 -1 1.47 0.5
    -8 -15 1 1.23 0.47
    -8 -15 -1 2.45 0.77
    8 -15 1 0.93 0.44
    -8 -15 -1 1.12 0.43
    -8 -16 -1 2.13 0.68
    8 -16 1 2.29 0.65
    8 -16 1 2.19 0.67
    -8 -16 1 2.44 0.64
    8 -16 -1 2.75 0.66
    -8 -16 -1 2.62 0.6
    8 -16 -1 1.66 0.67
    -8 -17 -1 0.11 0.28
    -8 -17 -1 0.38 0.35
    -8 -17 1 0.26 0.3
    9 0 -1 -0.07 0.23
    -9 0 1 0.23 0.21
    9 0 1 0 0.24
    -9 0 -1 0.03 0.18
    9 0 1 -0.04 0.19
    -9 0 1 0.24 0.18
    9 1 1 12.02 1.18
    9 1 -1 11.18 1.12
    9 -1 -1 10.5 1.09
    -9 1 1 11.92 0.98
    9 1 1 12.33 0.84
    -9 -1 -1 10 1.09
    9 -1 1 11.07 1.13
    9 -1 1 11.02 0.85
    -9 1 -1 12.69 1.23
    -9 -1 1 12.81 0.87
    -9 -1 1 11.22 0.92
    -9 1 1 12.41 0.8
    -9 -2 1 9.67 0.77
    -9 -2 -1 7.58 0.96
    9 -2 1 7.62 0.94
    9 2 1 9.65 0.71
    -9 2 -1 9.34 1.1
    -9 2 1 8.92 0.89
    -9 2 1 10.59 0.72
    9 2 -1 8.52 0.98
    -9 -2 1 8.15 0.77
    9 -2 1 9.67 0.83
    9 -2 -1 7.46 0.94
    9 -3 1 0.81 0.37
    9 -3 1 0.54 0.29
    -9 -3 1 0.89 0.3
    9 3 -1 0.64 0.33
    9 -3 -1 1.12 0.45
    9 3 1 0.45 0.17
    -9 3 1 0.57 0.27
    -9 3 1 1.36 0.28
    -9 -3 1 0.79 0.24
    -9 -3 -1 0.92 0.4
    -9 3 -1 0.46 0.29
    -9 -4 -1 77.94 2.98
    -9 -4 1 77.09 2.27
    9 4 1 72.95 1.77
    9 -4 -1 76.81 3.06
    9 -4 1 74.53 2.44
    -9 4 -1 78.87 3.23
    9 -4 1 75.57 2.96
    -9 -4 1 75.95 2.17
    -9 4 1 79.07 1.81
    -9 -5 1 1.52 0.38
    -9 5 -1 0.31 0.33
    9 -5 1 1.19 0.45
    9 -5 -1 0.11 0.34
    -9 -5 1 0.42 0.18
    -9 -5 -1 1.19 0.37
    9 -5 1 1.73 0.45
    -9 5 1 1.01 0.23
    9 5 1 0.88 0.2
    9 -6 1 10.62 1
    9 -6 -1 10.06 1.17
    -9 -6 -1 10.04 1.09
    -9 -6 1 10.58 0.81
    -9 -6 1 11.48 0.94
    -9 6 1 11.53 0.64
    9 6 1 10.81 0.58
    9 -6 1 10.47 1.14
    9 -7 1 4.25 0.76
    9 -7 -1 3.78 0.76
    -9 -7 1 5.08 0.58
    -9 7 1 4.88 0.4
    9 -7 1 4.37 0.67
    -9 -7 -1 4.38 0.73
    -9 -7 1 3.62 0.57
    9 -8 -1 2.82 0.64
    -9 -8 1 2.2 0.47
    9 -8 1 3.58 0.64
    -9 -8 -1 3.38 0.65
    9 -8 1 2.4 0.58
    -9 -9 1 3.73 0.61
    9 -9 1 2.52 0.56
    9 -9 -1 2.56 0.66
    -9 -9 -1 2.53 0.56
    9 -9 1 3.29 0.71
    -9 9 -1 3.24 0.53
    9 -10 1 6.49 1
    -9 -10 -1 7.07 0.93
    9 -10 -1 5.44 0.96
    -9 -10 1 6.95 0.85
    -9 -10 -1 7.88 0.84
    9 -10 1 6.11 0.89
    -9 10 -1 5.99 0.71
    9 -10 -1 6.78 0.85
    -9 -11 -1 15.54 1.22
    9 -11 1 11.58 1.33
    9 -11 1 11.97 1.25
    9 -11 -1 12.24 1.44
    -9 11 -1 12.68 1.04
    -9 -11 1 12.55 1.17
    9 -11 -1 12.37 1.16
    -9 -11 -1 13.59 1.57
    -9 -12 1 8.11 0.97
    9 -12 1 6.27 1
    9 -12 -1 10.29 1.12
    -9 12 -1 8.24 0.86
    9 -12 -1 7.37 1.16
    -9 -12 -1 8.59 1.29
    -9 -12 1 9.44 1.25
    -9 -12 -1 7.89 0.9
    9 -12 1 8.52 1.11
    9 -13 -1 4.7 0.99
    -9 -13 -1 4.18 0.68
    9 -13 -1 4.62 0.81
    -9 -13 1 3.3 0.66
    9 -13 1 3.38 0.74
    -9 -13 -1 4.54 1
    9 -13 1 4.44 0.89
    -9 -13 1 3.98 0.84
    9 -14 1 31.5 2.25
    9 -14 -1 31.02 2.04
    -9 -14 -1 24.79 2.29
    -9 -14 1 30.27 2
    9 -14 1 27.36 2.19
    -9 -14 1 26.58 2.19
    9 -14 -1 29.84 2.44
    -9 -14 -1 28.3 1.75
    -9 -15 -1 4.99 1.09
    9 -15 -1 4.38 0.98
    -9 -15 1 4.88 0.87
    9 -15 -1 4.52 0.85
    -9 -15 -1 4.93 0.79
    9 -15 1 5.12 0.96
    9 -15 1 5.96 1.03
    -9 -16 -1 5.76 0.87
    9 -16 1 6.85 1.17
    -9 -16 -1 6.48 1.25
    -10 0 1 5.72 0.6
    10 0 1 6.66 0.69
    -10 0 -1 6.75 0.95
    10 0 -1 7.92 1.01
    -10 0 1 7.18 0.79
    10 0 1 5.25 0.83
    10 -1 -1 3.36 0.68
    10 1 1 3.86 0.52
    -10 1 1 3.59 0.6
    -10 -1 1 4.56 0.56
    10 -1 1 3.65 0.54
    10 1 1 3.3 0.72
    -10 1 1 3.71 0.5
    -10 -1 -1 3.75 0.69
    -10 1 -1 2.8 0.65
    10 -1 1 2.62 0.63
    10 1 -1 3.91 0.71
    -10 -1 1 3.42 0.56
    10 -2 -1 9.51 1.16
    10 2 -1 11.09 1.2
    10 2 1 10.3 0.8
    10 -2 1 9.9 1.15
    10 -2 1 11.95 0.99
    -10 -2 -1 9.69 1.12
    -10 2 1 8.77 0.93
    -10 2 1 11.05 0.79
    -10 -2 1 10.6 0.86
    -10 -2 1 9.46 0.88
    -10 2 -1 8.87 1.1
    10 3 -1 62.39 2.8
    10 -3 1 60.71 2.8
    -10 3 1 65.48 1.85
    10 -3 -1 60.86 2.85
    -10 3 -1 59.54 2.89
    -10 -3 1 65.39 2.15
    10 3 1 59.55 1.82
    -10 3 1 59.66 2.5
    -10 -3 1 60.08 2.13
    -10 -3 -1 62.84 2.83
    10 -3 1 58.22 2.21
    -10 -4 1 37.69 1.64
    10 -4 1 38.98 2.28
    10 -4 1 37.86 1.83
    -10 4 1 40.64 2.16
    10 -4 -1 38.6 2.3
    -10 -4 -1 42.44 2.33
    -10 4 -1 37.32 2.36
    -10 4 1 41.36 1.43
    -10 -4 1 41.49 1.76
    10 4 1 39.43 1.41
    10 -5 1 7.55 1.02
    10 -5 -1 7.12 1
    10 5 1 8.75 0.63
    10 -5 1 9.34 0.95
    -10 -5 1 7.84 0.81
    -10 5 1 9.1 0.65
    -10 5 -1 8.52 1.16
    -10 -5 -1 8.22 1.04
    -10 -5 1 7.93 0.74
    -10 6 -1 8.7 1.21
    10 -6 1 7.13 1.01
    10 -6 1 10.09 1.03
    10 -6 -1 10.52 1.25
    -10 6 1 10.07 0.65
    -10 -6 1 10.81 0.96
    -10 -6 -1 10.59 1.15
    10 -7 1 37.2 2
    10 -7 1 36.3 2.27
    10 -7 -1 35.06 2.32
    -10 -7 -1 34.26 2.06
    -10 -7 1 37.04 1.81
    -10 7 -1 34.97 2.4
    10 -8 -1 5.41 0.95
    10 -8 1 6.51 0.89
    10 -8 1 7.55 1.09
    -10 -8 -1 6 0.87
    -10 -8 1 6.43 0.8
    10 -9 -1 0.91 0.43
    10 -9 1 0.06 0.3
    10 -9 -1 0.06 0.28
    10 -9 1 0.08 0.31
    -10 -9 -1 -0.11 0.28
    -10 -9 -1 0.58 0.35
    -10 -9 1 0 0.22
    -10 9 -1 -0.47 0.26
    10 -10 1 6.52 1.04
    10 -10 -1 7.36 0.92
    -10 -10 -1 7.4 0.98
    -10 -10 1 6.56 0.87
    10 -10 1 7.13 1
    -10 -10 -1 8.24 0.91
    10 -10 -1 9.28 1.29
    10 -11 1 1.49 0.55
    10 -11 -1 1.94 0.63
    -10 -11 -1 1.09 0.53
    -10 -11 -1 1.62 0.44
    -10 -11 -1 1.64 0.5
    -10 -11 1 1.47 0.44
    10 -11 1 2.02 0.59
    10 -11 -1 2.03 0.55
    -10 -12 -1 -0.97 0.51
    10 -12 1 0.68 0.43
    -10 -12 1 -0.04 0.21
    -10 -12 1 -0.32 0.34
    -10 -12 -1 0 0.21
    10 -12 1 -0.27 0.35
    10 -12 -1 0.19 0.29
    10 -12 -1 0.03 0.32
    10 -13 1 2.65 0.69
    -10 -13 1 3.73 0.84
    -10 -13 -1 4.13 0.71
    10 -13 1 2.86 0.67
    -10 -13 -1 2.2 0.68
    -10 -13 1 3.83 0.75
    10 -13 -1 4.17 0.77
    10 -13 -1 2.29 0.72
    -10 -14 1 0.69 0.44
    10 -14 -1 0.19 0.34
    10 -14 1 0.2 0.36
    -10 -14 1 -0.19 0.34
    -10 -14 -1 0.47 0.31
    -10 -14 -1 0.36 0.39
    10 -15 1 1.68 0.6
    -11 0 1 0.25 0.23
    -11 0 1 -0.21 0.21
    11 0 1 -0.09 0.33
    11 0 1 0.01 0.17
    -11 0 -1 -0.2 0.38
    11 0 -1 -0.15 0.35
    11 -1 -1 -0.07 0.28
    11 1 1 0.24 0.2
    -11 -1 1 0.07 0.16
    11 1 1 0.31 0.36
    -11 1 1 0.24 0.19
    -11 -1 -1 -0.18 0.35
    11 -1 1 -0.44 0.25
    -11 -1 1 0.35 0.23
    -11 1 1 0.22 0.2
    11 -1 1 0.18 0.25
    -11 1 -1 0.11 0.25
    11 1 -1 -0.11 0.24
    11 2 -1 12.85 1.35
    11 -2 1 12.82 1.37
    11 2 1 13.58 0.97
    11 -2 -1 13.3 1.4
    -11 2 1 11.83 1.14
    -11 2 -1 13.15 1.41
    11 -2 1 12.97 1.08
    -11 -2 1 13.22 1
    -11 -2 -1 10.86 1.24
    -11 2 1 12.99 0.91
    11 -3 -1 6.88 1.03
    -11 3 -1 7.36 1.09
    -11 3 1 7.63 0.68
    -11 -3 1 7.84 0.82
    11 3 1 6.67 0.66
    11 -3 1 6.34 0.8
    -11 -3 -1 6.75 0.96
    11 3 -1 7.26 1.06
    11 -3 1 6.78 1.02
    -11 3 1 5.78 0.82
    -11 4 1 0.48 0.27
    11 -4 -1 1.06 0.48
    -11 4 1 0.94 0.26
    11 -4 1 0.6 0.32
    11 4 1 1.14 0.29
    -11 -4 1 1.25 0.4
    -11 -4 -1 0.94 0.42
    -11 4 -1 1.28 0.49
    11 -4 1 1.96 0.6
    -11 5 1 0.48 0.34
    11 -5 -1 1.05 0.5
    11 -5 1 -0.02 0.34
    -11 -5 -1 0.25 0.24
    -11 -5 1 0.53 0.28
    -11 5 1 0.82 0.23
    11 -5 1 0.32 0.33
    -11 5 -1 0.05 0.3
    -11 6 -1 0.36 0.4
    11 -6 1 0.1 0.28
    11 -6 -1 -0.35 0.43
    -11 -6 1 -0.02 0.23
    -11 -6 -1 -0.19 0.3
    11 -6 1 -0.14 0.23
    11 -7 -1 16.9 1.69
    11 -7 1 15.81 1.37
    -11 -7 1 14.55 1.21
    -11 -7 -1 15.66 1.46
    11 -7 1 17.34 1.65
    -11 7 -1 14.03 1.61
    -11 8 -1 -0.31 0.44
    11 -8 1 -0.16 0.35
    -11 -8 1 0.03 0.26
    11 -8 1 0.01 0.3
    11 -8 -1 -0.55 0.38
    -11 -8 -1 0.27 0.2
    11 -9 1 3.56 0.8
    11 -9 -1 5.13 1.01
    11 -9 1 4.88 0.85
    -11 -9 -1 4.54 0.78
    -11 -9 1 4.68 0.73
    -11 -9 -1 6.58 0.83
    11 -9 -1 4.75 0.78
    11 -10 1 0.09 0.3
    11 -10 -1 0.56 0.43
    -11 -10 1 0.26 0.27
    11 -10 1 -0.16 0.3
    -11 -10 -1 0.65 0.38
    11 -10 -1 -0.24 0.31
    -11 -10 -1 0.02 0.18
    11 -11 -1 4.05 0.74
    11 -11 1 2.48 0.62
    11 -11 1 2.86 0.77
    -11 -11 1 2.4 0.57
    -11 -11 -1 3.32 0.64
    11 -11 -1 2.2 0.66
    11 -12 1 0.2 0.29
    11 -12 -1 -0.06 0.26
    -11 -12 -1 -0.39 0.39
    -11 -12 -1 -0.21 0.23
    -11 -12 1 -0.43 0.31
    11 -12 1 -0.59 0.5
    -11 -13 1 -0.94 0.48
    11 -13 1 0.39 0.4
    -11 -13 -1 -0.73 0.47
    11 -14 1 0.33 0.35
    -11 -14 1 -0.35 0.37
    12 0 1 5.68 0.73
    -12 0 1 6.12 0.69
    -12 0 -1 5.17 0.92
    12 0 1 6.28 1.02
    12 0 -1 6.52 1.03
    -12 -1 1 0.8 0.3
    12 1 1 0.71 0.3
    -12 1 1 0.28 0.22
    12 -1 -1 0.66 0.38
    -12 1 -1 0.41 0.25
    12 -1 1 1.1 0.53
    12 -1 1 0.89 0.35
    -12 -1 -1 0.1 0.24
    12 1 -1 0.55 0.34
    12 -2 -1 2.01 0.66
    12 2 1 0.6 0.27
    -12 -2 1 1.25 0.36
    -12 2 1 1.07 0.31
    -12 -2 -1 0.81 0.35
    -12 2 -1 0.71 0.43
    12 -2 1 1.17 0.44
    -12 2 1 0.93 0.36
    12 2 -1 0.27 0.25
    12 -2 1 1.01 0.35
    12 -3 1 6.31 0.82
    12 3 1 7.63 0.75
    -12 3 1 6.13 0.65
    -12 -3 1 7.22 0.82
    12 -3 -1 6.47 1.05
    -12 3 -1 6.74 1.09
    -12 -3 -1 6.64 1.02
    12 3 -1 6.89 1.08
    12 -3 1 6.42 1.04
    -12 3 1 6.46 0.91
    12 -4 -1 8.04 1.19
    12 -4 1 7.78 0.95
    -12 -4 1 9.58 0.96
    -12 4 1 7.76 0.71
    -12 -4 -1 7.8 1.09
    -12 4 -1 6.6 1.09
    12 -4 1 6.25 1.04
    -12 4 1 7.17 1
    12 -5 -1 17.43 1.75
    12 -5 1 14.97 1.34
    -12 5 -1 16.96 1.79
    -12 -5 -1 17.76 1.62
    12 -5 1 16.79 1.69
    -12 -5 1 18.82 1.37
    -12 5 1 16.62 1.58
    12 -6 1 1.42 0.57
    -12 6 1 2.48 0.65
    12 -6 -1 1.74 0.59
    -12 6 -1 2.83 0.78
    -12 -6 1 2.31 0.52
    -12 -6 -1 2.81 0.67
    12 -6 1 2.11 0.56
    12 -7 1 0.24 0.32
    -12 7 1 0.91 0.44
    12 -7 -1 0.99 0.48
    -12 7 -1 0.35 0.39
    12 -7 -1 1.47 0.45
    -12 -7 1 0.67 0.35
    -12 -7 -1 0.25 0.3
    12 -7 1 0.37 0.36
    -12 8 -1 1.73 0.65
    12 -8 1 1.26 0.53
    12 -8 -1 0.71 0.45
    12 -8 1 0.69 0.39
    -12 -8 1 1.5 0.46
    12 -8 -1 1.72 0.54
    -12 -8 -1 1.52 0.48
    12 -9 -1 1.59 0.57
    12 -9 1 0.6 0.44
    12 -9 1 0.9 0.4
    -12 -9 -1 1.22 0.47
    -12 -9 1 0.86 0.41
    -12 9 -1 0.21 0.3
    12 -10 -1 0.29 0.44
    -12 -10 1 1.32 0.45
    12 -10 -1 0.84 0.38
    12 -10 1 0.81 0.44
    -12 -10 -1 1.22 0.45
    12 -10 1 1.25 0.51
    -12 10 -1 0.22 0.31
    12 -11 1 7.24 1.21
    12 -11 -1 7.25 1.29
    12 -12 1 -0.34 0.39
    -12 -13 1 6.33 1.19
    -13 0 -1 0.58 0.42
    -13 0 1 -0.01 0.17
    13 0 1 -0.48 0.29
    13 0 1 0.14 0.35
    13 0 -1 -0.1 0.32
    13 1 -1 10.08 1.34
    -13 -1 1 11.13 0.99
    -13 1 1 10.11 0.92
    13 1 1 10.76 1.01
    13 -1 1 9.69 1.02
    -13 -1 -1 9.71 1.26
    -13 1 -1 8.96 1.25
    13 -1 1 9.18 1.31
    13 -1 -1 8.09 1.21
    13 2 -1 2.32 0.68
    13 -2 1 0.98 0.34
    -13 -2 -1 0.72 0.28
    -13 -2 1 1.24 0.38
    -13 2 1 1.1 0.33
    -13 2 -1 1.3 0.53
    13 -2 1 1.67 0.57
    13 -2 -1 0.97 0.54
    13 -3 -1 1.36 0.53
    -13 -3 -1 1.35 0.49
    -13 3 -1 1.31 0.54
    -13 3 1 1.82 0.4
    -13 -3 1 1.54 0.45
    13 -3 1 1.03 0.39
    13 -3 1 1.76 0.62
    13 -4 -1 11.99 1.51
    13 -4 1 10.68 1.16
    13 -4 -1 11.91 1.13
    -13 -4 -1 10.24 1.28
    13 -4 1 9.5 1.33
    -13 -4 1 11.76 1.11
    -13 4 -1 10.28 1.44
    13 -5 1 0.48 0.37
    13 -5 -1 0.61 0.36
    -13 -5 1 -0.11 0.29
    13 -5 -1 0.72 0.45
    -13 5 -1 -0.22 0.31
    13 -5 1 -0.11 0.35
    13 -6 -1 0.79 0.53
    -13 -6 1 1.35 0.45
    13 -6 -1 1.35 0.48
    13 -6 1 1.77 0.54
    -13 6 -1 1.54 0.61
    13 -6 1 0.84 0.49
    13 -7 1 4.4 0.82
    13 -7 -1 4.31 0.96
    13 -7 -1 4.44 0.78
    -13 -7 1 5.58 0.83
    -13 -7 -1 4.36 0.72
    13 -7 1 4.89 1.02
    -13 7 -1 3.54 0.91
    -13 8 1 2.75 0.75
    13 -8 -1 2.29 0.73
    13 -8 1 3.69 0.79
    13 -8 -1 4.64 0.83
    13 -8 1 4.23 0.96
    -13 -8 1 3.26 0.68
    -13 -8 -1 5.35 0.82
    -13 8 -1 3.24 0.95
    13 -9 1 1.71 0.62
    -13 9 1 2.06 0.73
    13 -9 1 1.1 0.55
    -13 9 -1 1.59 0.66
    -13 10 -1 1.03 0.55
    14 0 -1 3.89 0.63
    14 0 1 2.57 0.57
    14 0 -1 3.62 0.87
    -14 0 1 4.06 0.64
    -14 1 -1 -0.85 0.43
    14 -1 1 -0.33 0.28
    -14 1 1 -0.16 0.16
    14 1 -1 0.04 0.21
    14 -1 -1 0.28 0.32
    -14 -1 1 -0.09 0.2
    14 1 -1 -0.12 0.27
    14 -1 1 -0.56 0.42
    14 -1 -1 -0.44 0.48
    14 -2 1 -0.02 0.26
    14 -2 -1 0.15 0.25
    -14 2 1 0.06 0.19
    14 2 -1 0.24 0.37
    -14 2 -1 0.12 0.31
    -14 -2 1 0.26 0.24
    14 -2 1 -0.05 0.37
    14 -2 -1 0.09 0.32
    14 -3 -1 1.18 0.46
    14 -3 1 0.26 0.26
    -14 -3 1 0.68 0.36
    -14 3 -1 0.07 0.28
    14 -3 1 -0.03 0.44
    14 -3 -1 0 0.3
    14 -4 1 1.72 0.52
    -14 -4 1 0.29 0.26
    14 -4 -1 1.93 0.51
    -14 4 -1 0.24 0.34
    14 -4 -1 1.14 0.57
    14 -4 1 0.94 0.54
    14 -5 -1 1.65 0.66
    14 -5 1 3.26 0.86
    -14 -5 1 3.07 0.64
    14 -5 1 3.13 0.69
    14 -5 -1 4.67 0.79
    -14 5 -1 1.94 0.67
    -14 -6 1 2.25 0.58
    14 -6 1 2.58 0.68
    -14 6 -1 1.6 0.69
    14 -6 1 2.77 0.82
    14 -7 1 2.07 0.63
    -14 7 -1 1.77 0.72
    -14 8 -1 9.33 1.52
    -15 0 1 -0.6 0.3
    -15 1 1 0.45 0.25
    -15 -1 1 0.81 0.32
    15 -1 -1 1.13 0.44
    -15 -2 1 10.66 1.11
    15 -2 1 11.12 1.25
    15 -2 -1 10.85 1.15
    15 -3 1 0.27 0.26
    15 -3 -1 1.07 0.45
    -15 -3 1 0.81 0.39
    15 -4 1 3.22 0.74
    15 -4 -1 4.66 0.82
    15 -5 1 0.67 0.37
    16 -2 -1 1.03 0.45
    0 0 -2 9999 18.74
    0 0 2 9938.74 18.87
    0 -1 2 0.05 0.15
    0 -1 -2 0.02 0.17
    0 1 2 0.37 0.23
    0 1 -2 -0.02 0.15
    0 1 2 0.24 0.18
    0 1 -2 0.08 0.16
    0 -1 -2 0.14 0.17
    0 1 -2 0.04 0.09
    0 -1 2 0.21 0.17
    0 -1 2 -0.03 0.07
    0 1 -2 0.13 0.16
    0 1 2 0.11 0.15
    0 -2 -2 1218.23 7.16
    0 -2 2 1261.72 7.58
    0 2 -2 1235.93 6.69
    0 2 2 1238.84 7.37
    0 -2 -2 1226.68 7.07
    0 2 -2 1225.15 6.57
    0 2 2 1240.97 7.11
    0 2 2 1256.51 7.94
    0 -2 -2 1220.14 7.74
    0 2 -2 1219.72 6.21
    0 2 -2 1274.34 7.47
    0 -2 2 1231.62 5.98
    0 3 2 0.02 0.17
    0 3 2 0.1 0.1
    0 -3 2 0.04 0.08
    0 3 -2 0.07 0.11
    0 -3 2 0.38 0.2
    0 -3 -2 0.09 0.1
    0 3 2 0.18 0.15
    0 -3 -2 0.01 0.15
    0 3 -2 0.19 0.14
    0 -3 -2 0.13 0.17
    0 3 -2 0.03 0.08
    0 4 -2 67.14 1.62
    0 -4 -2 68.36 1.85
    0 4 2 66.15 1.91
    0 -4 -2 66.96 1.98
    0 4 -2 66.15 1.33
    0 4 -2 67.67 1.76
    0 4 2 66.34 1.96
    0 -4 2 66.96 1.86
    0 -4 -2 67.94 1.97
    0 4 2 72 2.11
    0 5 -2 0.02 0.07
    0 5 -2 0.07 0.13
    0 -5 -2 0.08 0.15
    0 -5 2 -0.03 0.05
    0 -5 -2 0.18 0.17
    0 5 2 0.1 0.13
    0 -5 2 0 0.14
    0 -5 2 0.05 0.13
    0 5 -2 0.11 0.14
    0 5 -2 0.02 0.11
    0 6 -2 37.56 1
    0 -6 -2 37.53 1.7
    0 6 -2 38 0.91
    0 -6 2 38.74 0.89
    0 6 -2 38.02 1.36
    0 6 2 38.79 1.73
    0 -6 2 38.74 1.44
    0 -6 2 40 1.56
    0 -7 2 0.08 0.14
    0 -7 2 0.01 0.14
    0 -7 -2 -0.08 0.21
    0 7 2 -0.07 0.27
    0 7 -2 -0.11 0.18
    0 7 -2 0.01 0.07
    0 7 -2 0 0.07
    0 -7 2 -0.04 0.09
    0 -8 2 59.38 2.05
    0 -8 2 60.51 1.49
    0 -8 -2 59.05 2.34
    0 8 -2 64.13 1.92
    0 8 -2 59.96 1.51
    0 -8 2 60.93 1.95
    0 8 2 64.3 2.41
    0 9 -2 0.02 0.09
    0 -9 2 0.08 0.12
    0 -9 2 0.12 0.16
    0 -9 2 -0.02 0.14
    0 -9 -2 0.07 0.21
    0 9 -2 0.59 0.29
    0 -10 2 72.39 2.44
    0 -10 2 70.73 1.95
    0 10 2 77.94 2.89
    0 -10 -2 79.4 1.37
    0 -10 -2 72.27 2.86
    0 10 -2 76.75 2.31
    0 -10 2 72.91 2.3
    0 10 -2 70.53 1.98
    0 11 2 0.07 0.26
    0 -11 2 -0.14 0.24
    0 -11 2 -0.08 0.2
    0 -11 -2 -0.18 0.29
    0 -11 -2 0.11 0.1
    0 11 -2 0.13 0.2
    0 -11 2 0.19 0.18
    0 -12 2 24.44 1.31
    0 -12 -2 23.48 0.83
    0 -12 -2 25.64 1.86
    0 12 -2 27.95 1.53
    0 12 -2 23.2 1.11
    0 -12 2 25.14 1.45
    0 12 2 25.69 1.8
    0 -12 2 27.66 1.63
    0 13 -2 -0.04 0.13
    0 -13 -2 0.18 0.18
    0 -13 2 0.02 0.24
    0 13 2 -0.29 0.34
    0 -13 2 -0.11 0.24
    0 -13 -2 0.12 0.1
    0 -13 2 0.11 0.17
    0 13 -2 0.28 0.28
    0 -13 -2 -0.16 0.32
    0 14 2 0.06 0.27
    0 -14 -2 0.37 0.28
    0 -14 2 0.51 0.25
    0 -14 -2 0.79 0.23
    0 14 -2 0.81 0.34
    0 -14 2 0.38 0.24
    0 15 2 0.08 0.27
    0 -15 2 -0.02 0.18
    0 15 -2 -0.11 0.21
    0 16 -2 11.76 1.2
    0 16 2 9.44 1.29
    0 -16 -2 8.02 1.21
    0 -16 2 8.53 1.03
    0 17 2 -0.24 0.43
    0 -17 -2 -0.7 0.46
    0 17 -2 0.46 0.38
    0 18 2 7.55 1.2
    0 18 -2 8.61 1.15
    0 -18 -2 6.26 1.17
    0 -19 -2 -0.06 0.32
    -1 0 -2 -0.03 0.16
    -1 0 2 -0.26 0.19
    1 0 2 0.09 0.15
    1 0 2 0.19 0.16
    -1 0 -2 -0.5 0.15
    -1 0 2 0 0.09
    1 0 -2 0.14 0.1
    1 0 -2 0.17 0.1
    1 0 -2 0.05 0.11
    -1 0 2 0.1 0.1
    -1 0 -2 0.03 0.15
    1 0 -2 0.02 0.11
    1 0 2 0.03 0.15
    1 1 -2 294.58 2.25
    -1 -1 2 288.53 2.32
    1 -1 -2 289.29 3.08
    -1 -1 -2 290.27 3.36
    -1 1 -2 287.55 3.56
    1 -1 -2 289.59 2.91
    -1 1 2 285.9 3.02
    1 1 -2 292.22 2.67
    1 -1 -2 287.83 2.83
    1 1 -2 297.62 2.97
    -1 -1 2 296.24 3.21
    -1 -1 -2 294.65 3.22
    -1 1 2 289.17 3.5
    -1 -1 2 286.38 2.62
    1 -1 2 293.1 3.54
    -1 1 -2 287.06 3.47
    -1 -1 2 291.68 3.05
    1 -1 -2 294.9 3.42
    -1 -1 -2 289.51 3.76
    1 1 2 287.68 3.68
    1 1 2 282.51 3.68
    -1 1 -2 282.87 3.44
    1 -1 2 280.73 3.51
    1 1 -2 283.72 3.01
    1 -1 2 292.09 3.35
    -1 -1 -2 285.26 3.66
    -1 1 2 285.02 3.13
    1 -2 2 352.82 3.52
    -1 -2 2 355.69 2.03
    1 -2 -2 356.81 3.46
    -1 -2 -2 341.49 3.54
    -1 2 2 347.35 3.83
    1 2 2 342.8 4.23
    -1 -2 -2 357.33 4.15
    1 2 -2 353.94 1.96
    -1 -2 2 351.4 2.97
    1 2 2 353.49 4.33
    1 2 -2 353.72 2.97
    -1 2 -2 358.22 3.86
    1 -2 -2 346.45 3.77
    1 2 -2 347.75 3.95
    1 2 -2 352.57 2.95
    -1 2 -2 355.03 2.28
    1 -2 2 348.14 4.06
    -1 -2 -2 345.35 3.85
    -1 2 -2 346.63 3.98
    1 -2 -2 358.89 4.02
    1 2 -2 346.36 3.41
    -1 2 2 349 4.12
    -1 -2 -2 351.2 4.27
    -1 -2 2 358.69 3.7
    -1 2 2 345.5 3.62
    1 2 2 348.77 3.84
    -1 2 -2 346.01 3.64
    1 -3 2 198.57 2.48
    1 -3 2 189.15 1.53
    -1 3 2 191.07 2.92
    1 -3 -2 193.23 2.73
    -1 -3 2 190.7 2.83
    -1 3 -2 191.58 1.56
    1 3 -2 192.93 2.49
    1 3 -2 190.5 2.58
    -1 -3 -2 194.61 3.22
    -1 3 -2 197.05 2.91
    1 3 2 195.96 3.32
    1 3 -2 187.95 1.96
    1 -3 -2 191.13 3.08
    -1 -3 -2 191.9 3.12
    1 3 2 189.68 3.36
    1 -3 2 192.91 3.13
    1 3 2 193.34 3.12
    1 -3 -2 196.65 3.15
    -1 3 2 193.56 3.24
    -1 -3 -2 193.76 3.32
    -1 3 2 194.77 3.13
    -1 3 -2 189.76 2.63
    -1 -3 2 192.58 1.91
    1 3 -2 191.06 3
    -1 4 2 4.19 0.53
    -1 4 2 3.72 0.48
    -1 -4 2 3.93 0.46
    1 4 -2 5.11 0.44
    -1 -4 -2 4.99 0.56
    -1 -4 2 3.58 0.41
    -1 4 -2 5.22 0.5
    1 -4 2 4.84 0.53
    -1 -4 -2 5.12 0.56
    1 -4 -2 5.27 0.56
    1 4 -2 4.81 0.49
    -1 4 2 4.83 0.51
    1 4 2 4.23 0.53
    -1 4 -2 4.88 0.27
    -1 4 -2 4.8 0.46
    1 4 2 4.21 0.51
    -1 4 -2 4.97 0.43
    1 -4 2 4.33 0.25
    1 4 -2 4.99 0.44
    -1 -4 -2 4.45 0.53
    1 4 -2 4.85 0.29
    1 4 2 4.71 0.58
    -1 -5 2 96.98 1.17
    -1 -5 2 95.94 2.29
    -1 5 -2 97.96 1.87
    -1 -5 -2 98.5 2.46
    1 -5 2 94.31 2.34
    1 5 -2 99.37 2.17
    -1 5 2 100 2.44
    -1 -5 2 94.92 2.16
    -1 5 -2 97.53 2.07
    1 -5 -2 99.58 2.6
    -1 5 -2 98.64 1.4
    -1 -5 2 102.05 1.27
    -1 -5 -2 100.38 2.6
    1 5 -2 100.67 2.04
    1 -5 2 98.44 1.34
    -1 5 2 96.84 2.58
    1 5 2 99.38 2.67
    1 5 -2 97.27 1.2
    1 -6 2 55.67 1.85
    1 -6 2 53.59 1.17
    -1 -6 2 55.42 1.14
    -1 -6 2 55.29 1.79
    1 -6 -2 52.36 2
    1 6 -2 53.02 1.59
    -1 6 -2 53.28 1.19
    -1 -6 -2 56.17 1.92
    -1 -6 -2 54.84 2.05
    -1 6 -2 54.15 1.68
    1 6 -2 54.35 1.59
    1 -6 -2 53.91 1.32
    -1 6 -2 52.76 1.54
    -1 -6 2 54.83 1.71
    -1 6 2 55.66 2.05
    -1 6 -2 52.46 1.36
    1 6 2 52.27 2.02
    1 6 -2 52.97 0.88
    -1 -7 2 68.79 2.08
    -1 7 -2 73.01 2.01
    -1 -7 2 74.07 2.08
    -1 -7 2 72.67 1.49
    1 -7 -2 74.65 2.54
    1 7 -2 68.77 1.07
    -1 7 -2 70.44 1.56
    1 -7 2 71.58 1.52
    -1 -7 -2 73.05 2.5
    1 -7 -2 71.47 1.61
    1 -7 2 72.98 2.21
    1 7 -2 72.29 1.93
    -1 7 2 73.28 2.46
    1 7 2 69.69 2.43
    1 8 -2 20.52 0.62
    -1 -8 2 21 1.2
    1 -8 2 19.77 0.88
    -1 -8 2 19.97 0.88
    -1 8 -2 21.31 1.14
    -1 -8 2 21.3 1.16
    1 -8 -2 21.2 1.42
    -1 -8 -2 21.06 1.41
    -1 8 -2 20.72 0.95
    1 8 -2 21.32 1.11
    -1 8 2 19.8 1.35
    1 8 2 21.15 1.39
    1 -8 2 20.61 1.22
    1 9 2 13.37 1.16
    -1 -9 2 12.73 0.78
    -1 -9 -2 11.93 1.13
    1 -9 2 11.29 0.74
    1 -9 -2 12.33 0.42
    1 -9 -2 12.01 1.12
    1 9 -2 12.08 0.88
    1 9 -2 11.35 0.54
    -1 -9 2 10.81 0.9
    -1 9 -2 13.07 0.93
    -1 -9 2 10.94 0.86
    1 -9 2 11.68 0.96
    -1 9 -2 11.93 0.79
    -1 9 2 12.55 1.13
    1 10 2 13.09 1.19
    1 -10 2 12.73 1.05
    -1 -10 2 13.77 1.01
    1 -10 -2 14.34 1.28
    -1 -10 2 12.35 0.82
    -1 10 2 11.57 1.13
    1 -10 -2 12.34 0.46
    1 -10 2 12.79 0.84
    -1 10 -2 12.88 0.96
    1 10 -2 13.33 0.97
    -1 10 -2 13.13 0.88
    -1 -10 -2 11.84 1.17
    1 10 -2 13.45 0.64
    -1 -10 2 14.36 1.06
    -1 -11 -2 6.52 0.47
    -1 11 2 5.81 0.84
    1 11 2 7.57 0.97
    -1 -11 2 6.96 0.79
    1 -11 2 6.6 0.79
    1 -11 -2 6.25 0.35
    1 -11 -2 4.98 0.81
    1 11 -2 6.46 0.5
    -1 -11 2 7.34 0.68
    -1 11 -2 6.63 0.74
    1 11 -2 7.41 0.78
    -1 -11 2 6.34 0.73
    1 -11 2 6.62 0.66
    -1 -11 -2 6.31 0.9
    1 12 -2 29.46 1.12
    -1 -12 -2 30.08 1.04
    1 -12 2 27.77 1.66
    -1 -12 2 27.01 1.57
    -1 12 -2 30.65 1.59
    1 -12 -2 29.08 0.8
    -1 -12 2 29.68 1.47
    -1 -12 2 27.09 1.53
    1 -12 -2 25.79 1.87
    -1 -12 -2 29.74 2.01
    1 -12 2 27.55 1.41
    1 12 -2 31.4 1.63
    1 12 2 32.35 2.02
    -1 12 2 29.27 1.94
    -1 -12 -2 28.2 1.01
    -1 -13 2 1.53 0.42
    1 13 2 1.04 0.41
    -1 -13 2 1.15 0.33
    1 -13 -2 1.99 0.58
    -1 -13 -2 1.18 0.49
    1 -13 2 1.52 0.44
    -1 13 -2 1.48 0.41
    -1 -13 -2 1.56 0.28
    1 -13 2 0.75 0.3
    -1 13 2 0.85 0.43
    -1 -13 2 1.53 0.4
    1 13 -2 1.63 0.43
    -1 -13 -2 1.52 0.26
    -1 14 2 7.53 1.07
    1 -14 -2 6.17 1
    -1 14 -2 10.08 1.01
    1 -14 -2 8.96 0.74
    -1 -14 2 9.37 0.92
    -1 -14 -2 9.17 1.21
    -1 -14 -2 7.92 0.6
    1 -14 2 9.89 1.07
    1 14 -2 8.87 0.95
    -1 -14 2 8.74 0.94
    -1 -14 2 8.8 0.97
    -1 14 -2 9.03 0.83
    1 14 2 8.79 1.14
    1 -14 2 8.7 0.88
    -1 -15 2 0.48 0.33
    -1 15 2 0.34 0.39
    1 15 2 0.71 0.41
    1 -15 -2 0.5 0.31
    -1 -15 2 0.2 0.2
    -1 15 -2 0.45 0.32
    1 -15 -2 0.12 0.16
    1 15 -2 0.19 0.25
    -1 -15 -2 -0.17 0.38
    1 -15 2 0.28 0.3
    1 -16 -2 6.99 1.16
    1 -16 2 6.63 0.95
    -1 16 2 5.91 1.03
    1 16 -2 7.38 0.97
    -1 -16 2 8.04 0.95
    1 16 2 6.26 1.04
    -1 -16 -2 6.48 1.1
    -1 16 -2 8.43 1.02
    1 -17 -2 8.49 1.32
    -1 17 2 6.17 1.09
    1 17 2 7.26 1.15
    -1 -17 -2 6.53 1.14
    -1 17 -2 7.14 0.97
    1 17 -2 7.99 1.06
    -1 18 2 1.16 0.53
    -1 -18 -2 0.75 0.49
    1 -18 -2 0.34 0.48
    -1 18 -2 1.03 0.47
    1 -19 -2 5.01 1.07
    -1 -19 -2 3.79 0.96
    -2 0 -2 181.73 2.6
    -2 0 2 176.64 2.39
    2 0 -2 177.58 2.34
    -2 0 -2 178.41 3.15
    -2 0 2 180.93 1.87
    2 0 -2 177.49 2.2
    2 0 2 179.47 3.11
    -2 0 2 178.69 2.53
    2 0 -2 182.08 1.71
    2 0 2 179.51 2.74
    -2 0 -2 180.42 3.03
    -2 0 2 179.54 2.41
    2 0 2 177.51 2.93
    2 -1 -2 80.16 1.73
    -2 1 2 81.78 1.86
    -2 1 -2 78.31 1.49
    2 1 2 78.98 1.76
    -2 -1 2 78.24 1.67
    -2 1 -2 79.96 1.76
    -2 1 2 80.93 1.78
    2 -1 2 81.32 1.91
    -2 -1 2 79.4 1.46
    2 -1 2 82.92 1.93
    2 1 -2 81.7 1.03
    2 -1 -2 79.46 1.4
    2 1 -2 77.62 1.26
    -2 1 -2 77.82 2.05
    -2 -1 2 80.54 1.03
    2 -1 2 79.22 2.06
    -2 1 2 80.36 1.53
    -2 -1 -2 79.93 2.14
    2 1 2 77.81 2.09
    -2 1 2 77.99 1.43
    -2 -1 2 78.04 1.56
    2 1 -2 77.95 1.42
    -2 -1 -2 82.52 2.13
    2 1 2 80.52 2.04
    -2 1 -2 82.28 1.97
    -2 -1 -2 82.3 1.73
    2 1 -2 82.41 1.55
    2 -2 2 82.82 1.84
    -2 2 2 80.45 1.62
    -2 2 -2 84.79 1.47
    2 2 -2 79.97 1.33
    2 -2 2 80.03 1.97
    -2 -2 2 81.72 1.35
    2 -2 -2 80.36 1.34
    -2 2 -2 83.09 1.97
    -2 2 -2 82.08 2.14
    2 2 -2 81.23 1.42
    2 2 2 81.03 2.2
    -2 -2 -2 82.49 2.2
    2 2 -2 82.45 1.62
    2 2 -2 81.79 1.1
    -2 -2 2 82.78 1.79
    -2 2 2 78.95 1.91
    -2 2 -2 82.88 1.85
    -2 -2 -2 86.27 1.75
    -2 -2 -2 84.77 2.03
    -2 2 2 80.84 1.97
    -2 -2 2 78.45 1.39
    -2 -2 -2 83.61 2.2
    2 -2 -2 83.54 1.94
    2 2 2 79.79 2.13
    2 -3 -2 67.43 1.88
    -2 3 2 63.33 1.86
    2 3 -2 71.48 1.17
    2 -3 2 66.73 1.28
    2 -3 2 66.38 1.84
    -2 -3 2 68.1 1.69
    -2 -3 2 67.37 1.16
    2 3 -2 69.11 1.55
    -2 -3 -2 69.63 1.96
    -2 3 -2 67.42 1.71
    -2 -3 -2 69.97 2.06
    2 3 -2 68.36 1.82
    2 -3 -2 64.75 1.15
    -2 -3 -2 68.29 1.54
    2 3 -2 67.43 1.42
    -2 3 -2 69.04 1.31
    -2 3 2 70.15 1.68
    -2 3 2 67.89 1.95
    2 3 2 68.99 2.1
    -2 -3 -2 71.92 2.11
    -2 -3 2 68.88 1.1
    2 3 2 66.53 2.02
    -2 3 -2 67.21 1.74
    2 -4 2 21.71 1.1
    -2 -4 -2 20.25 0.84
    2 -4 -2 22.15 1.17
    2 -4 2 21.38 0.73
    -2 -4 2 21.07 0.65
    -2 -4 -2 21.16 1.16
    -2 -4 2 21.46 1
    -2 4 -2 22.28 1.01
    2 4 -2 21.91 1.05
    -2 4 -2 21.34 0.75
    -2 -4 -2 19.62 1.14
    2 4 -2 21.19 0.86
    -2 4 2 22.1 1.03
    -2 4 2 20.5 1.13
    2 -4 -2 20.8 0.6
    -2 4 2 24.17 1.24
    -2 -4 -2 20.46 1.17
    2 4 2 21.1 1.2
    -2 5 2 273.32 4.34
    -2 -5 -2 269.99 4.3
    -2 -5 2 268.69 2.46
    2 -5 2 269.2 3.98
    2 -5 2 267.34 2.75
    -2 5 -2 264.38 3.45
    -2 5 -2 273.04 3.6
    -2 5 -2 269.69 2.86
    2 -5 -2 274.15 4.34
    -2 -5 2 268.95 3.63
    2 5 -2 270.38 3.28
    2 -5 -2 268.89 1.95
    -2 -5 -2 263.04 4.34
    2 -5 -2 266.43 2.39
    2 5 -2 267.94 3.64
    -2 5 2 265.25 3.86
    2 5 2 260.25 4.37
    -2 6 -2 50.34 1.48
    -2 -6 2 54.5 1.22
    2 -6 2 56.97 1.36
    -2 -6 2 54.46 1.29
    -2 -6 2 53.39 1.7
    -2 -6 -2 57.45 2.04
    2 -6 -2 55.59 0.79
    -2 6 -2 54.88 1.39
    -2 6 -2 53.21 1.61
    2 -6 2 53.99 1.86
    -2 -6 2 52.42 1.76
    -2 -6 -2 54.32 2.09
    2 -6 -2 56.11 1.22
    2 6 -2 57.05 1.61
    2 -6 -2 56.33 2.1
    -2 6 2 54.33 2.04
    2 6 -2 54.74 1.64
    2 6 2 53.68 2.07
    2 -7 2 135.02 3.02
    -2 7 -2 141.94 2.9
    -2 -7 2 136.79 2.24
    -2 -7 2 136.74 2.9
    2 -7 -2 139.87 3.5
    2 -7 2 137.36 2.3
    -2 7 -2 134.51 2.38
    2 7 -2 137.2 2.59
    2 7 2 142.96 3.49
    -2 -7 -2 139.3 3.51
    2 7 -2 139.07 2.65
    2 -7 -2 138.74 2.11
    -2 -7 2 140.14 2.88
    -2 -7 -2 139.2 3.29
    -2 7 2 138.32 3.4
    2 -8 2 177.19 3.62
    2 -8 2 174.23 2.83
    2 -8 -2 180.61 4.17
    -2 8 -2 181.83 2.96
    -2 -8 2 177.6 2.8
    -2 8 -2 185.59 3.4
    -2 -8 -2 180.3 4.19
    2 8 -2 187.49 3.27
    -2 -8 2 170.12 3.32
    -2 8 2 179.79 4.07
    2 8 2 179.72 4.1
    -2 -8 2 178.12 3.37
    2 -9 -2 7.85 0.92
    -2 9 2 8.78 0.95
    -2 -9 2 8.32 0.76
    -2 -9 2 8.59 0.79
    -2 9 -2 9.1 0.72
    -2 -9 2 9.26 0.7
    -2 -9 -2 7.51 0.91
    -2 9 -2 8.87 0.79
    2 9 -2 8.02 0.73
    2 -9 2 9.12 0.7
    2 9 2 8.5 0.94
    2 -9 2 7.76 0.79
    2 -10 2 49.06 1.71
    2 -10 2 47.23 2.02
    -2 10 -2 48.16 1.87
    -2 -10 2 46.63 1.68
    -2 -10 -2 46.96 2.34
    2 10 -2 47.29 1.84
    -2 -10 2 45.44 1.84
    -2 10 2 44.26 2.21
    2 10 2 50.94 2.35
    2 -10 -2 46.4 2.32
    -2 -10 2 48.29 1.9
    2 -11 2 40.74 1.67
    2 -11 2 38.42 1.9
    -2 -11 -2 42.29 2.32
    -2 -11 -2 40.45 1.03
    -2 -11 2 43.23 1.71
    -2 -11 -2 40.39 1.25
    2 11 -2 43 1.84
    2 -11 -2 40.39 2.27
    -2 11 2 42.6 2.26
    -2 -11 2 41.54 1.85
    2 11 2 42.79 2.24
    2 11 -2 39.02 0.86
    -2 11 -2 45.61 1.89
    -2 -11 2 41.82 1.82
    -2 12 2 6.24 0.95
    2 12 -2 7.63 0.86
    2 12 2 6.85 0.96
    -2 -12 2 6.13 0.74
    -2 -12 -2 6.78 0.46
    2 -12 2 5.86 0.79
    2 -12 -2 5.58 0.9
    2 -12 2 6.74 0.73
    -2 -12 -2 7.35 0.57
    -2 -12 2 5.49 0.74
    -2 -12 2 6.49 0.71
    -2 12 -2 7.39 0.82
    -2 -12 -2 7.54 1.07
    -2 13 2 3.69 0.74
    2 -13 -2 3.86 0.78
    -2 -13 2 3.72 0.57
    2 -13 2 4.06 0.6
    2 13 2 4.09 0.76
    2 -13 2 3.81 0.67
    -2 -13 -2 4.38 0.46
    -2 -13 2 2.82 0.55
    -2 -13 -2 3.72 0.79
    -2 13 -2 4.99 0.7
    2 13 -2 4.15 0.68
    -2 -13 2 3.58 0.59
    2 -14 -2 2.19 0.62
    -2 -14 -2 3.38 0.43
    2 -14 -2 3.76 0.52
    -2 -14 2 3.38 0.56
    -2 -14 2 3.36 0.58
    -2 14 -2 3.36 0.6
    -2 -14 2 3.06 0.58
    2 14 2 2.42 0.62
    2 -14 2 3.4 0.58
    -2 -14 -2 2.99 0.7
    2 14 -2 3.75 0.67
    2 -14 2 3.03 0.63
    -2 14 2 3.26 0.75
    -2 15 2 5.56 1
    2 -15 2 4.59 0.78
    2 15 2 5.35 0.92
    -2 15 -2 4.49 0.72
    2 -15 -2 6.62 0.71
    -2 -15 2 3.73 0.68
    2 15 -2 5.35 0.82
    2 -15 -2 4.43 0.89
    -2 -15 -2 3.87 0.82
    2 -16 -2 3.07 0.77
    -2 16 2 1.96 0.65
    2 16 2 2.53 0.66
    2 -16 -2 2.97 0.5
    -2 -16 -2 2.72 0.76
    -2 -16 2 3.22 0.64
    2 -16 2 2.79 0.64
    -2 16 -2 3.74 0.71
    -2 17 2 4.55 0.95
    2 17 2 7.14 1.11
    -2 -17 2 6.57 0.93
    2 -17 2 5.1 0.89
    -2 17 -2 6 0.89
    -2 -17 -2 4.45 0.99
    2 -17 -2 3.76 0.9
    -2 18 2 1.94 0.69
    -2 -18 -2 2.11 0.67
    -2 18 -2 2.2 0.62
    2 -18 -2 2.22 0.72
    2 -19 -2 -0.61 0.45
    -2 19 2 0.63 0.48
    -2 -19 -2 -0.33 0.38
    3 0 -2 0.01 0.05
    -3 0 -2 0.11 0.13
    -3 0 -2 0.14 0.14
    3 0 -2 0.02 0.12
    -3 0 2 0.08 0.11
    -3 0 2 -0.04 0.11
    3 0 2 -0.03 0.12
    -3 0 2 -0.01 0.05
    3 0 2 -0.05 0.13
    3 0 2 0.12 0.17
    -3 0 -2 0.06 0.2
    -3 0 -2 0.08 0.11
    3 0 -2 0.09 0.08
    3 -1 2 241.68 3.88
    3 -1 2 231.78 3.43
    3 1 2 234.13 3.88
    -3 1 -2 247.55 3.1
    3 -1 -2 238.53 3.27
    3 -1 2 235.66 3.31
    3 1 2 240.8 3.12
    -3 1 -2 243.84 3.06
    -3 1 -2 241.99 3.94
    -3 1 2 243.69 3.35
    3 -1 -2 240.53 1.26
    3 1 -2 239.61 2.91
    -3 -1 -2 240.94 3.99
    -3 1 2 240.81 2.67
    3 1 -2 228.48 2.05
    -3 -1 2 234.14 2.9
    -3 -1 2 236.88 2.95
    3 -1 -2 245.01 2.37
    3 1 -2 242.51 2.66
    -3 1 2 232.62 2.31
    -3 -1 -2 239.84 2.84
    -3 -1 -2 240.53 3.86
    -3 1 -2 245.37 3.69
    3 1 2 236.78 3.71
    3 -2 2 66.39 1.8
    3 -2 2 63.34 1.51
    3 2 2 68.13 2.16
    3 2 -2 66.11 1.46
    -3 2 -2 63.62 1.54
    3 -2 2 62.54 1.76
    -3 -2 2 66.76 1.49
    -3 -2 -2 62.82 2.07
    3 -2 -2 63.36 1.8
    -3 -2 2 62.03 1.31
    -3 2 2 64.79 1.4
    -3 -2 -2 63.34 1.42
    -3 2 2 64.58 1.85
    -3 -2 2 66.71 1.62
    3 -2 -2 66.63 1.15
    3 2 -2 64.84 1.44
    -3 2 -2 64.32 2.07
    -3 2 -2 67.23 1.65
    3 2 -2 62.59 1.19
    3 2 2 65.48 1.57
    -3 -2 -2 63.95 2.04
    -3 2 2 62.76 1.31
    3 2 2 61.21 1.94
    -3 2 -2 65.94 1.91
    -3 -3 2 45.01 1.39
    -3 3 2 43.1 1.02
    3 -3 -2 40.36 1.54
    3 3 -2 41.89 1.15
    3 -3 2 44.17 1.26
    3 -3 2 45.27 1.55
    -3 3 -2 41.47 1.24
    3 3 -2 41.37 1.08
    -3 -3 -2 40.16 1.68
    -3 3 -2 42.71 1.73
    -3 3 2 43.82 1.62
    3 -3 -2 43.18 0.84
    -3 -3 2 43.95 1.21
    -3 3 -2 42.43 1.54
    -3 -3 -2 41.08 1.12
    -3 3 2 45.4 1.31
    -3 -3 2 44.82 1.19
    -3 -3 2 42.36 0.93
    3 3 2 41.14 1.65
    -3 4 -2 32.54 1.33
    3 -4 2 31.7 1.08
    -3 -4 2 31.77 1.02
    -3 -4 -2 32.33 0.96
    3 -4 2 35.49 1.43
    -3 4 -2 32.04 1.1
    -3 -4 2 32.94 1.25
    3 -4 -2 31.76 0.6
    -3 -4 2 32.79 1.14
    3 4 -2 32.91 1.05
    -3 -4 -2 32.24 1.55
    -3 -4 -2 31.69 1.5
    -3 -4 2 32.3 0.63
    3 4 -2 30.23 1.26
    3 -4 -2 32.38 0.64
    3 4 2 30.8 1.47
    3 -4 -2 31.87 1.44
    -3 -5 2 9.9 0.58
    3 -5 2 10.82 0.66
    -3 -5 -2 11.22 0.94
    3 -5 -2 10.17 0.87
    -3 -5 2 10.32 0.73
    3 -5 -2 11.34 0.31
    3 -5 -2 10.51 0.43
    3 5 -2 11.53 0.68
    -3 5 -2 11.28 0.69
    -3 -5 -2 11.49 0.95
    -3 -5 -2 11.12 0.56
    3 -5 2 10.7 0.82
    3 5 -2 10.28 0.74
    3 5 2 10.07 0.88
    -3 -6 2 10.32 0.62
    3 -6 2 10.75 0.68
    3 -6 -2 10.76 0.51
    -3 -6 -2 8.2 0.81
    -3 6 -2 9.97 0.68
    3 -6 2 10.47 0.85
    -3 -6 2 11.29 0.8
    3 6 -2 12.13 0.75
    -3 -6 -2 11.73 1.01
    3 -6 -2 10.8 0.95
    -3 -6 -2 10.86 0.54
    3 6 -2 10.76 0.75
    3 6 2 10.05 0.92
    -3 -7 2 49.9 1.44
    -3 7 -2 49.84 1.6
    3 -7 -2 47.62 2.08
    -3 -7 -2 49.63 2.05
    3 -7 2 53.51 1.96
    -3 -7 2 48.36 1.72
    -3 -7 -2 52.21 1.18
    -3 -7 2 51.53 1.54
    3 -7 -2 50.11 1.23
    3 7 -2 52.27 1.66
    -3 -7 -2 51.96 2.23
    3 7 -2 48.56 1.57
    3 -7 2 49.57 1.54
    -3 7 2 53.03 2.15
    3 7 2 49.23 2.07
    -3 -8 2 5.68 0.55
    -3 -8 2 5.53 0.51
    3 -8 2 5.62 0.67
    -3 -8 -2 5.29 0.7
    3 8 -2 5.41 0.52
    -3 -8 2 6.54 0.67
    3 8 2 6 0.76
    -3 8 2 5.78 0.77
    3 -8 -2 5.07 0.44
    -3 8 -2 6.7 0.68
    3 -8 2 6.07 0.58
    3 8 -2 5.56 0.59
    -3 -8 -2 5.75 0.4
    -3 8 -2 5.23 0.55
    -3 -8 -2 6.23 0.81
    3 -8 -2 5.29 0.76
    -3 -9 2 33.25 1.4
    -3 -9 2 33.25 1.34
    -3 9 -2 32.86 1.52
    3 -9 -2 33.02 1.92
    -3 -9 2 34.04 1.57
    3 -9 2 31.64 1.63
    -3 -9 -2 34.08 1.94
    3 9 -2 33.16 1.5
    3 -9 2 32.59 1.4
    -3 9 2 34.36 1.89
    3 9 2 33.41 1.84
    -3 -10 -2 58.7 2.66
    3 -10 2 58.85 1.99
    3 -10 -2 53.77 2.55
    -3 -10 2 56.13 2.08
    -3 -10 2 56.57 1.92
    3 10 -2 59.6 2.1
    3 -10 2 59.21 2.33
    -3 -10 -2 56.93 0.94
    -3 10 2 60.3 2.63
    -3 10 -2 60.98 2.15
    3 10 2 56.23 2.46
    3 -11 2 74.47 2.71
    -3 -11 -2 75.64 1.18
    3 -11 2 75.45 2.37
    3 11 2 80.34 3.05
    -3 -11 2 76.21 2.52
    -3 11 -2 81.66 2.56
    -3 -11 2 77.81 2.38
    -3 -11 -2 79.75 3.24
    3 11 -2 80.71 2.58
    3 -11 -2 80.48 3.23
    -3 11 2 75.13 3.04
    -3 -12 -2 3.21 0.72
    3 12 2 1.68 0.51
    -3 -12 2 2.02 0.42
    3 -12 -2 1.64 0.54
    3 -12 2 2.46 0.47
    -3 -12 -2 3.08 0.42
    -3 -12 2 2.28 0.46
    3 -12 2 1.99 0.49
    -3 12 -2 2.32 0.48
    3 12 -2 2.25 0.5
    -3 -12 2 2.57 0.5
    -3 12 2 3.1 0.69
    -3 13 2 3.92 0.78
    3 13 2 5.02 0.83
    -3 -13 2 4.43 0.62
    3 -13 2 3.69 0.68
    -3 -13 -2 4.2 0.49
    3 -13 2 3.09 0.54
    -3 -13 2 4.08 0.66
    -3 -13 2 4.08 0.61
    -3 13 -2 3.8 0.61
    3 13 -2 4.85 0.74
    -3 -13 -2 5.4 0.93
    3 -13 -2 2.83 0.68
    3 -14 2 13.35 1.3
    3 -14 -2 11.96 0.94
    -3 14 -2 11.31 1.06
    3 -14 -2 10.55 1.34
    -3 -14 -2 12.95 0.86
    -3 -14 2 13.68 1.16
    -3 -14 -2 11.49 1.38
    -3 14 2 11.87 1.38
    3 14 2 12.05 1.29
    3 -14 2 11.94 1.09
    -3 -14 2 11.55 1.11
    -3 15 2 2.73 0.72
    3 15 2 2.11 0.61
    -3 15 -2 0.99 0.41
    3 -15 -2 2.95 0.51
    3 -15 2 1.71 0.5
    -3 -15 -2 1.83 0.35
    -3 -15 2 1.55 0.47
    -3 -15 -2 1.16 0.52
    3 -15 -2 1.66 0.56
    -3 16 2 2.47 0.71
    3 16 2 2.55 0.66
    3 -16 -2 3.4 0.58
    -3 -16 2 2.65 0.61
    -3 -16 -2 2.72 0.76
    -3 16 -2 3.49 0.66
    3 -16 2 2.35 0.62
    3 -16 -2 3.03 0.78
    -3 17 2 4.32 0.95
    -3 -17 -2 5.29 1.09
    3 -17 2 6.21 1.01
    -3 17 -2 7.35 0.98
    -3 -17 2 5.51 0.88
    3 -17 -2 6.05 1.13
    -3 -18 -2 0.84 0.49
    -3 18 2 -0.42 0.43
    3 -18 2 -0.21 0.32
    -3 18 -2 0.57 0.36
    3 -18 -2 -0.1 0.3
    -3 19 2 3.99 0.99
    4 0 2 67.87 2.04
    -4 0 -2 74.19 1.98
    4 0 2 68.48 1.77
    4 0 -2 69.62 1.86
    -4 0 2 70.62 1.91
    -4 0 -2 71.62 2.34
    4 0 -2 73.13 1.41
    -4 0 2 70.76 0.97
    -4 0 -2 70.91 1.6
    -4 0 2 69.37 1.55
    4 1 2 91.64 2.4
    4 -1 2 91.82 2.31
    4 -1 2 90.6 2.13
    -4 -1 -2 89.28 2.24
    -4 1 -2 91.45 2.15
    4 1 -2 92.09 2.07
    4 -1 2 88.66 2.09
    -4 1 2 93.21 2.29
    4 1 2 88.37 1.96
    -4 -1 -2 88.98 2.6
    -4 1 2 88.23 1.68
    -4 -1 2 92.01 1.88
    -4 1 -2 88.95 2.6
    4 1 -2 89.95 1.65
    4 -1 -2 92.08 1.49
    4 -1 -2 87.23 2.18
    -4 -1 -2 91.09 1.73
    -4 -1 2 89.53 1.36
    -4 -1 2 91.7 2.09
    -4 1 -2 91.76 1.9
    4 -2 2 25.19 1.1
    -4 -2 2 22.5 0.98
    4 -2 2 21.8 1.08
    4 2 -2 23.78 1.03
    -4 2 -2 22.04 1.04
    -4 -2 -2 23.14 0.84
    4 -2 -2 21.36 1.13
    -4 -2 2 21.64 0.99
    -4 -2 -2 22.47 1.33
    -4 2 2 22.06 0.8
    4 -2 -2 24.86 0.73
    -4 2 -2 20.88 1.28
    -4 -2 2 23.11 0.8
    4 2 -2 22.58 0.75
    4 2 2 22.93 0.96
    4 2 2 22.59 1.24
    4 -3 2 129.75 2.72
    -4 3 -2 136.44 3.3
    4 3 -2 134.35 2.4
    4 -3 2 134.89 2.53
    -4 3 2 127.15 1.85
    4 3 2 135.45 2.2
    -4 3 -2 136.13 2.57
    4 -3 -2 138.39 1.55
    -4 -3 -2 136.83 3.31
    -4 -3 2 139.13 2.52
    4 -3 -2 131.66 2.94
    4 3 -2 135.65 2.03
    -4 -3 2 133.69 2.11
    -4 -3 -2 133.23 1.91
    -4 -3 2 132.76 2.4
    4 3 2 137.89 3.13
    4 -4 2 0.48 0.2
    -4 4 -2 0.34 0.17
    -4 -4 2 0.49 0.17
    4 4 2 0.18 0.22
    4 4 -2 0.5 0.18
    4 4 -2 0.39 0.1
    -4 -4 -2 0.34 0.28
    -4 4 2 0.36 0.12
    -4 -4 2 0.4 0.2
    -4 -4 -2 0.58 0.13
    4 -4 -2 0.55 0.27
    -4 -4 2 0.4 0.15
    4 -4 2 0.31 0.23
    4 4 -2 0.2 0.12
    4 -5 2 19.23 0.99
    4 -5 2 19.57 1.14
    -4 -5 -2 19.97 0.63
    -4 5 -2 19.6 1.02
    4 5 -2 19.94 0.74
    -4 -5 2 19.79 1.03
    4 -5 -2 19.48 1.25
    -4 -5 -2 18.05 1.24
    4 5 -2 17.91 0.88
    4 5 -2 18.84 1.04
    -4 -5 2 20.09 0.95
    -4 -5 2 20.2 0.48
    4 5 2 20.18 1.26
    -4 -5 2 21.4 0.5
    -4 -6 2 0.41 0.21
    -4 -6 2 0.51 0.18
    4 -6 2 0.25 0.18
    4 6 2 0.19 0.18
    4 6 -2 0.36 0.13
    4 -6 2 0.2 0.16
    -4 -6 -2 0.27 0.21
    -4 -6 -2 0.31 0.08
    -4 6 -2 0.52 0.2
    4 -6 -2 0.18 0.21
    4 6 -2 0.05 0.1
    -4 -6 -2 0.4 0.27
    4 6 -2 0.17 0.15
    -4 -7 -2 33.77 1.85
    -4 -7 2 32.78 1.3
    4 -7 2 33.18 1.39
    4 7 -2 33.69 1.34
    4 -7 2 33.6 1.6
    4 7 -2 34.33 1.26
    -4 -7 -2 33.24 1.76
    -4 -7 2 34.12 1.46
    -4 -7 -2 35.5 0.64
    4 7 -2 35.65 1.41
    4 -7 -2 34.85 1.83
    4 7 2 34.38 1.76
    -4 -8 2 5.37 0.55
    4 8 2 4.96 0.72
    4 -8 2 5.4 0.59
    4 -8 2 4.96 0.65
    -4 8 -2 6.21 0.67
    -4 -8 2 5.7 0.64
    4 8 -2 4.85 0.53
    -4 -8 -2 4 0.69
    4 8 -2 4.5 0.48
    4 -8 -2 4.57 0.42
    -4 -8 2 4.71 0.55
    4 -8 -2 4.79 0.71
    4 8 -2 4.37 0.54
    -4 -8 -2 4.7 0.68
    4 9 -2 24.74 1.1
    4 -9 -2 29.53 1.85
    4 -9 2 24.78 1.31
    -4 -9 -2 26.27 1.78
    -4 -9 -2 29.39 1.72
    -4 -9 2 28.83 1.46
    -4 9 -2 29.03 1.47
    4 9 -2 28.13 1.43
    4 -9 2 27.26 1.56
    -4 -9 2 28.37 1.39
    4 9 2 28.14 1.7
    4 -10 2 18.96 1.2
    -4 10 2 17.6 1.46
    4 10 2 20.15 1.48
    4 -10 2 18.14 1.32
    -4 -10 2 21.2 1.32
    -4 -10 2 21.78 1.27
    4 -10 -2 18.16 1.52
    -4 10 -2 18.82 1.21
    -4 -10 -2 18.02 1.54
    4 10 -2 20.36 1.29
    4 -11 -2 12.38 1.3
    4 -11 2 12.5 1.15
    -4 -11 2 11.62 1.01
    4 -11 2 12.06 1.01
    -4 11 -2 13.81 1.08
    -4 -11 -2 12.71 1.33
    -4 -11 2 10.42 0.93
    -4 11 2 12.31 1.28
    4 11 2 12.78 1.23
    4 -12 2 19.62 1.33
    -4 -12 -2 18.88 1.69
    -4 -12 2 19.81 1.37
    -4 -12 -2 19.87 1.05
    -4 -12 2 17.86 1.27
    -4 12 -2 19.69 1.32
    4 12 2 21.38 1.64
    4 -12 2 18.86 1.46
    -4 12 2 19.88 1.67
    4 -12 -2 21.11 1.77
    -4 13 -2 11.81 1.06
    4 -13 2 10.92 1.16
    -4 -13 2 11.2 1.04
    4 13 2 12.2 1.27
    -4 -13 -2 10.28 1.31
    4 -13 2 10.69 1.03
    -4 -13 -2 12.57 0.87
    4 -13 -2 9.65 1.24
    -4 13 2 11.31 1.32
    -4 -13 2 10.56 1.06
    -4 -14 -2 6.16 1.05
    -4 -14 2 8.2 0.96
    4 14 2 7.7 1.04
    4 -14 2 8.36 0.96
    4 -14 -2 8.81 0.85
    4 -14 2 7.44 1.01
    -4 -14 -2 8.64 0.75
    -4 14 2 9.84 1.27
    -4 14 -2 7.14 0.86
    4 -14 -2 5.94 1.03
    -4 15 2 0.81 0.52
    4 15 2 1.02 0.46
    4 -15 2 1.06 0.43
    4 -15 -2 1.36 0.41
    -4 -15 2 0.85 0.36
    -4 -15 -2 0.7 0.25
    -4 15 -2 0.39 0.23
    4 -15 -2 1.07 0.52
    -4 -15 -2 0.39 0.39
    -4 16 2 6.44 1.11
    4 -16 2 6.96 1.04
    4 -16 -2 7.74 0.87
    4 16 2 6.19 0.99
    -4 -16 2 6.99 0.97
    -4 16 -2 5.44 0.81
    4 -16 -2 6.82 1.17
    -4 -16 -2 5.09 1.05
    -4 17 2 1.39 0.63
    4 -17 -2 0.78 0.34
    -4 -17 2 0.29 0.29
    -4 -17 -2 0.12 0.28
    4 -17 2 0.87 0.44
    4 -17 -2 0.84 0.6
    -4 17 -2 0.71 0.36
    -4 18 2 7.21 1.27
    -4 -18 2 5.58 0.91
    -4 -18 -2 6.45 1.21
    4 -18 2 9.65 1.31
    -4 18 -2 6.26 0.95
    4 -18 -2 7.21 1.27
    -4 19 2 1.41 0.71
    5 0 -2 0.06 0.13
    5 0 2 0.15 0.24
    5 0 2 0.11 0.15
    -5 0 2 0.08 0.05
    -5 0 2 0.09 0.13
    -5 0 -2 0.29 0.15
    -5 0 -2 -0.07 0.23
    5 1 2 15.37 1.05
    5 -1 2 13.28 0.91
    5 1 -2 15.11 0.94
    5 1 2 14.98 0.83
    -5 -1 -2 15.11 1.15
    5 -1 2 13.65 0.85
    -5 -1 -2 14.89 0.71
    -5 1 2 14.1 0.71
    -5 -1 2 13.29 0.75
    -5 1 -2 14.41 1.14
    -5 -1 2 13.81 0.55
    5 -1 -2 13.83 0.95
    5 2 2 32.77 1.54
    5 -2 2 32.98 1.41
    -5 -2 2 33.55 1.39
    -5 -2 -2 33.64 1
    5 2 -2 33 1.36
    -5 -2 2 34.76 1.25
    -5 -2 2 33.6 0.99
    5 -2 -2 32.55 1.51
    -5 2 -2 32.56 1.7
    -5 -2 -2 32.82 1.71
    -5 2 2 35.63 1.06
    5 -2 2 35.01 1.43
    5 2 2 34.62 1.22
    5 3 2 16.57 1.13
    5 3 -2 14.98 0.92
    5 -3 2 16.14 0.98
    5 -3 2 15.24 0.97
    5 -3 -2 15.94 1.1
    -5 -3 2 17.32 0.92
    -5 -3 -2 16.94 0.66
    -5 -3 2 15.53 0.94
    -5 -3 -2 15.92 1.2
    -5 3 2 16.25 0.68
    -5 3 -2 15.87 1.21
    5 3 2 15.53 0.79
    -5 -3 2 15.53 0.74
    -5 -4 2 147.14 2.8
    5 4 -2 149.2 2.89
    5 -4 2 144.15 2.96
    -5 -4 2 147.35 2.88
    5 -4 2 151.94 3.16
    -5 -4 -2 152.63 1.79
    5 -4 -2 150.22 3.49
    -5 4 2 148.51 1.92
    -5 -4 -2 152.3 3.72
    -5 4 -2 148.53 3.76
    5 4 -2 148.76 1.56
    5 4 2 143.07 2.25
    5 4 2 149.07 3.43
    5 -5 2 24.54 1.23
    5 -5 2 22.95 1.28
    -5 -5 -2 24.51 0.63
    5 5 -2 24.03 0.82
    -5 5 2 23 0.72
    -5 -5 -2 24.77 1.53
    -5 -5 2 25 1.2
    -5 -5 2 23.95 0.76
    5 -5 -2 25.14 1.48
    5 5 2 25.34 1.46
    5 -6 -2 39.36 1.94
    5 -6 2 39.38 1.61
    5 6 -2 38.11 1.53
    5 6 -2 34.89 1.17
    5 -6 2 36.69 1.68
    -5 -6 2 39.98 1.58
    -5 -6 -2 41.91 2.01
    -5 -6 2 38.21 0.82
    5 6 2 39.13 1.86
    5 -7 -2 16.72 1.32
    -5 -7 -2 16.05 1.27
    5 -7 2 15.69 1.05
    -5 -7 2 16.2 1.06
    5 7 -2 14.83 0.85
    5 -7 2 13.95 1.08
    5 7 -2 17 1
    5 7 2 15.33 1.2
    -5 -7 -2 16.84 1.36
    5 8 -2 14.04 0.88
    5 -8 2 15.34 1.07
    -5 -8 -2 16.59 1.41
    5 -8 2 16.24 1.2
    -5 -8 2 15.92 1.08
    5 8 -2 15.35 0.94
    5 -8 -2 14.42 1.28
    -5 -8 -2 18.73 1.4
    5 8 2 15.68 1.24
    -5 -9 -2 4.96 0.75
    5 9 2 3.93 0.65
    5 -9 2 4.51 0.62
    -5 -9 2 3.84 0.55
    -5 -9 2 5.31 0.66
    -5 -9 -2 4.25 0.76
    5 -9 -2 4.53 0.78
    5 9 -2 4 0.45
    -5 9 -2 4.64 0.63
    5 -9 2 4.27 0.66
    5 10 2 5.82 0.84
    5 -10 2 5.68 0.79
    -5 -10 2 6.39 0.75
    -5 -10 -2 3.74 0.74
    -5 -10 -2 6.89 0.9
    5 -10 2 5.09 0.67
    5 -10 -2 4.16 0.76
    -5 10 -2 4.78 0.65
    -5 -10 2 6.5 0.76
    5 11 2 1.38 0.41
    -5 -11 2 2.29 0.47
    5 -11 2 1.44 0.46
    -5 -11 -2 1.6 0.54
    -5 -11 2 1.52 0.4
    5 -11 2 1.47 0.41
    -5 11 -2 1.69 0.43
    5 -11 -2 1.54 0.47
    -5 12 -2 9.67 0.96
    5 -12 2 11.01 1.15
    5 -12 -2 9.88 1.25
    -5 -12 2 8.18 0.93
    -5 -12 -2 11.74 0.86
    5 -12 2 9.6 0.98
    -5 -12 2 9.85 0.98
    -5 -12 -2 10.51 1.29
    -5 12 2 8.96 1.16
    5 12 2 10.19 1.13
    -5 13 2 1.7 0.56
    5 13 2 0.69 0.38
    -5 -13 2 0.35 0.26
    -5 -13 -2 0.6 0.4
    5 -13 2 0.69 0.32
    5 -13 2 0.71 0.39
    -5 -13 2 0.08 0.19
    -5 -13 -2 0.86 0.28
    5 -13 -2 0.25 0.27
    -5 13 -2 0.74 0.34
    5 -14 2 12.81 1.22
    5 -14 2 11.94 1.31
    5 -14 -2 13.39 1.56
    -5 -14 2 13.59 1.25
    -5 -14 -2 13.82 0.99
    -5 -14 -2 13.27 1.56
    -5 14 -2 12.1 1.12
    5 14 2 12.99 1.34
    -5 14 2 11.43 1.39
    -5 15 2 4.03 0.89
    -5 -15 -2 3.59 0.87
    5 15 2 2.99 0.69
    5 -15 2 2.81 0.69
    5 -15 -2 3.51 0.63
    -5 -15 2 2.66 0.6
    -5 -15 -2 4.3 0.59
    5 -15 -2 3.19 0.82
    -5 15 -2 4.46 0.72
    5 -16 2 8.18 1.16
    -5 -16 -2 6.54 1.17
    -5 16 2 7.46 1.22
    -5 -16 2 7.05 0.99
    -5 -16 -2 8.55 0.85
    -5 16 -2 8.3 1
    5 -16 -2 8.7 1.33
    5 -16 -2 8.7 0.96
    -5 17 2 4.38 1
    -5 -17 2 3.69 0.74
    5 -17 -2 3.3 0.65
    5 -17 2 4.03 0.87
    5 -17 -2 4.01 0.93
    -5 17 -2 4.06 0.76
    -5 -17 -2 3.74 0.95
    -5 18 2 0.19 0.42
    5 -18 -2 1.28 0.45
    5 -18 2 0.9 0.46
    -5 -18 2 0.58 0.39
    -5 -18 -2 1.73 0.7
    -5 18 -2 2.36 0.59
    6 0 -2 207.26 3.87
    6 0 2 215.72 3.41
    -6 0 2 214.24 3
    -6 0 -2 210.11 4.53
    -6 0 2 212.23 1.91
    -6 0 2 217.72 2.5
    6 1 2 30.61 1.55
    6 -1 2 27.24 1.42
    -6 -1 -2 29.55 1.71
    6 1 -2 29.56 1.45
    -6 -1 2 28.37 1.14
    6 -1 -2 29.07 1.5
    -6 -1 2 31.69 0.81
    -6 1 2 30.72 1.1
    -6 1 -2 27.4 1.65
    -6 1 2 30.04 0.54
    -6 -1 2 30.26 0.85
    6 1 2 31.86 1.26
    6 -1 2 29.76 1.32
    6 2 2 39.93 1.78
    -6 2 2 40.8 1.21
    6 -2 2 40.84 1.73
    6 2 -2 39.46 1.65
    6 2 2 40.18 1.37
    6 -2 2 38.85 1.57
    -6 -2 2 39.76 1.4
    -6 -2 -2 39.73 1.99
    -6 2 -2 39.85 2
    -6 -2 2 37.3 1.06
    6 -2 -2 36.13 1.71
    6 3 2 14.29 1.09
    6 3 -2 13.59 0.96
    6 -3 2 12.46 0.96
    6 -3 -2 13.35 1.06
    6 -3 2 14.62 0.99
    -6 -3 2 13.74 0.71
    -6 -3 2 12.62 0.83
    -6 3 -2 13.78 1.21
    -6 3 2 14.41 0.69
    6 3 2 13.18 0.76
    -6 -3 -2 11.52 1.08
    6 4 2 28.57 1.56
    6 4 -2 27.8 1.38
    6 -4 2 24.48 1.34
    6 -4 2 27.58 1.41
    6 4 2 25.47 1.01
    6 -4 -2 25.13 1.51
    -6 -4 -2 28.99 1.72
    -6 4 2 26.98 0.89
    -6 -4 2 25.46 1.21
    -6 4 -2 26.97 1.71
    -6 -5 2 3.03 0.33
    6 -5 2 2.55 0.48
    6 5 2 2.26 0.29
    6 5 2 2.56 0.48
    -6 5 2 2.63 0.27
    6 -5 2 2.67 0.46
    6 -5 -2 2.32 0.52
    6 5 -2 2.48 0.28
    -6 -5 -2 1.42 0.41
    -6 -5 2 1.91 0.36
    6 -6 2 77.19 2.54
    6 -6 2 75.52 2.42
    6 6 -2 78.31 1.75
    6 -6 -2 83.07 2.93
    -6 6 2 79.19 1.3
    -6 -6 2 78.59 2.3
    -6 -6 -2 80.3 2.92
    -6 -6 2 75.11 1.57
    6 6 2 82.31 2.77
    -6 -7 2 45.08 1.8
    6 -7 2 44.72 1.91
    -6 -7 2 43.47 1.01
    -6 -7 -2 43.94 2.19
    6 -7 -2 49.24 2.34
    6 7 -2 46.52 1.73
    6 7 -2 43.43 1.46
    6 -7 2 43.92 1.97
    6 7 2 44.83 2.08
    -6 -8 -2 35.63 2.14
    6 -8 2 31.68 1.66
    6 8 -2 31.85 1.37
    -6 -8 -2 31.14 1.88
    6 -8 2 29.73 1.69
    6 8 -2 30.06 1.35
    -6 -8 2 30.61 1.54
    6 -8 -2 33.21 1.99
    6 8 2 29.65 1.73
    6 -9 2 15.16 1.19
    -6 -9 2 15.9 1.16
    6 -9 2 17.5 1.34
    6 -9 -2 14.29 1.37
    -6 -9 -2 17.59 1.42
    -6 -9 -2 16.52 1.51
    6 9 2 15.88 1.31
    6 -10 2 18.1 1.43
    6 -10 -2 15.13 1.47
    -6 -10 -2 16.09 1.39
    6 -10 2 17.13 1.3
    -6 -10 2 16.31 1.22
    -6 10 -2 15.34 1.15
    -6 -10 -2 15.52 1.52
    -6 -10 2 15.7 1.24
    6 10 2 15.91 1.33
    -6 -11 -2 1.33 0.65
    -6 -11 2 0.89 0.35
    6 -11 -2 0.63 0.39
    6 -11 2 1.02 0.35
    6 -11 2 0.96 0.4
    -6 -11 2 1.45 0.43
    -6 -11 -2 0.94 0.4
    -6 11 -2 1.27 0.42
    6 11 2 1.42 0.47
    6 -12 2 13.42 1.21
    6 -12 2 12.8 1.29
    6 -12 -2 13.91 1.52
    -6 -12 2 14.42 1.24
    -6 12 -2 14.6 1.18
    -6 -12 -2 13.69 1.51
    -6 -12 2 14.95 1.29
    6 12 2 13.72 1.32
    -6 13 2 2.55 0.74
    6 -13 2 2.22 0.54
    6 -13 2 2.18 0.59
    -6 -13 -2 1.4 0.56
    6 -13 -2 1.33 0.55
    -6 -13 -2 2.6 0.48
    -6 -13 2 1.67 0.47
    6 13 2 2.66 0.62
    -6 13 -2 1.82 0.46
    -6 -13 2 1.57 0.47
    -6 14 2 3.95 0.89
    -6 14 -2 3.4 0.62
    6 14 2 3.28 0.68
    6 -14 2 3.52 0.7
    6 -14 2 3.39 0.75
    6 -14 -2 4.09 0.67
    -6 -14 -2 2.62 0.74
    -6 -14 2 4.02 0.72
    6 -14 -2 2.58 0.7
    -6 -14 -2 4.22 0.59
    -6 15 2 2.7 0.81
    -6 -15 -2 1.58 0.66
    6 -15 -2 1.43 0.45
    6 -15 -2 0.92 0.49
    6 -15 2 0.91 0.41
    -6 -15 -2 1.34 0.36
    -6 15 -2 1.31 0.43
    -6 -15 2 1.04 0.42
    -6 -16 -2 2.75 0.82
    6 -16 2 3.64 0.82
    6 -16 -2 2.4 0.57
    -6 16 2 1.85 0.65
    -6 -16 2 3.24 0.7
    6 -16 -2 3.46 0.86
    -6 -16 -2 2.87 0.53
    -6 16 -2 2.41 0.54
    6 -17 -2 5.69 0.88
    -6 -17 -2 6.62 1.24
    -6 17 2 6.79 1.24
    6 -17 2 5.87 1.06
    -6 -17 2 6.67 1.02
    6 -17 -2 6.39 1.21
    -6 17 -2 5.7 0.87
    -6 -18 2 1.45 0.54
    6 -18 -2 0.52 0.34
    -6 18 -2 0.34 0.31
    7 0 -2 0.04 0.2
    -7 0 2 0.03 0.13
    -7 0 2 0.01 0.06
    -7 0 -2 -0.1 0.22
    -7 0 2 -0.04 0.1
    7 0 2 -0.01 0.13
    -7 -1 2 32.62 1.29
    7 -1 2 33.04 1.7
    7 1 -2 32.66 1.65
    7 -1 -2 28.1 1.57
    7 -1 2 31.16 1.42
    -7 -1 2 30.86 0.98
    -7 1 -2 32.62 1.9
    -7 -1 -2 31.03 1.85
    -7 1 2 32.88 1.21
    -7 1 2 30.54 0.64
    -7 -1 2 29.6 0.9
    7 1 2 31.27 1.31
    7 2 -2 10.65 0.94
    7 -2 -2 11.73 1.05
    -7 2 -2 11.72 1.14
    7 2 2 11.15 0.76
    7 -2 2 12.34 0.94
    7 -2 2 10.27 0.95
    -7 -2 2 11.93 0.51
    -7 -2 2 12.24 0.82
    -7 -2 2 9.99 0.59
    -7 -2 -2 11.39 1.12
    -7 2 2 11.76 0.7
    7 3 2 4.28 0.47
    7 -3 -2 3.73 0.62
    -7 3 2 4.39 0.41
    -7 -3 2 4.64 0.54
    -7 -3 -2 2.97 0.6
    7 3 2 5.44 0.71
    -7 -3 2 4.6 0.28
    7 -3 2 3.92 0.56
    7 -3 2 4.69 0.64
    7 3 -2 4.17 0.6
    -7 3 -2 4.06 0.72
    -7 4 -2 5.85 0.86
    7 4 2 7.47 0.84
    -7 -4 2 6.29 0.57
    7 4 -2 7.09 0.76
    7 -4 2 6.93 0.79
    7 4 2 6.69 0.55
    -7 4 2 6.32 0.47
    -7 -4 2 6.81 0.66
    -7 -4 -2 6.97 0.9
    7 -4 2 6.63 0.73
    7 -4 -2 4.93 0.72
    -7 -5 2 4.93 0.5
    -7 5 -2 5.24 0.82
    -7 5 2 5.84 0.43
    7 5 2 6.22 0.78
    7 -5 -2 5.93 0.81
    7 5 -2 5.43 0.4
    7 -5 2 6.45 0.76
    -7 -5 2 5.07 0.59
    -7 -5 -2 5.35 0.79
    7 5 2 6.14 0.49
    7 -5 2 5.25 0.69
    7 -6 2 4.79 0.68
    7 6 2 4.68 0.71
    -7 6 2 4.87 0.38
    -7 -6 2 4.78 0.62
    7 6 -2 4.32 0.43
    -7 -6 -2 4.53 0.75
    7 -6 -2 4.59 0.74
    -7 -6 2 4.5 0.45
    7 -6 2 4.57 0.66
    -7 -7 2 4.52 0.62
    7 -7 2 4.09 0.63
    7 7 2 4.38 0.69
    7 -7 2 6.79 0.84
    -7 7 2 4.66 0.32
    7 -7 -2 4.84 0.81
    7 7 -2 5.39 0.53
    -7 -7 -2 6.11 0.89
    7 8 2 11.28 1.09
    7 -8 2 12.13 1.1
    7 -8 2 11.08 1.09
    7 -8 -2 13.82 1.35
    -7 -8 -2 13.42 1.3
    -7 -8 2 13.57 1.07
    7 -9 2 2.26 0.49
    7 9 2 1.48 0.44
    7 -9 -2 2.39 0.61
    7 -9 2 2.38 0.56
    -7 -9 -2 3.07 0.67
    -7 -9 2 2.55 0.51
    -7 -9 -2 2.51 0.64
    7 -10 2 2.09 0.5
    7 10 2 3.35 0.66
    -7 -10 -2 2.68 0.7
    7 -10 -2 2.32 0.66
    -7 -10 -2 3.58 0.7
    -7 -10 2 4.15 0.66
    -7 10 -2 2.94 0.55
    7 -10 2 2.63 0.58
    -7 -11 -2 20.53 1.65
    7 -11 2 17.51 1.44
    7 -11 2 19.75 1.59
    7 -11 -2 16.42 1.63
    -7 -11 2 19.49 1.49
    -7 -11 2 18.55 1.4
    -7 11 -2 18.89 1.34
    -7 -11 -2 19.95 1.84
    7 11 2 17.7 1.46
    7 -12 2 5.14 0.85
    -7 -12 -2 3.82 0.86
    7 -12 -2 3.55 0.78
    -7 -12 2 4.36 0.73
    7 -12 2 3.17 0.66
    -7 12 -2 3.68 0.64
    7 12 2 3.28 0.66
    -7 -12 2 2.84 0.61
    -7 13 -2 8.33 0.94
    -7 -13 2 6.53 0.93
    7 -13 2 7.26 0.99
    7 13 2 5.72 0.88
    7 -13 2 6.56 1
    -7 -13 -2 6.97 0.78
    -7 -13 2 6.86 0.92
    7 -13 -2 5.9 1.05
    -7 -13 -2 8.16 1.27
    -7 14 -2 5.26 0.78
    7 -14 2 4.19 0.78
    7 -14 -2 3.99 0.9
    7 -14 2 4.85 0.91
    -7 -14 2 6.42 0.92
    -7 -14 -2 4.65 0.66
    7 -14 -2 5.79 0.82
    -7 -14 -2 4.12 0.95
    -7 15 2 3.8 0.92
    7 -15 2 4.57 0.9
    7 -15 -2 4.94 0.79
    -7 -15 -2 5.1 1.07
    7 -15 -2 2.79 0.79
    -7 -15 2 4.18 0.79
    -7 -15 -2 4.52 0.67
    -7 15 -2 3.59 0.67
    -7 16 2 5.76 1.15
    -7 -16 2 6.27 0.98
    -7 -16 -2 4.43 1.05
    -7 16 -2 6.01 0.87
    7 -16 -2 5.45 0.85
    7 -16 2 7.28 1.16
    7 -16 -2 5.95 1.16
    -7 -16 -2 5.24 0.75
    7 -17 -2 3.29 0.71
    -7 -17 2 2.56 0.69
    -7 -17 -2 2.49 0.56
    -7 17 -2 3.03 0.65
    8 0 -2 35.89 1.88
    8 0 2 37.49 1.6
    -8 0 -2 41.86 2.28
    -8 0 2 36.2 1.31
    -8 0 2 39.12 1.45
    -8 0 2 34.8 0.91
    8 -1 2 9.85 1
    8 1 -2 11.67 1.06
    8 -1 -2 13.72 1.19
    -8 -1 2 12.5 0.72
    8 1 2 11.52 0.85
    8 -1 2 11.83 0.92
    -8 -1 -2 12.56 1.25
    -8 1 2 12.25 0.78
    -8 -1 2 12.22 0.84
    -8 1 2 11.83 0.8
    -8 1 2 11.48 0.45
    -8 -1 2 10.97 0.59
    -8 1 -2 12.28 1.25
    8 -2 2 11.91 1.1
    8 2 -2 11.2 1.05
    8 -2 -2 11.06 1.09
    8 2 2 11.19 0.82
    8 -2 2 11.34 0.94
    -8 -2 2 10.92 0.59
    -8 -2 -2 11.95 1.23
    -8 2 2 11.36 0.73
    -8 -2 2 11.11 0.83
    -8 2 -2 11.23 1.22
    -8 -2 2 11.26 0.65
    -8 2 2 11.58 0.34
    8 3 -2 23.25 1.48
    8 -3 2 25.1 1.59
    8 -3 -2 21.29 1.53
    -8 -3 2 25.34 0.81
    8 3 2 23.77 1.14
    8 -3 2 23 1.38
    -8 3 2 26.82 1.08
    -8 3 -2 23.39 1.76
    -8 -3 -2 23.44 1.7
    -8 -3 2 25.54 1.3
    8 4 2 6.53 0.58
    8 4 -2 7.81 0.88
    8 -4 2 6.74 0.84
    8 -4 -2 5.51 0.82
    8 4 2 6.17 0.81
    -8 4 2 7.08 0.54
    8 -4 2 4.86 0.67
    -8 -4 2 5.89 0.65
    -8 4 -2 7.76 1.05
    -8 -4 -2 5.8 0.86
    8 5 2 41.25 2.04
    8 -5 2 40.43 2.04
    8 -5 -2 44.35 2.3
    8 5 2 41.66 1.36
    8 -5 2 40.65 1.95
    -8 -5 -2 41.74 2.29
    -8 5 2 43.41 1.26
    -8 -5 2 40.23 1.73
    -8 5 -2 40.01 2.36
    8 6 2 13.43 1.19
    -8 -6 -2 11.57 1.24
    8 -6 2 11.32 1.09
    -8 6 2 11.72 0.62
    -8 -6 2 11.88 0.98
    8 -6 -2 12.91 1.29
    8 6 2 11.84 0.63
    8 -6 2 12.18 1.1
    -8 6 -2 12.83 1.35
    8 7 2 12 1.13
    8 -7 2 12.1 1.16
    -8 -7 -2 12.41 1.28
    -8 -7 2 11.75 1.01
    8 -7 2 10.49 1.06
    8 -7 -2 12.11 1.28
    8 8 2 31.33 1.86
    8 -8 2 29.9 1.84
    8 -8 -2 29.85 2.05
    -8 -8 2 33.81 1.75
    8 -8 2 31.4 1.88
    -8 -8 -2 35.26 2.17
    8 -9 2 0.48 0.33
    -8 -9 -2 0.55 0.36
    8 9 2 1.41 0.45
    8 -9 -2 0.66 0.34
    -8 -9 2 0.61 0.3
    8 -9 2 0.31 0.3
    -8 -9 -2 1.35 0.55
    8 10 2 37.94 2.12
    8 -10 2 38.75 2.18
    8 -10 -2 37.34 2.43
    8 -10 2 39.13 2.23
    -8 10 -2 40.95 1.99
    -8 -10 2 36.13 1.94
    -8 -10 -2 33.69 2.4
    -8 -10 -2 40.2 2.34
    8 11 2 22.61 1.66
    8 -11 2 22.01 1.68
    8 -11 -2 22.75 1.96
    -8 -11 2 22.93 1.6
    -8 11 -2 20.19 1.42
    8 -11 2 22.54 1.76
    -8 -11 -2 21.14 1.95
    -8 -11 -2 21.38 1.74
    -8 -12 -2 1.02 0.53
    8 -12 2 1.59 0.52
    8 12 2 1.05 0.41
    -8 12 -2 1.04 0.38
    8 -12 2 1.59 0.58
    -8 -12 -2 0.95 0.34
    8 -12 -2 1.15 0.51
    -8 -12 2 1.57 0.52
    -8 -12 2 1.81 0.54
    8 -13 -2 5.7 1.06
    -8 -13 -2 4.37 0.96
    8 -13 2 5.61 0.9
    8 13 2 6.32 0.92
    -8 -13 2 6.21 0.91
    -8 -13 -2 5.27 0.7
    -8 13 -2 5.38 0.79
    8 -13 2 7.16 1.08
    8 -14 -2 4.99 0.79
    8 -14 2 3.76 0.78
    -8 14 -2 5.17 0.78
    8 -14 2 3.73 0.82
    8 -14 -2 4.18 0.95
    -8 -14 2 3.38 0.73
    -8 -14 -2 4.66 0.7
    -8 -14 -2 2.65 0.79
    -8 15 2 8.8 1.4
    8 -15 2 7.44 1.17
    8 -15 -2 9.32 1.09
    8 -15 -2 10.47 1.51
    -8 -15 -2 9.95 1.01
    -8 -15 2 8.62 1.16
    -8 -15 -2 6.85 1.24
    -8 15 -2 8.18 0.99
    -8 -16 2 0.06 0.35
    8 -16 -2 0.13 0.34
    -8 -16 -2 0.1 0.2
    -8 16 -2 0.26 0.29
    -8 -17 -2 0.64 0.31
    9 0 -2 0.08 0.22
    -9 0 2 -0.03 0.16
    9 0 2 -0.2 0.22
    -9 0 -2 -0.02 0.25
    -9 0 2 -0.02 0.14
    9 -1 2 18.21 1.46
    9 1 2 18.47 1.14
    9 1 -2 17.68 1.4
    9 -1 -2 17.1 1.41
    -9 1 2 20.3 1.08
    -9 -1 2 19.74 0.99
    -9 1 -2 20.76 1.71
    -9 -1 2 20.18 1.15
    -9 1 2 17.9 1.07
    9 -1 2 20.44 1.28
    -9 -1 -2 17.73 1.56
    -9 2 2 0.68 0.25
    9 -2 -2 0.2 0.28
    9 2 2 0.54 0.24
    -9 2 2 0.59 0.24
    -9 -2 2 0.34 0.19
    -9 -2 2 0.26 0.11
    9 -2 2 0.12 0.29
    -9 -2 -2 0.29 0.31
    9 -2 2 -0.07 0.34
    -9 2 -2 0.15 0.28
    9 2 -2 0.11 0.24
    9 3 -2 37.48 2.03
    -9 -3 -2 40.97 2.37
    9 -3 -2 40.23 2.23
    9 -3 2 42.04 2.19
    9 -3 2 39.67 1.9
    -9 -3 2 41.54 1.74
    -9 3 2 40.92 1.43
    -9 3 -2 38.72 2.37
    -9 -3 2 39.93 1.16
    9 3 2 39.7 1.55
    9 4 -2 89.63 3.15
    9 -4 2 85.94 3.14
    9 -4 -2 81.99 3.24
    9 4 2 83.25 2.15
    9 -4 2 84.05 2.83
    -9 -4 -2 90.06 3.52
    -9 -4 2 88.35 2.61
    -9 4 -2 91.93 3.7
    -9 4 2 87.2 2.01
    9 -5 2 44.26 2.28
    9 -5 -2 45.79 2.48
    9 5 2 45.56 1.52
    -9 -5 -2 44.15 2.48
    -9 5 2 48.08 1.44
    9 -5 2 45.48 2.16
    -9 -5 2 49.53 2.01
    -9 5 -2 46.91 2.71
    -9 -6 -2 44.15 2.48
    9 -6 2 41.93 2.23
    9 -6 2 42.03 2.13
    -9 6 2 42.32 1.28
    -9 -6 2 41.56 1.9
    -9 6 -2 40.69 2.54
    9 -6 -2 39.66 2.35
    9 -7 2 5.11 0.82
    -9 7 -2 5.2 0.92
    9 7 2 6.26 0.87
    9 -7 -2 6.18 0.97
    9 -7 2 5.89 0.84
    -9 -7 2 5.87 0.75
    -9 -7 -2 5.73 0.92
    9 -8 2 4.37 0.77
    9 8 2 4.83 0.77
    -9 -8 2 4.28 0.68
    -9 -8 -2 4.86 0.85
    9 -8 2 3.44 0.67
    9 -8 -2 3.24 0.72
    9 9 2 14.39 1.3
    9 -9 2 12.46 1.29
    9 -9 -2 12.71 1.45
    -9 -9 -2 14.64 1.46
    -9 -9 2 13.59 1.21
    9 -9 2 13.95 1.36
    9 -10 2 0.13 0.27
    9 10 2 0.48 0.36
    -9 -10 -2 0.53 0.35
    -9 -10 2 0.29 0.25
    -9 -10 -2 0.06 0.21
    -9 10 -2 -0.04 0.28
    9 -10 2 0.14 0.26
    9 -10 -2 0.25 0.32
    9 -11 2 3.57 0.74
    9 -11 2 3.32 0.74
    9 11 2 4.79 0.79
    9 -11 -2 4.18 0.92
    -9 -11 -2 4.49 0.85
    -9 -11 2 5.45 0.83
    -9 11 -2 3.85 0.67
    -9 -11 -2 4.05 0.91
    -9 -12 2 2.62 0.64
    -9 -12 -2 2.74 0.79
    -9 12 -2 2.71 0.55
    9 -12 2 2.18 0.62
    9 12 2 2.53 0.59
    9 -12 -2 2.17 0.72
    -9 -12 2 3.91 0.76
    -9 -12 -2 2.94 0.56
    -9 -12 -2 2.12 0.59
    9 -12 2 2.72 0.67
    9 -13 2 0.31 0.29
    9 -13 2 0.09 0.24
    9 -13 -2 0.71 0.46
    -9 -13 2 0.55 0.34
    -9 -13 -2 0.54 0.46
    -9 -13 -2 0.55 0.33
    9 -13 -2 0.97 0.45
    -9 13 -2 0.64 0.32
    -9 -14 -2 0.19 0.42
    9 -14 2 1.19 0.51
    9 -14 2 0.67 0.43
    9 -14 -2 0.49 0.47
    9 -14 -2 1.77 0.56
    -9 -14 2 1.09 0.52
    -9 -14 -2 0.5 0.35
    -9 14 -2 0.38 0.33
    -9 -15 -2 0.46 0.28
    -9 -16 -2 0.01 0.22
    10 0 -2 21.16 1.64
    -10 0 2 20.74 1.17
    -10 0 -2 22.38 1.85
    10 0 2 22.53 1.37
    -10 0 2 20.12 1.18
    -10 1 -2 18.72 1.7
    10 -1 2 21.65 1.68
    10 1 -2 20.51 1.61
    10 -1 -2 19.8 1.6
    10 1 2 22.01 1.31
    -10 -1 -2 21.64 1.8
    -10 1 2 19.51 1.18
    -10 1 2 21.8 1.19
    -10 -1 2 19.28 1.18
    10 -1 2 22.33 1.4
    10 -2 2 60.19 2.81
    10 -2 2 62.65 2.43
    10 2 -2 55.31 2.64
    10 -2 -2 59.4 2.81
    -10 -2 -2 61.85 3.04
    -10 2 -2 59.12 3.05
    -10 2 2 63.36 1.96
    -10 -2 2 60.73 2.15
    -10 2 2 57.2 2.12
    10 2 2 60.51 2.1
    -10 3 -2 85.23 3.7
    -10 -3 2 88.15 2.64
    10 3 -2 87.75 3.3
    10 -3 2 91.85 3.45
    10 -3 -2 91.73 3.53
    10 -3 2 86.31 2.95
    -10 -3 -2 90.88 3.67
    -10 3 2 89.3 2.25
    -10 3 2 85.89 2.77
    10 3 2 90.47 2.47
    10 4 -2 12.99 1.29
    10 -4 2 12.31 1.28
    10 -4 -2 12.98 1.39
    10 4 2 11.23 0.85
    10 -4 2 11.58 1.13
    -10 -4 -2 11.96 1.34
    -10 -4 2 12.63 1.04
    -10 4 -2 13.57 1.52
    -10 4 2 12.57 0.82
    -10 5 2 6.29 0.56
    -10 -5 2 7.33 0.83
    10 -5 -2 7.14 1.05
    -10 -5 -2 7.31 1.08
    10 -5 2 6.65 0.88
    10 -5 2 7.16 0.99
    -10 5 -2 7.84 1.18
    10 -6 2 1.09 0.48
    10 -6 -2 1.22 0.48
    10 -6 2 1.1 0.41
    -10 -6 2 2 0.46
    -10 -6 -2 1.28 0.5
    -10 6 -2 1.25 0.48
    -10 7 -2 0.96 0.48
    10 -7 2 1.04 0.45
    10 -7 -2 1.59 0.52
    -10 -7 -2 1.85 0.59
    10 -7 2 1.59 0.52
    -10 -7 2 1.07 0.35
    -10 8 -2 3.04 0.78
    10 -8 2 3.26 0.72
    10 -8 -2 5.08 0.96
    10 -8 2 2.39 0.58
    -10 -8 2 4.06 0.68
    -10 -8 -2 5.4 0.94
    -10 9 -2 -0.46 0.39
    10 -9 2 -0.36 0.31
    10 -9 -2 0.44 0.4
    -10 -9 2 -0.27 0.38
    -10 -9 -2 0 0.27
    10 -9 2 -0.05 0.38
    10 -10 2 5.2 0.89
    -10 -10 -2 4.2 0.94
    10 -10 2 5.37 0.93
    -10 -10 -2 4.8 0.89
    -10 -10 2 4.99 0.83
    10 -10 -2 5.4 1.04
    10 -11 2 6.51 1.04
    10 11 2 6.28 0.91
    -10 -11 -2 5.67 0.98
    10 -11 2 3.76 0.79
    -10 -11 -2 3.81 0.94
    10 -11 -2 5.66 1.08
    -10 11 -2 5.25 0.78
    -10 -11 2 5.92 0.9
    10 -12 -2 0.76 0.53
    10 -12 2 1.39 0.52
    -10 -12 2 1.78 0.58
    -10 -12 -2 0.28 0.38
    10 -12 2 1.58 0.54
    -10 -12 -2 2.18 0.61
    -10 -12 -2 1.45 0.44
    -10 12 -2 1.2 0.41
    10 -13 2 2.2 0.67
    10 -13 -2 1.82 0.63
    10 -13 2 2.26 0.67
    10 -13 -2 2.29 0.6
    -10 -13 2 1.86 0.56
    -10 -13 -2 1.55 0.45
    -10 -13 -2 3.42 0.96
    -10 -14 -2 0.65 0.37
    11 0 -2 -0.07 0.27
    11 0 2 0.26 0.19
    -11 0 2 0.11 0.19
    -11 0 -2 -0.02 0.3
    11 -1 2 15.43 1.51
    11 1 -2 15.52 1.48
    11 -1 -2 17.11 1.59
    -11 -1 -2 15.84 1.6
    11 1 2 18.82 1.28
    11 -1 2 19.27 1.38
    -11 1 -2 16.07 1.66
    -11 -1 2 17.94 1.21
    -11 1 2 18.58 1.16
    11 -2 2 19.74 1.71
    11 -2 -2 18.85 1.7
    11 2 2 19.96 1.27
    11 -2 2 20.18 1.46
    11 2 -2 20.89 1.73
    -11 2 -2 17.99 1.76
    -11 2 2 19.17 1.17
    -11 -2 2 19.77 1.3
    -11 -2 -2 19.78 1.78
    -11 3 -2 13.32 1.54
    11 3 -2 12.89 1.36
    11 -3 2 14.67 1.49
    11 -3 -2 14.16 1.5
    11 -3 2 13.32 1.23
    -11 -3 -2 11.79 1.41
    -11 3 2 14.19 0.96
    -11 -3 2 14.31 1.14
    11 3 2 12.97 0.99
    11 4 -2 33.12 2.17
    11 -4 2 35.27 2.28
    11 -4 -2 34.77 2.34
    11 -4 2 34.03 2
    -11 -4 -2 37.74 2.48
    -11 4 2 33.5 1.9
    -11 4 2 37.82 1.52
    -11 -4 2 37.62 1.88
    -11 4 -2 35.17 2.54
    11 -5 -2 2.81 0.74
    -11 -5 -2 0.76 0.43
    11 -5 2 1.87 0.51
    -11 -5 2 1.65 0.45
    11 -5 2 0.85 0.43
    -11 5 -2 0.32 0.29
    11 -6 -2 7.57 1.15
    11 -6 2 7.71 1.01
    -11 -6 2 8.83 0.98
    -11 -6 -2 9.49 1.26
    11 -6 2 6.63 1.02
    -11 6 -2 6.06 1.1
    11 -7 2 1.45 0.48
    11 -7 -2 0.73 0.42
    11 -7 2 0.89 0.42
    -11 -7 2 1.02 0.39
    -11 -7 -2 0.7 0.35
    -11 7 -2 0.93 0.56
    -11 8 -2 6.56 1.16
    11 -8 2 5.45 0.95
    11 -8 -2 5.74 1.06
    11 -8 2 4.76 0.86
    -11 -8 -2 5.92 1.01
    -11 -8 2 5.83 0.84
    -11 9 -2 -0.45 0.39
    11 -9 2 0.85 0.45
    11 -9 -2 0.77 0.44
    11 -9 2 0.75 0.38
    -11 -9 2 0.6 0.28
    -11 -9 -2 0.23 0.25
    -11 10 -2 -0.53 0.4
    11 -10 2 0.03 0.26
    -11 -10 -2 -0.19 0.28
    11 -10 -2 -0.19 0.44
    11 -10 2 1.06 0.51
    -11 -10 2 0 0.29
    -11 11 -2 -0.04 0.32
    11 -11 2 -0.45 0.39
    11 -11 -2 -0.06 0.31
    11 -11 2 0.46 0.4
    -11 -11 -2 -0.02 0.19
    -11 -11 -2 0.25 0.3
    -11 -11 2 0.23 0.26
    11 -12 2 2.56 0.71
    -11 -12 -2 3.28 0.77
    -11 -12 -2 3.42 0.66
    -11 -12 -2 3.26 0.96
    11 -13 2 0.62 0.4
    12 0 2 6.21 0.82
    -12 0 2 7.15 0.79
    -12 0 -2 6.47 1.08
    12 0 -2 4.98 0.94
    12 -1 -2 1.91 0.57
    12 1 2 2.21 0.49
    12 -1 2 2.26 0.54
    -12 1 2 2.31 0.47
    -12 -1 2 2.19 0.46
    -12 -1 -2 2.8 0.74
    -12 1 -2 1.8 0.56
    12 1 -2 2.56 0.67
    -12 -2 -2 3.86 0.83
    12 -2 -2 3.54 0.79
    12 2 2 4.47 0.65
    12 -2 2 4.36 0.73
    -12 2 -2 3.63 0.85
    -12 2 2 4.92 0.63
    -12 -2 2 3.38 0.57
    12 -2 2 2.53 0.7
    12 2 -2 4.09 0.85
    12 -3 -2 0.37 0.45
    12 -3 2 1.31 0.46
    -12 3 2 0.84 0.29
    -12 -3 2 0.75 0.34
    12 3 -2 0.87 0.48
    -12 -3 -2 0.82 0.46
    12 -3 2 1.72 0.6
    -12 3 -2 0.74 0.47
    12 -4 -2 1.43 0.55
    12 -4 2 0.79 0.37
    -12 -4 2 1.41 0.43
    -12 -4 -2 1.17 0.53
    12 4 -2 0.73 0.46
    12 -4 2 0.75 0.42
    -12 4 -2 0.93 0.49
    12 -5 -2 0.2 0.35
    12 -5 2 -0.06 0.34
    -12 -5 2 0.13 0.29
    -12 -5 -2 -0.57 0.38
    12 -5 2 0.54 0.43
    -12 5 -2 0.48 0.38
    12 -6 -2 0.69 0.46
    12 -6 2 0.67 0.4
    -12 -6 -2 0.65 0.4
    -12 6 -2 0.72 0.48
    -12 -6 2 0.82 0.36
    12 -6 2 1.5 0.56
    12 -7 -2 0.81 0.44
    12 -7 2 0.09 0.4
    -12 -7 2 1.4 0.47
    -12 -7 -2 0.21 0.28
    12 -7 2 1.38 0.57
    -12 7 -2 0.67 0.5
    12 -8 2 19.5 1.85
    12 -8 -2 21.84 2.08
    12 -8 2 17.91 1.68
    -12 -8 -2 17.8 1.77
    -12 -8 2 22.01 1.69
    -12 8 -2 14.01 1.79
    -12 9 -2 1.71 0.67
    12 -9 2 1.17 0.53
    12 -9 -2 1.09 0.55
    12 -9 2 0.41 0.42
    -12 -9 2 0.88 0.39
    -12 -9 -2 0.5 0.38
    -12 10 -2 2.9 0.84
    12 -10 2 4.05 0.9
    12 -10 -2 4.77 1.04
    12 -10 2 4.4 0.91
    -12 -10 2 3.62 0.77
    -12 -10 -2 4.1 0.86
    12 -11 2 0.91 0.5
    12 -12 2 0.23 0.33
    13 0 2 -0.2 0.27
    -13 0 2 0.33 0.22
    13 0 -2 -0.28 0.33
    -13 0 -2 0.05 0.36
    13 -1 2 7.81 1
    -13 1 2 7.33 0.83
    -13 -1 2 8.38 0.93
    -13 -1 -2 6.47 1.13
    13 1 2 7.02 0.88
    -13 1 -2 8.1 1.29
    13 1 -2 6.51 1.09
    13 -1 -2 8.83 1.27
    13 -2 -2 2.73 0.74
    13 -2 2 1.74 0.51
    -13 2 2 2.38 0.49
    -13 -2 2 1.82 0.46
    -13 -2 -2 1.7 0.57
    13 -2 2 1.87 0.61
    -13 2 -2 1.06 0.58
    13 2 -2 1.68 0.62
    -13 -3 2 0.39 0.31
    13 -3 -2 -0.06 0.37
    13 -3 2 0.52 0.37
    -13 -3 -2 0.21 0.31
    13 3 -2 0.7 0.47
    13 -3 2 0.61 0.42
    -13 3 -2 0.74 0.54
    13 -4 -2 8.16 1.27
    13 -4 2 8.99 1.12
    -13 4 -2 9.22 1.43
    -13 -4 2 7.61 0.94
    -13 -4 -2 6.6 1.14
    13 -4 2 7.72 1.21
    13 -5 -2 0.48 0.36
    13 -5 2 0.2 0.29
    -13 -5 2 0.24 0.25
    -13 -5 -2 0.7 0.39
    13 -5 2 0.65 0.46
    -13 5 -2 0.81 0.64
    13 -6 -2 1.67 0.65
    13 -6 2 1.66 0.59
    -13 6 -2 1.63 0.64
    -13 -6 2 2.01 0.52
    -13 -6 -2 0.47 0.39
    13 -6 2 1.3 0.55
    13 -7 -2 0.01 0.34
    -13 -7 -2 0.87 0.45
    13 -7 2 1.39 0.5
    -13 -7 2 0.76 0.41
    13 -7 2 1.05 0.52
    -13 7 -2 1.03 0.58
    13 -8 2 1.69 0.57
    13 -8 2 0.64 0.43
    -13 8 -2 1.71 0.67
    13 -9 2 0.58 0.43
    -13 9 -2 0.15 0.31
    13 -10 2 0.35 0.39
    -14 0 2 0.41 0.29
    -14 0 -2 0.44 0.4
    14 0 -2 1.26 0.57
    14 -1 -2 -0.55 0.44
    14 -1 2 -0.81 0.39
    -14 1 2 0.07 0.17
    -14 -1 2 -0.41 0.3
    -14 -1 -2 -0.69 0.43
    -14 1 -2 0.27 0.3
    14 1 -2 -0.1 0.25
    -14 2 -2 1.19 0.58
    14 -2 2 1.57 0.5
    -14 -2 2 1.27 0.46
    -14 -2 -2 0.6 0.42
    14 2 -2 0.49 0.38
    14 -2 -2 0.24 0.25
    14 -3 -2 9.38 1.41
    14 -3 2 8.26 1.11
    -14 -3 2 7.45 0.97
    14 -3 2 5.85 1.14
    -14 -3 -2 5.78 1.07
    14 3 -2 8.17 1.3
    -14 3 -2 6.52 1.24
    14 -4 -2 1.49 0.64
    -14 -4 -2 2.24 0.69
    14 -4 2 1.88 0.61
    -14 -4 2 0.65 0.38
    14 -4 2 1.08 0.54
    -14 4 -2 1.2 0.59
    -14 -5 2 3.46 0.71
    14 -5 2 3.23 0.75
    14 -5 2 2.71 0.79
    -14 5 -2 3.17 0.91
    14 -6 2 0.88 0.44
    14 -6 2 0.43 0.29
    -14 6 -2 0.99 0.61
    -14 7 -2 3.07 0.93
    -15 0 2 0.66 0.35
    -15 -1 2 1.31 0.44
    -15 1 -2 0.25 0.37
    15 -2 2 1.26 0.51
    -15 -2 2 0.66 0.29
    -15 2 -2 0.7 0.47
    15 -3 2 2.22 0.64
    -15 3 -2 2.48 0.81
    15 -4 2 0.54 0.42
    -15 4 -2 0.07 0.34
    0 0 -3 0.09 0.17
    0 0 3 0.01 0.15
    0 0 -3 0.19 0.2
    0 0 3 0.02 0.09
    0 0 -3 0.02 0.12
    0 0 -3 0.06 0.16
    0 0 3 0.21 0.17
    0 1 3 59.65 1.64
    0 1 -3 61.71 1.8
    0 -1 3 56.58 1.71
    0 -1 -3 59.6 1.64
    0 -1 -3 61.48 1.83
    0 1 3 58.29 1.96
    0 1 3 62.03 1.9
    0 1 -3 55.87 1.26
    0 -1 -3 58.22 1.85
    0 -1 3 57.5 1.26
    0 -1 -3 60.5 1.95
    0 1 -3 58.89 1.79
    0 -1 3 60.3 1.81
    0 2 -3 -0.03 0.13
    0 2 3 -0.41 0.23
    0 -2 3 0 0.13
    0 2 -3 0.08 0.07
    0 2 3 0 0.11
    0 2 3 0.03 0.13
    0 -2 -3 0.06 0.14
    0 -2 -3 0.08 0.15
    0 2 -3 0 0.12
    0 -3 3 55.75 2
    0 3 3 55.99 1.97
    0 3 -3 60.77 1.81
    0 -3 -3 59.8 1.94
    0 3 3 56.4 1.89
    0 -3 -3 61.38 1.95
    0 3 3 56.45 2.11
    0 3 -3 60.21 1.69
    0 -3 3 56.11 1.54
    0 4 -3 -0.09 0.16
    0 4 3 0.06 0.23
    0 4 -3 -0.09 0.11
    0 -4 3 -0.23 0.13
    0 -4 -3 0.05 0.16
    0 -4 3 0.04 0.18
    0 -4 -3 -0.03 0.18
    0 -5 -3 310.44 4.64
    0 -5 3 310.55 4.93
    0 -5 -3 300.84 4.93
    0 5 3 299.14 5.23
    0 5 -3 303.87 3.57
    0 -6 3 0.42 0.24
    0 6 3 0.2 0.22
    0 6 -3 0.03 0.1
    0 -6 -3 -0.1 0.2
    0 -6 -3 -0.01 0.2
    0 6 -3 -0.08 0.19
    0 -7 3 33.56 1.72
    0 -7 -3 32.73 1.81
    0 7 -3 34.95 1.51
    0 7 -3 31.56 1.14
    0 7 3 34.76 1.92
    0 8 3 0.05 0.25
    0 -8 3 0.04 0.2
    0 -8 3 0.03 0.05
    0 8 -3 0.06 0.1
    0 -8 -3 0.02 0.24
    0 8 -3 0.07 0.15
    0 9 3 4.81 0.83
    0 -9 3 6.08 0.82
    0 -9 3 4.08 0.33
    0 -9 -3 4.57 0.79
    0 9 -3 4.69 0.63
    0 9 -3 3.92 0.4
    0 10 3 0.09 0.3
    0 10 -3 -0.11 0.1
    0 -10 -3 0.04 0.23
    0 -10 3 0 0.09
    0 10 -3 -0.1 0.21
    0 -10 3 0.53 0.31
    0 11 3 9.8 1.2
    0 -11 3 8.59 0.59
    0 11 -3 10.02 0.93
    0 -11 3 9.68 1.05
    0 -11 -3 10.45 1.22
    0 12 3 0.4 0.4
    0 -12 -3 -0.28 0.47
    0 -12 3 -0.11 0.24
    0 -12 -3 0.15 0.13
    0 12 -3 -0.06 0.28
    0 13 3 8.1 1.15
    0 -13 3 7.45 0.97
    0 -13 -3 7.5 1.12
    0 13 -3 8.6 0.93
    0 14 3 0.16 0.33
    0 -14 -3 0.47 0.38
    0 -14 3 -0.18 0.21
    0 14 -3 0.05 0.23
    0 -15 -3 15.88 1.74
    0 15 -3 21.43 1.57
    0 -15 3 21.34 1.73
    0 15 3 19.78 1.9
    0 16 3 -0.08 0.35
    0 -16 -3 -0.02 0.31
    0 -16 3 -0.08 0.18
    0 16 -3 0.12 0.34
    0 17 3 2.64 0.82
    0 -17 -3 1.8 0.65
    0 17 -3 1.42 0.49
    0 18 3 -0.28 0.38
    0 -18 -3 -1.04 0.61
    0 19 3 2.47 0.79
    1 0 -3 0.41 0.2
    1 0 -3 0.01 0.1
    -1 0 3 -0.11 0.18
    -1 0 -3 0.14 0.15
    1 0 3 0.13 0.21
    -1 0 -3 -0.09 0.14
    -1 0 3 0.13 0.12
    1 0 -3 0.01 0.12
    -1 0 -3 0.01 0.13
    -1 0 -3 0.02 0.2
    1 0 -3 0.05 0.1
    -1 0 3 0.03 0.13
    1 0 3 0.01 0.15
    -1 -1 -3 94.89 2.49
    1 -1 3 97.49 2.54
    1 -1 -3 99.36 2.13
    1 1 -3 97.69 1.63
    1 -1 -3 98.67 2.1
    -1 1 -3 98.72 2.5
    1 -1 -3 97.03 2.07
    -1 -1 3 98.04 2.02
    1 -1 3 95.2 2.42
    1 1 3 99.44 2.58
    1 1 -3 98.25 2.04
    -1 1 3 96.72 2.11
    -1 -1 3 96.91 1.69
    -1 -1 -3 95.45 2.12
    -1 1 -3 97.88 1.77
    -1 -1 -3 100.43 2.44
    -1 1 3 97.55 2.2
    -1 1 -3 96.54 2.43
    1 -1 -3 94.83 2.37
    1 1 -3 96.95 2.18
    -1 1 3 97.75 2.49
    -1 -1 3 95.03 2.22
    1 1 3 97.19 2.58
    1 -1 3 98.45 2.39
    1 -2 3 81.2 2.35
    1 -2 -3 84.19 2.04
    1 2 3 83.08 2.42
    -1 -2 -3 81.41 2.35
    -1 2 3 84.19 2.16
    1 2 -3 81.15 1.88
    1 2 -3 81.67 1.25
    -1 2 -3 77.52 2.22
    1 -2 -3 85.18 2.13
    -1 2 3 81.16 2.11
    -1 -2 -3 78.18 2.11
    -1 -2 3 80.57 1.3
    -1 2 -3 81.05 1.4
    1 2 -3 81.83 1.9
    -1 2 3 83.7 2.41
    1 2 3 78.63 2.42
    -1 2 -3 83.81 2.21
    -1 -2 3 83.15 1.93
    -1 -2 -3 81.96 2.13
    1 -2 3 82.3 2.1
    -1 3 -3 56.76 0.94
    -1 -3 -3 51.49 1.69
    -1 -3 -3 54.17 1.95
    -1 3 3 51.32 1.77
    1 3 -3 52.94 1.53
    1 -3 -3 54.87 1.85
    -1 3 -3 55.2 1.89
    -1 3 3 55.16 1.87
    -1 -3 -3 55.18 1.88
    1 -3 -3 58 1.76
    -1 3 -3 55.72 0.98
    1 -3 3 52.34 1.95
    1 3 -3 53.61 1.46
    -1 3 3 54.28 2.02
    1 3 3 53.94 2.1
    1 -3 3 55.23 1.63
    -1 3 -3 54.76 1.76
    -1 -3 3 54.17 1.45
    1 -4 3 97.43 2.08
    1 -4 -3 102.05 2.7
    -1 4 -3 105.18 2.67
    1 -4 3 96.13 2.68
    1 4 -3 96.87 2.15
    -1 -4 -3 98.26 2.68
    1 4 -3 100.89 2.21
    1 -4 -3 100.83 2.42
    -1 -4 -3 101.41 2.74
    -1 4 3 99.01 2.87
    1 4 -3 97.08 1.87
    1 4 3 99.74 2.94
    -1 4 -3 101.06 2.31
    -1 -4 3 101.09 1.79
    -1 -5 3 17.94 0.67
    -1 -5 -3 16.64 1.15
    -1 -5 3 17.49 1.17
    1 -5 -3 18.76 1.23
    -1 -5 -3 16.39 1.17
    -1 -5 3 15.13 1.03
    1 5 -3 16.49 0.93
    1 -5 3 18.55 1.22
    -1 5 3 15.85 1.21
    1 5 -3 16.76 0.72
    1 5 3 17.64 1.3
    -1 5 -3 16.58 0.93
    -1 -6 3 19.22 1.19
    -1 -6 3 19.06 1.25
    1 -6 -3 22.01 1.41
    -1 -6 -3 21.19 1.39
    1 6 -3 20.87 1.09
    1 -6 3 20.01 1.31
    -1 -6 -3 20.59 1.31
    -1 6 3 19.04 1.37
    1 6 -3 18.26 0.73
    1 6 3 21.56 1.47
    -1 6 -3 19.4 1
    -1 -7 3 56.51 2.1
    1 -7 3 52.46 0.88
    -1 -7 -3 52.86 2.15
    -1 -7 3 55.02 2.15
    1 -7 3 56.59 2.25
    1 -7 -3 53.39 2.32
    -1 -7 -3 54.78 2.34
    -1 7 -3 54.65 1.93
    1 7 -3 56.37 1.86
    -1 7 -3 57.46 1
    -1 7 3 54.74 2.4
    1 7 3 57.06 2.49
    1 7 -3 54.54 1.18
    -1 7 -3 51.71 1.61
    -1 -8 3 16.83 0.5
    -1 -8 3 16.2 0.5
    1 -8 3 17.18 0.61
    -1 -8 3 18.63 1.3
    1 -8 3 16.93 1.28
    -1 -8 3 15.5 1.14
    1 -8 -3 16.02 1.32
    -1 8 -3 15.62 1.06
    1 8 -3 17.36 1.08
    -1 -8 -3 16.14 1.34
    -1 8 -3 16.54 0.65
    -1 8 3 15.39 1.33
    1 8 3 19.3 1.5
    1 8 -3 15.12 0.6
    -1 8 -3 15.16 0.88
    -1 -9 3 19.89 0.68
    1 9 -3 18.54 0.65
    -1 -9 -3 20.44 1.57
    1 -9 3 17.81 1.35
    -1 -9 3 20.52 1.39
    1 -9 3 20.01 0.76
    -1 -9 3 19.7 0.7
    -1 -9 3 18.14 1.26
    1 -9 -3 19.05 1.51
    -1 9 -3 20.33 1.26
    1 9 -3 19.53 1.19
    -1 9 -3 21.06 0.84
    -1 9 3 17.59 1.48
    1 9 3 19.43 1.55
    -1 9 -3 16.31 0.91
    -1 10 -3 5.23 0.52
    -1 10 3 5.82 0.9
    1 10 3 6.55 0.96
    1 -10 -3 5.33 0.87
    1 -10 3 6.54 0.5
    1 -10 3 6.16 0.84
    -1 -10 3 6.17 0.46
    -1 -10 3 6.44 0.8
    -1 10 -3 6.04 0.73
    -1 10 -3 5.61 0.48
    -1 -10 -3 5.25 0.88
    1 10 -3 5.58 0.68
    -1 -10 3 5.3 0.75
    1 10 -3 5.56 0.36
    -1 11 -3 21.19 1.36
    1 -11 3 22.13 0.99
    -1 -11 3 21.72 0.95
    -1 -11 3 21.76 1.47
    1 -11 -3 22.53 1.78
    1 -11 -3 23.16 0.67
    -1 -11 -3 23.94 1.84
    1 11 -3 24.64 1.44
    -1 -11 3 22.3 1.56
    1 -11 3 22.09 1.6
    1 11 -3 22.73 0.7
    -1 11 3 25.22 1.9
    1 11 3 25.92 1.91
    -1 12 3 7.69 1.1
    1 12 3 5.51 0.94
    1 -12 -3 5.86 0.98
    1 -12 3 5.8 0.86
    -1 -12 3 5.49 0.79
    -1 -12 -3 4.25 0.84
    -1 -12 3 5.7 0.82
    -1 12 -3 5.81 0.76
    1 12 -3 7.08 0.83
    -1 13 3 7.9 1.17
    1 13 3 6.59 1.06
    -1 -13 3 5.21 0.78
    1 -13 -3 5.42 0.97
    1 -13 3 5.52 0.87
    -1 -13 3 4.58 0.76
    -1 -13 -3 5.89 0.48
    -1 -13 -3 5.75 0.99
    -1 13 -3 7.92 0.9
    1 13 -3 7.49 0.87
    -1 14 3 2.91 0.77
    1 14 3 2.87 0.75
    1 -14 -3 4.14 0.87
    -1 -14 -3 2.29 0.65
    -1 -14 3 3.03 0.65
    1 -14 3 2.4 0.62
    -1 14 -3 3.19 0.64
    1 14 -3 2.86 0.6
    -1 -15 3 19.32 1.6
    1 -15 3 18.73 1.66
    1 -15 -3 17.4 1.82
    -1 -15 -3 17.65 1.83
    -1 15 -3 18.74 1.49
    1 15 -3 18.33 1.47
    -1 15 3 21.5 1.99
    1 15 3 17.71 1.79
    -1 16 3 1.85 0.67
    1 -16 -3 2.08 0.71
    1 16 3 1.45 0.59
    1 -16 3 1.6 0.53
    -1 -16 -3 1.84 0.72
    -1 16 -3 2.17 0.56
    1 16 -3 2.03 0.59
    1 17 -3 16.39 1.51
    1 17 3 11.22 1.53
    1 -17 3 13.63 1.5
    -1 -17 -3 15.55 1.84
    -1 17 -3 15.01 1.44
    -1 17 3 15.46 1.81
    1 -17 -3 14.38 1.77
    1 -18 -3 2 0.76
    -1 18 3 3.42 0.92
    1 18 3 3.15 0.85
    -1 -18 -3 3.38 0.94
    -1 19 3 3.72 0.97
    -2 0 3 102.58 2.09
    2 0 -3 104.79 2.12
    2 0 -3 103.25 2.04
    2 0 -3 106.62 1.85
    -2 0 -3 101.44 2.75
    -2 0 3 103.6 1.96
    2 0 3 103.69 2.57
    -2 0 -3 106.96 2.22
    2 0 -3 106.37 2.32
    -2 0 3 102.58 2.4
    2 0 3 105.26 2.64
    2 1 -3 20.02 0.82
    -2 -1 -3 20.1 1.09
    2 -1 -3 21.52 0.89
    2 -1 -3 19.5 0.96
    2 1 -3 20.87 0.8
    -2 1 3 19.85 0.92
    -2 -1 -3 21.12 1.27
    2 -1 -3 20.51 0.92
    -2 -1 3 19.51 0.83
    -2 -1 3 20.51 0.8
    -2 1 -3 19.86 1.22
    -2 -1 -3 20 1.04
    2 -1 3 21.29 1.21
    2 1 -3 22.83 1.01
    -2 1 3 20.2 1.13
    -2 -1 3 20.09 1
    2 1 3 19.91 1.21
    -2 -1 3 20.98 1.06
    -2 1 3 19.32 0.99
    2 -1 3 19.59 1.12
    2 -2 3 136.84 2.83
    2 -2 -3 134.14 2.34
    -2 2 -3 132.12 2.04
    -2 -2 -3 134.79 2.81
    2 2 -3 136.37 1.87
    -2 -2 3 134.31 2.77
    -2 2 3 133.85 2.56
    -2 -2 -3 129.65 3.16
    2 -2 -3 134.94 2.72
    2 -2 -3 129.7 2.24
    2 2 -3 134.34 2.01
    -2 -2 3 129.38 1.93
    -2 2 -3 131.6 3.12
    2 -2 3 128.05 3
    -2 -2 -3 134.43 2.86
    2 2 -3 132.73 2.25
    -2 2 3 140.51 3.11
    -2 -2 3 132.21 2.41
    2 2 3 137.69 3.28
    -2 2 -3 128.8 2.91
    -2 2 3 130.91 2.76
    2 -3 3 116.57 2.53
    2 3 -3 111.41 1.51
    -2 -3 -3 112.14 2.53
    2 -3 3 115.04 2.92
    -2 3 -3 115.7 1.77
    -2 3 3 112.4 2.52
    -2 -3 -3 107.9 2.92
    -2 -3 3 117.2 2.67
    2 -3 -3 112.3 2.01
    2 -3 -3 112.68 2.67
    -2 -3 3 111.85 1.57
    2 3 -3 110.14 1.92
    -2 3 -3 111.66 2.89
    -2 -3 -3 113.27 2.78
    2 3 -3 109.03 1.91
    -2 3 3 113.86 2.95
    2 3 -3 115.83 2.13
    -2 -3 3 111.41 2.04
    2 3 3 120.72 3.16
    -2 3 -3 109.96 2.65
    2 -4 3 8.86 0.69
    -2 4 -3 7.22 0.77
    -2 -4 -3 9.41 0.73
    2 -4 3 7.6 0.78
    -2 4 3 8.56 0.75
    2 -4 -3 9.09 0.82
    -2 -4 -3 8.33 0.84
    -2 -4 3 8.73 0.38
    2 -4 -3 7.87 0.52
    2 4 -3 9.43 0.6
    -2 4 -3 8.35 0.45
    2 4 -3 8.12 0.6
    -2 -4 -3 8.33 0.82
    2 4 -3 7.72 0.45
    -2 4 3 8.33 0.85
    2 4 3 7.94 0.86
    -2 -4 3 8.44 0.76
    -2 -4 3 7.81 0.48
    -2 4 -3 7.9 0.7
    -2 5 -3 19.91 0.7
    -2 -5 3 18.68 0.58
    2 -5 -3 19.59 0.79
    2 -5 3 18.88 1.25
    -2 -5 -3 20.54 1.35
    -2 -5 -3 17.3 0.97
    -2 -5 3 18.28 1.14
    2 5 -3 19.86 0.99
    -2 -5 -3 18.85 1.27
    -2 5 3 17.12 1.25
    2 5 3 18.18 1.33
    -2 -5 3 19.43 0.51
    2 -5 -3 19.51 1.29
    -2 5 -3 19.17 1.09
    -2 6 3 3.64 0.62
    2 -6 3 2.96 0.28
    2 -6 -3 4.82 0.69
    2 6 3 3.69 0.66
    -2 6 -3 3.02 0.44
    -2 -6 3 3.42 0.22
    2 -6 3 4.08 0.61
    -2 6 -3 3.68 0.32
    -2 -6 -3 3.59 0.6
    -2 -6 3 3.03 0.48
    -2 -6 -3 3 0.55
    2 6 -3 3.36 0.44
    2 -6 -3 3.77 0.34
    -2 -6 3 3.15 0.22
    2 -7 3 20.09 0.74
    -2 -7 3 21.12 0.61
    2 -7 3 21.93 1.43
    2 -7 -3 21.77 0.76
    -2 -7 -3 21.38 1.42
    -2 -7 3 20.15 1.26
    2 -7 -3 20.27 1.43
    -2 7 -3 20.23 0.8
    -2 -7 3 21.14 0.65
    -2 -7 -3 19.76 1.43
    2 7 -3 22.66 1.16
    2 -7 -3 20.43 0.86
    -2 7 3 21.62 1.53
    2 7 3 23.43 1.62
    -2 -8 3 51.16 1.08
    2 -8 3 52.24 1.29
    -2 -8 -3 55.24 2.33
    -2 -8 3 52.14 1.16
    2 -8 -3 52.87 1.12
    -2 -8 3 52.97 2.11
    2 -8 -3 50.51 2.37
    -2 -8 -3 53.97 2.46
    -2 8 -3 54.66 2.05
    -2 -8 3 49.73 2.08
    2 8 -3 55.86 1.89
    -2 8 3 54.3 2.5
    -2 8 -3 53.91 1.38
    2 -8 3 51.42 2.24
    2 8 3 55.5 2.54
    -2 9 3 2.91 0.64
    -2 -9 3 2.54 0.28
    -2 9 -3 2.91 0.36
    -2 -9 -3 2.79 0.6
    -2 -9 3 2.27 0.48
    2 9 3 3.06 0.67
    2 -9 -3 2.47 0.58
    -2 -9 3 2.34 0.29
    2 -9 -3 2.91 0.25
    2 -9 3 2.25 0.48
    -2 -9 3 2.92 0.54
    -2 -9 -3 2.79 0.58
    -2 9 -3 2.72 0.48
    2 -9 3 2.41 0.32
    2 9 -3 2.76 0.47
    -2 -10 3 38.44 1.94
    2 -10 3 39.65 2.11
    2 -10 -3 39.49 0.79
    -2 -10 3 39.49 1.95
    2 -10 -3 40.5 2.32
    -2 -10 3 39.23 1.23
    2 -10 -3 41.26 0.62
    -2 -10 -3 36 2.21
    -2 10 -3 39.04 1.38
    -2 10 -3 42.75 1.91
    2 10 -3 43.53 1.83
    2 -10 3 39.6 1.33
    -2 10 3 37.57 2.26
    2 10 3 39.06 2.29
    -2 11 3 1.93 0.62
    2 -11 -3 1.37 0.53
    2 11 3 0.98 0.45
    -2 -11 3 1.68 0.49
    2 -11 3 0.93 0.41
    -2 -11 3 1.81 0.46
    -2 -11 3 1.34 0.28
    2 -11 3 1.15 0.26
    -2 11 -3 2.12 0.5
    2 11 -3 1.49 0.44
    -2 -11 -3 1.54 0.55
    -2 -12 3 105.99 3.36
    2 -12 3 105.07 3.64
    -2 -12 3 112 3.48
    2 -12 -3 108.93 4.1
    -2 12 -3 113.33 3.29
    2 12 -3 114.9 3.25
    -2 12 3 106.75 4.05
    -2 -12 -3 112.88 4.18
    2 12 3 106.42 3.97
    -2 -13 3 23.77 1.66
    2 -13 3 23.71 1.79
    -2 -13 -3 23.47 1.02
    -2 -13 -3 24.53 2.04
    -2 -13 3 23.2 1.61
    2 13 -3 24.01 1.56
    -2 13 3 21.29 1.88
    2 13 3 23.95 1.96
    -2 13 -3 22.29 1.52
    2 -13 -3 22.84 1.95
    2 -14 -3 0.58 0.46
    -2 14 3 0.97 0.46
    2 14 3 1.9 0.64
    -2 -14 3 0.94 0.38
    2 -14 3 0.98 0.44
    -2 -14 3 0.82 0.4
    -2 -14 -3 1.48 0.58
    -2 14 -3 0.74 0.38
    2 14 -3 1.26 0.45
    2 -15 -3 2.05 0.68
    -2 -15 -3 2.22 0.67
    -2 15 3 3.28 0.83
    2 15 3 3.2 0.8
    -2 -15 3 2.83 0.63
    -2 15 -3 3.57 0.67
    2 -15 3 1.71 0.53
    2 15 -3 2.99 0.65
    2 -16 -3 2.03 0.7
    2 -16 3 1.68 0.59
    -2 16 3 2.06 0.72
    2 16 3 1.05 0.52
    -2 -16 -3 0.52 0.47
    -2 -16 3 0.72 0.4
    -2 16 -3 1.25 0.46
    2 16 -3 0.84 0.44
    2 -17 -3 0.03 0.35
    -2 17 3 1.44 0.67
    2 17 3 0.92 0.53
    -2 -17 -3 0.71 0.52
    2 -17 3 1.09 0.5
    -2 17 -3 1.06 0.47
    2 17 -3 1.15 0.49
    -2 18 3 6.69 1.26
    2 18 3 5.18 1.1
    -2 -18 -3 7.04 1.29
    -2 19 3 -0.12 0.39
    -3 0 3 0 0.15
    -3 0 3 0.09 0.12
    3 0 3 0.23 0.25
    3 0 3 0.03 0.19
    3 0 -3 -0.04 0.13
    -3 0 3 0.08 0.13
    -3 0 3 0.06 0.08
    -3 0 -3 0.09 0.19
    3 -1 -3 5.26 0.45
    3 1 -3 4.77 0.45
    -3 1 3 4 0.52
    3 1 -3 5.22 0.3
    -3 1 -3 4.75 0.47
    3 1 3 4.63 0.63
    3 1 3 4.76 0.55
    -3 -1 -3 4.58 0.51
    3 -1 3 4.27 0.56
    3 -1 3 4.1 0.54
    -3 1 3 3.8 0.38
    -3 1 3 4.48 0.47
    -3 -1 3 5.13 0.53
    -3 1 3 4.24 0.5
    -3 -1 3 5.13 0.32
    3 -1 -3 4.36 0.5
    -3 -1 3 5.31 0.49
    3 1 -3 5.01 0.38
    -3 -1 -3 4.83 0.66
    -3 -1 3 5.11 0.51
    -3 1 -3 4.17 0.61
    3 -2 3 13.88 0.95
    -3 2 -3 12.94 0.74
    3 2 -3 12.54 0.67
    3 2 3 13.83 0.91
    3 -2 3 12.15 0.95
    -3 -2 -3 13.41 0.85
    3 -2 -3 11.84 0.64
    -3 -2 3 12.41 0.74
    3 2 -3 12.81 0.45
    -3 2 3 11.84 0.73
    -3 -2 3 11.84 0.67
    -3 -2 -3 12.95 1.07
    -3 -2 3 13.22 0.87
    -3 2 -3 12.42 1.05
    3 2 -3 13.45 0.66
    -3 -2 -3 12.09 0.91
    -3 2 3 13.27 0.98
    3 -2 -3 11.87 0.85
    3 2 3 12.58 1.02
    3 -3 3 6.41 0.66
    -3 3 3 4.53 0.5
    3 3 -3 5.2 0.42
    3 -3 3 5.53 0.69
    -3 3 -3 4.76 0.44
    3 3 -3 5.64 0.34
    3 -3 -3 5.67 0.65
    -3 -3 -3 6.14 0.79
    -3 -3 3 4.52 0.55
    -3 -3 3 4.34 0.39
    -3 3 -3 6.63 0.8
    3 -3 -3 3.96 0.37
    3 3 -3 4.18 0.41
    -3 -3 -3 4.45 0.61
    -3 -3 -3 4.81 0.52
    -3 3 3 5.06 0.66
    -3 -3 3 5.65 0.48
    3 3 3 6.83 0.81
    3 4 -3 80.77 1.54
    -3 4 3 77.39 2.17
    -3 -4 -3 82.7 2.08
    -3 4 -3 81.75 1.74
    -3 -4 3 77.07 1.52
    -3 -4 -3 78.95 2.68
    3 -4 -3 78.5 2.45
    -3 -4 3 77.01 2.26
    3 4 -3 76.42 1.39
    3 4 -3 77.64 1.8
    -3 4 -3 74.45 2.58
    3 -4 3 76.64 2.47
    -3 -4 -3 80.89 2.59
    3 -4 -3 78.68 1.49
    -3 4 3 78.44 2.57
    -3 -4 3 75.63 1.49
    3 4 3 78.23 2.68
    3 -5 3 18.24 0.8
    3 -5 3 17.72 1.24
    -3 -5 -3 18.92 0.99
    -3 -5 3 16.84 0.69
    -3 5 -3 18.35 0.83
    -3 -5 -3 19.51 1.36
    3 -5 -3 18.66 1.26
    -3 -5 3 17.61 1.12
    3 -5 -3 18.53 0.68
    -3 5 -3 17.05 1.26
    3 5 -3 18.1 0.92
    -3 -5 -3 16.11 1.22
    -3 5 3 15.61 1.21
    3 5 3 18.6 1.37
    -3 -5 3 17.16 0.51
    -3 -6 -3 42.13 2.05
    3 -6 3 38.8 1.19
    -3 -6 3 37.18 1.01
    3 -6 3 40.21 1.89
    -3 6 -3 36.04 1.2
    3 -6 -3 39.71 1.94
    -3 -6 3 39 1.72
    3 -6 -3 36.47 0.88
    3 6 -3 36.36 1.39
    -3 -6 -3 36.82 1.93
    3 -6 -3 36.31 0.94
    -3 6 3 40.67 2.02
    3 6 3 41.92 2.1
    -3 -6 -3 39.07 1.41
    3 -7 3 12.36 0.69
    -3 -7 3 13.37 0.64
    -3 -7 -3 12.5 0.8
    3 -7 -3 10.95 1.08
    -3 7 -3 12.61 0.75
    -3 -7 3 12.78 1.01
    3 -7 -3 13.52 0.46
    -3 -7 -3 13.13 1.17
    3 -7 3 12.93 1.11
    3 7 -3 13.51 0.88
    -3 -7 -3 12.83 1.19
    3 -7 -3 12.43 0.6
    -3 -7 3 12.77 0.67
    -3 7 3 14.2 1.25
    3 7 3 11.52 1.14
    3 -8 -3 24.45 1.68
    -3 -8 3 22.7 0.88
    3 -8 3 22.4 0.99
    3 -8 3 22.24 1.49
    -3 -8 -3 22.83 1.06
    -3 -8 -3 22.06 1.55
    -3 -8 3 25.13 1.47
    3 -8 -3 24.32 0.47
    -3 8 -3 23.94 1.07
    -3 -8 -3 24.17 1.68
    -3 -8 3 23.71 0.94
    3 -8 -3 23.72 0.91
    3 8 -3 25.92 1.29
    -3 8 3 24.61 1.7
    3 8 3 26.37 1.77
    -3 -9 3 41.83 1.97
    -3 -9 3 41.93 1.25
    3 -9 3 41.64 1.42
    -3 -9 -3 41.31 1.41
    3 -9 3 41.3 2.1
    -3 -9 -3 43.7 2.21
    -3 -9 -3 43.75 2.35
    -3 9 -3 40.34 1.46
    -3 -9 3 42.39 1.34
    -3 9 -3 45.3 1.97
    3 9 -3 46.1 1.82
    -3 9 3 43.27 2.34
    3 -9 -3 44.77 2.35
    3 9 3 42.69 2.32
    3 -10 -3 70.91 3.08
    3 -10 3 68.24 2.79
    3 -10 3 71.95 1.95
    -3 -10 3 68.65 1.81
    -3 -10 3 71.09 2.63
    -3 10 -3 67.05 1.99
    -3 -10 -3 68.57 3.08
    -3 10 -3 72.3 2.53
    3 10 -3 73.43 2.41
    -3 10 3 69.32 3.07
    3 10 3 67.6 3
    3 -11 3 21.56 1.63
    3 -11 -3 21.83 1.79
    -3 -11 3 21.52 1.08
    -3 11 -3 22.75 1.46
    -3 -11 -3 22.25 1.82
    3 11 -3 21.55 1.38
    3 -11 3 23.15 1.17
    -3 11 3 23.51 1.87
    3 11 3 22.48 1.8
    -3 -11 3 22.73 1.54
    3 -12 3 36.68 2.19
    3 -12 -3 40.33 2.52
    -3 -12 3 38.98 2.09
    -3 -12 -3 34.27 2.34
    -3 12 -3 42.7 2.06
    3 12 -3 42.29 1.99
    -3 12 3 39.2 2.48
    3 12 3 38.83 2.42
    3 -13 -3 5.25 0.96
    -3 13 3 5.46 0.99
    3 13 3 4.76 0.9
    3 -13 3 4.62 0.85
    -3 -13 3 5.21 0.81
    3 13 -3 7.15 0.89
    -3 13 -3 5.99 0.82
    -3 -13 -3 6.8 1.09
    3 -14 -3 14.94 1.65
    -3 -14 3 17.03 1.47
    3 -14 3 14.05 1.45
    -3 -14 -3 15.05 0.92
    -3 14 -3 14.02 1.24
    3 14 -3 15.26 1.32
    -3 14 3 15.04 1.65
    3 14 3 16.89 1.69
    -3 -14 -3 14.31 1.63
    -3 15 3 3.1 0.86
    3 15 3 1.52 0.56
    3 -15 3 2.1 0.62
    -3 -15 3 3.31 0.7
    -3 -15 -3 2.78 0.81
    -3 15 -3 1.76 0.5
    3 15 -3 2.03 0.56
    3 -15 -3 1.12 0.55
    -3 -16 3 0.88 0.42
    -3 16 3 0.41 0.33
    3 16 3 1.35 0.58
    3 -16 3 0.62 0.34
    3 -16 -3 1.65 0.42
    -3 -16 -3 0.67 0.57
    -3 16 -3 0.78 0.39
    3 16 -3 1.71 0.61
    3 -16 -3 0.82 0.51
    -3 17 3 0.94 0.6
    3 17 3 0.07 0.28
    -3 -17 3 0.4 0.34
    -3 -17 -3 0.05 0.29
    3 -17 3 0.49 0.41
    -3 17 -3 0.28 0.28
    3 -17 -3 0.81 0.56
    -3 18 3 0.37 0.45
    3 -18 3 0.34 0.32
    -3 -18 3 0.41 0.39
    4 0 3 176.75 3.71
    -4 0 3 170.1 2.98
    4 0 3 165.31 3.36
    4 0 -3 175.74 3.14
    -4 0 3 171.9 3.17
    -4 0 3 169.8 1.93
    -4 0 -3 170.91 4.06
    4 0 -3 171.04 1.76
    -4 0 3 170.61 3.19
    4 -1 3 10.94 0.92
    -4 1 -3 10.46 0.78
    4 1 3 10.31 0.82
    4 -1 -3 10.41 0.81
    -4 -1 3 11.48 0.79
    -4 1 3 11.8 0.62
    -4 -1 3 11.05 0.8
    -4 -1 -3 9.45 0.97
    -4 1 -3 10.2 1
    4 -1 3 10.65 0.89
    4 -1 -3 10.61 0.37
    4 1 -3 10.55 0.5
    4 1 -3 10.78 0.75
    -4 1 3 11.68 0.89
    -4 -1 3 11.38 0.78
    -4 1 3 10.01 0.7
    4 1 3 9.65 0.91
    4 -2 3 78.3 2.36
    -4 -2 -3 71.74 1.89
    -4 2 -3 73.64 1.98
    4 2 -3 73.03 1.85
    4 -2 -3 69.8 2.19
    -4 -2 3 72.78 1.9
    4 2 3 74.62 2.12
    4 -2 -3 69.46 1.5
    -4 2 3 74.73 1.76
    -4 -2 -3 72.74 2.67
    -4 2 3 73.51 1.83
    -4 -2 3 73.56 2.1
    -4 2 -3 73.18 2.67
    4 -2 -3 71.41 0.73
    4 2 -3 72.24 1.44
    -4 2 3 74.64 2.35
    -4 -2 3 71.61 1.82
    4 -2 3 70.98 2.31
    4 2 3 75.17 2.53
    4 3 -3 34.88 1.23
    4 -3 3 34.87 1.66
    -4 3 -3 35.43 1.36
    -4 -3 3 34.99 1.26
    4 3 3 32.38 1.36
    -4 -3 -3 32.98 1.25
    4 -3 -3 33.67 1.6
    -4 3 3 34.36 1.31
    -4 -3 -3 30.04 1.73
    -4 3 3 33.07 1.18
    -4 -3 3 34.17 1.47
    4 -3 -3 34.69 1
    -4 3 -3 30.2 1.73
    4 3 -3 34.16 1.09
    -4 3 3 35.49 1.7
    -4 -3 3 35.43 1.19
    4 3 3 32.42 1.72
    4 -4 3 115.07 2.36
    4 4 -3 119.12 2.25
    -4 -4 -3 117.97 2.31
    -4 -4 3 116.69 2.21
    4 -4 3 113.88 3.08
    -4 -4 -3 118.84 3.44
    -4 -4 3 120.41 2.87
    4 -4 -3 116.91 1.71
    -4 4 -3 111.43 3.37
    4 -4 -3 118.9 0.9
    4 4 -3 119.32 2.18
    4 -4 -3 122.04 3.16
    -4 4 -3 115.65 2.43
    -4 -4 -3 115.44 3.22
    -4 4 3 111.21 2.54
    -4 4 3 121.82 3.27
    -4 -4 3 116.92 1.92
    4 4 3 123.67 3.42
    4 -5 3 122.08 2.43
    -4 -5 -3 124.28 2.33
    4 -5 3 123.83 3.28
    -4 -5 3 122.04 2.23
    -4 5 -3 119.08 2.48
    4 5 -3 126.08 1.53
    4 -5 -3 122.74 3.35
    -4 -5 -3 126.17 3.59
    -4 -5 3 127.63 3.02
    4 -5 -3 130.4 1.63
    -4 5 -3 127.18 3.64
    4 -5 -3 126.6 1.25
    4 5 -3 127.29 2.42
    -4 -5 -3 126.86 3.54
    -4 5 3 128.45 3.49
    -4 -5 3 123.32 1.55
    4 5 3 125.69 3.55
    -4 6 -3 9.11 0.69
    4 -6 3 8.4 0.65
    -4 -6 -3 9.74 1.04
    -4 -6 -3 8.63 0.61
    4 -6 3 8.04 0.87
    4 -6 -3 7.97 0.91
    -4 -6 3 9.72 0.88
    4 -6 -3 8.58 0.37
    -4 -6 3 9.11 0.62
    4 -6 -3 8.91 0.41
    4 6 -3 9.13 0.7
    -4 -6 -3 8.47 0.97
    4 6 -3 8.85 0.51
    -4 6 3 9.87 1.04
    4 6 3 11.14 1.1
    4 -7 3 39.14 1.42
    -4 -7 3 39.18 1.29
    -4 -7 -3 38.92 1.24
    4 -7 3 39.09 1.95
    4 7 -3 37.29 1.19
    -4 -7 -3 35.96 2
    -4 7 -3 38.05 1.46
    4 -7 -3 40.45 2.08
    -4 -7 3 42 1.86
    4 -7 -3 40.5 1.01
    4 7 -3 44.22 1.62
    -4 -7 -3 40.35 2.16
    -4 7 3 43.78 2.21
    4 7 3 40.16 2.13
    -4 8 -3 1.6 0.33
    -4 8 3 2.12 0.54
    -4 -8 -3 1.66 0.51
    4 -8 3 1.68 0.32
    -4 -8 3 1.54 0.31
    -4 -8 3 1.86 0.31
    4 8 3 1.42 0.46
    -4 -8 -3 1.06 0.22
    4 -8 3 1.5 0.43
    4 8 -3 1.73 0.3
    -4 -8 -3 1.27 0.45
    4 -8 -3 1.4 0.23
    -4 -8 3 1.64 0.42
    4 8 -3 1.78 0.38
    4 -8 -3 0.6 0.37
    -4 9 3 6 0.9
    4 -9 3 5.08 0.56
    4 9 3 4.57 0.78
    4 -9 3 4.9 0.75
    -4 -9 3 4.16 0.65
    -4 -9 -3 5.78 0.84
    -4 -9 3 4.67 0.52
    4 -9 -3 4.16 0.41
    -4 9 -3 4.03 0.62
    -4 -9 -3 3.72 0.74
    4 9 -3 3.8 0.55
    4 -9 -3 4.69 0.8
    -4 -10 3 27.29 1.66
    4 -10 3 26.73 1.31
    4 -10 3 24.07 1.7
    -4 -10 -3 26.42 1.81
    4 -10 -3 25.93 1.92
    -4 10 -3 26.77 1.6
    -4 -10 -3 23.92 1.87
    -4 -10 3 25.6 1.22
    4 10 -3 27.96 1.52
    -4 10 3 26.29 1.93
    4 10 3 27.72 1.94
    -4 11 3 8.07 1.13
    4 11 3 8.03 1.11
    4 -11 3 8.19 0.76
    4 -11 3 6.15 0.9
    -4 -11 -3 7.64 1.1
    -4 -11 3 9.31 1.01
    -4 -11 3 6.77 0.67
    -4 11 -3 8.19 0.9
    4 11 -3 8.83 0.92
    4 -11 -3 7.86 1.11
    -4 12 3 8.82 1.22
    4 12 3 9.05 1.18
    4 -12 -3 8.36 1.17
    4 -12 3 9.68 1.16
    -4 -12 -3 6.11 1.01
    -4 -12 3 8.14 0.98
    -4 12 -3 9.8 1.02
    4 12 -3 7.38 0.87
    -4 13 3 5.78 1.05
    -4 -13 -3 4.01 0.87
    4 13 3 4.55 0.87
    -4 -13 3 3.91 0.72
    -4 13 -3 5.07 0.81
    4 -13 3 4.56 0.86
    4 13 -3 5.55 0.83
    4 -13 -3 5.3 0.97
    -4 -14 -3 2.33 0.68
    -4 14 3 1.39 0.54
    4 14 3 3.23 0.76
    4 -14 3 2.13 0.61
    -4 -14 -3 2.72 0.44
    -4 -14 3 3.26 0.69
    -4 14 -3 2.38 0.56
    4 14 -3 2.35 0.59
    4 -14 -3 2.37 0.7
    -4 15 3 3.14 0.82
    4 15 3 2.66 0.73
    4 -15 3 2 0.59
    -4 -15 3 2.87 0.65
    -4 -15 -3 2.83 0.46
    -4 15 -3 2.04 0.58
    4 -15 -3 1.69 0.62
    -4 -15 -3 2.44 0.76
    -4 16 3 6.25 1.2
    4 16 3 6.19 1.08
    4 -16 3 3.04 0.77
    -4 -16 3 6.32 1.01
    -4 16 -3 5.33 0.85
    -4 -16 -3 8.03 1.33
    4 -16 -3 6.78 1.22
    -4 17 3 0.99 0.46
    4 -17 3 1.92 0.71
    -4 -17 3 1.21 0.54
    -4 -17 -3 0.39 0.45
    -4 17 -3 0.65 0.42
    4 -17 -3 1.1 0.56
    -4 18 3 3.8 1
    4 -18 3 2.51 0.76
    -4 -18 3 3.09 0.77
    -5 0 3 0.5 0.24
    5 0 3 0.04 0.24
    5 0 -3 0.16 0.21
    5 0 3 0 0.25
    -5 0 3 -0.05 0.06
    -5 0 -3 0.03 0.27
    5 1 3 244.28 4.65
    5 -1 3 251.03 4.51
    5 1 3 240.31 4.01
    5 -1 3 239.28 4.23
    5 1 -3 243.47 3.91
    5 -1 -3 244.34 4.2
    -5 1 3 246.87 2.71
    -5 1 3 237.86 3.49
    -5 -1 -3 247.03 5.12
    -5 -1 3 248.5 3.78
    -5 1 -3 245.58 5.12
    5 1 -3 240.49 2.36
    5 2 -3 94.84 2.36
    -5 -2 -3 96.04 3.23
    5 2 3 94.91 2.45
    5 -2 3 95.9 2.74
    5 -2 -3 97.41 2.74
    -5 2 3 98.64 2.15
    -5 -2 3 102.21 2.51
    -5 2 3 95.25 1.95
    -5 2 -3 98.69 3.27
    5 2 -3 100 1.71
    -5 -2 3 96.57 2.23
    5 2 3 101.08 3.04
    5 3 -3 6.34 0.61
    5 3 3 6.18 0.62
    -5 -3 -3 6.18 0.52
    5 -3 -3 7.11 0.78
    -5 3 3 7.07 0.56
    -5 -3 3 6.72 0.68
    5 -3 -3 6.73 0.44
    -5 -3 3 6.67 0.63
    -5 3 3 6.72 0.57
    5 3 3 5.68 0.77
    5 -3 3 6.31 0.74
    5 3 -3 6.73 0.49
    -5 -3 -3 6.9 0.9
    -5 -3 3 7.37 0.58
    -5 3 -3 6.32 0.87
    5 -4 -3 22.83 1.43
    5 -4 3 22.61 1.18
    5 4 -3 23 1.12
    5 -4 3 22.64 1.4
    -5 -4 -3 21.84 0.95
    -5 -4 3 22.23 1.1
    -5 4 3 20.25 1.08
    -5 -4 -3 21.42 1.55
    -5 4 3 22.74 0.96
    -5 -4 3 22.8 1.27
    5 -4 -3 22.55 0.75
    -5 4 -3 20.76 1.53
    5 4 -3 22.78 0.98
    -5 -4 3 22.04 0.9
    5 4 3 24.81 1.57
    5 -5 3 9.56 0.77
    5 -5 -3 10.23 1.01
    -5 -5 3 8.94 0.7
    -5 -5 -3 9.01 0.58
    -5 -5 -3 9.88 1.06
    -5 -5 3 9.62 0.85
    -5 5 -3 8.12 0.99
    5 5 -3 10.61 0.72
    5 -5 3 8.36 0.89
    -5 -5 -3 9.41 1.02
    -5 -5 3 9 0.51
    5 5 3 8.9 0.99
    -5 -6 -3 1.13 0.39
    -5 6 -3 2.24 0.57
    5 -6 3 2.63 0.54
    -5 -6 -3 1.34 0.22
    -5 -6 3 1.97 0.43
    5 6 3 2.29 0.54
    -5 -6 -3 1.95 0.52
    5 -6 -3 1.7 0.46
    5 6 -3 1.34 0.18
    -5 -6 3 1.45 0.29
    5 6 -3 1.63 0.33
    5 -6 3 2.17 0.38
    5 -7 -3 10.17 1.11
    5 -7 3 9.99 0.81
    -5 -7 3 10.07 0.75
    5 -7 3 12.02 1.12
    -5 -7 -3 10.54 0.56
    5 7 -3 10.6 0.61
    -5 -7 -3 10.43 1.14
    -5 -7 3 11.23 1
    5 7 -3 11.73 0.86
    -5 -7 -3 10.4 1.15
    -5 7 3 11.37 1.18
    5 7 3 11.32 1.15
    -5 8 3 2.85 0.63
    5 -8 3 1.61 0.34
    -5 -8 3 2.24 0.49
    5 8 3 1.86 0.5
    5 -8 3 1.97 0.52
    -5 -8 -3 2 0.55
    5 8 -3 2 0.33
    5 -8 -3 1.7 0.52
    5 8 -3 2.58 0.47
    -5 -8 -3 1.93 0.57
    5 -9 3 33.1 1.53
    5 -9 -3 34.4 2.17
    -5 -9 3 31.87 1.76
    -5 -9 -3 36 2.14
    5 -9 3 33.48 1.98
    -5 -9 -3 33.24 2.18
    5 9 -3 36.74 1.69
    -5 -9 3 35.35 1.53
    -5 9 3 32.71 2.11
    5 9 3 29.39 1.95
    -5 10 3 2.61 0.66
    5 -10 3 3.25 0.51
    -5 -10 -3 3.23 0.7
    5 10 3 3.32 0.71
    5 -10 3 2.2 0.56
    -5 -10 3 3.92 0.67
    -5 -10 3 2.63 0.44
    -5 10 -3 2.28 0.5
    5 -10 -3 2.47 0.63
    5 10 -3 3.89 0.63
    -5 -10 -3 3.24 0.72
    -5 11 3 9.73 1.24
    -5 -11 3 10.69 1.11
    5 -11 3 9.45 0.88
    5 -11 3 9.59 1.14
    -5 -11 -3 10.86 1.23
    -5 11 -3 9.95 1.01
    -5 -11 -3 10.69 1.33
    5 11 -3 12.57 1.11
    5 -11 -3 9.62 1.24
    5 11 3 9.93 1.22
    -5 12 3 2.84 0.74
    5 12 3 2.98 0.73
    5 -12 3 3.18 0.67
    -5 -12 3 3.3 0.66
    5 -12 -3 3.66 0.81
    -5 12 -3 3.94 0.69
    -5 -12 -3 3.2 0.79
    -5 13 3 0.26 0.36
    5 13 3 -0.12 0.31
    5 -13 3 0.91 0.44
    -5 -13 3 0.5 0.36
    -5 -13 -3 0.02 0.3
    5 -13 -3 0.71 0.43
    -5 13 -3 0.91 0.37
    -5 14 3 0.16 0.38
    -5 -14 -3 -0.14 0.33
    5 14 3 -0.23 0.33
    5 -14 3 0.18 0.27
    -5 -14 3 0.37 0.37
    -5 -14 -3 0.29 0.22
    5 -14 -3 -0.48 0.42
    -5 14 -3 0.35 0.32
    -5 15 3 1.85 0.7
    -5 -15 -3 1.56 0.6
    5 -15 3 1.8 0.61
    5 15 3 0.78 0.46
    -5 -15 3 2.8 0.69
    -5 -15 -3 2.38 0.44
    5 -15 -3 2.57 0.75
    -5 15 -3 2.86 0.62
    -5 16 3 0.57 0.47
    5 16 3 0.77 0.47
    5 -16 3 1.08 0.51
    -5 -16 3 0.5 0.41
    5 -16 -3 0.06 0.31
    -5 16 -3 0.86 0.4
    -5 -16 -3 0.96 0.64
    -5 17 3 4.98 1.12
    5 -17 -3 4.94 0.75
    -5 -17 3 3.64 0.82
    -5 17 -3 3.97 0.76
    5 -17 3 2.77 0.79
    -5 -18 3 0.42 0.43
    6 0 3 80.66 2.73
    6 0 -3 73.7 2.4
    -6 0 3 73.24 2.05
    -6 0 -3 71.52 2.92
    -6 0 3 72.98 1.07
    6 0 3 72.2 2.33
    -6 -1 -3 19.55 1.54
    6 1 3 25.32 1.55
    6 -1 3 24.14 1.37
    6 1 -3 20.99 1.25
    6 1 3 21.28 1.23
    -6 1 3 21.73 1.08
    -6 -1 3 19.91 1.11
    -6 1 -3 21.72 1.63
    -6 1 3 21.23 0.79
    6 -1 -3 21.38 1.33
    6 2 3 75.54 2.72
    6 2 -3 68.92 2.21
    6 2 3 72.09 2.21
    6 -2 -3 71.26 2.49
    6 -2 3 69.91 2.42
    -6 -2 -3 67.34 2.85
    -6 2 3 70.42 1.89
    -6 -2 3 73.04 2.17
    -6 2 -3 72.74 2.96
    -6 2 3 69.27 1.64
    6 3 3 13.1 1.17
    6 -3 3 11.67 0.94
    6 3 3 11.3 0.85
    6 3 -3 10.54 0.86
    6 -3 3 11.37 1.01
    6 -3 -3 10.64 1.01
    -6 3 3 10.06 0.7
    -6 -3 -3 12.91 1.25
    -6 3 3 11.38 0.74
    -6 -3 3 11.35 0.9
    -6 3 -3 12.85 1.27
    6 -4 3 13.95 1.02
    6 4 -3 15.06 1.01
    6 -4 3 13.82 1.14
    -6 -4 -3 13.36 0.71
    6 -4 -3 14.87 1.22
    -6 -4 -3 15.16 1.37
    -6 4 3 14.82 0.81
    -6 -4 3 14.7 1.05
    -6 4 -3 12.82 1.28
    6 4 3 13.31 0.89
    6 4 3 14.62 1.25
    -6 5 -3 0.26 0.31
    -6 -5 3 0.41 0.14
    6 5 3 0.82 0.34
    -6 -5 -3 0.44 0.15
    6 -5 -3 0.38 0.33
    -6 5 3 0.69 0.18
    -6 -5 3 0.28 0.26
    -6 -5 -3 0.14 0.29
    6 -5 3 0.65 0.25
    6 5 -3 0.4 0.23
    6 -5 3 0.56 0.23
    6 -6 3 48.57 2.25
    6 -6 3 48.26 1.9
    -6 -6 -3 48.7 1.15
    6 -6 -3 50.4 2.4
    -6 -6 -3 49.48 2.51
    -6 -6 3 52.49 2.09
    -6 6 -3 48.36 2.54
    -6 -6 -3 51.2 2.52
    -6 -6 3 49.89 1.09
    6 6 3 53.5 2.48
    -6 -6 3 48 1.02
    6 -7 3 18.34 1.19
    6 -7 3 16.7 1.38
    6 -7 -3 18.63 1.52
    -6 -7 -3 17.35 1.51
    6 7 -3 14.66 0.64
    -6 -7 3 16.55 1.22
    -6 -7 -3 16.84 1.51
    6 7 3 17.46 1.46
    6 -8 3 2.63 0.49
    -6 -8 -3 3.08 0.69
    6 -8 3 3.44 0.69
    -6 -8 3 3.25 0.59
    6 -8 -3 2.52 0.62
    -6 -8 -3 4.31 0.8
    6 8 3 3.39 0.67
    -6 9 3 0.23 0.37
    6 -9 3 0.45 0.23
    6 9 3 0.25 0.32
    6 -9 3 0.6 0.31
    -6 -9 -3 0.34 0.35
    6 -9 -3 0.75 0.44
    -6 -9 -3 0.18 0.33
    -6 -9 3 0.59 0.4
    -6 10 3 0.49 0.43
    6 -10 3 0.98 0.33
    6 10 3 0.47 0.31
    -6 -10 -3 0.22 0.33
    6 -10 3 0.3 0.36
    -6 -10 3 1.03 0.32
    -6 -10 -3 0.29 0.37
    -6 -10 3 1.07 0.4
    6 -10 -3 0.77 0.41
    -6 10 -3 0.46 0.31
    -6 -11 -3 10.51 1.35
    6 -11 -3 10.71 1.34
    6 -11 3 11.36 1.03
    -6 -11 -3 11.21 1.3
    6 -11 3 13.6 1.38
    -6 -11 3 10.94 1.14
    -6 11 -3 11 1.09
    -6 11 3 11.51 1.4
    6 11 3 11.56 1.3
    -6 12 3 3.1 0.79
    6 12 3 2.91 0.69
    6 -12 3 3.45 0.75
    -6 -12 3 3.1 0.65
    6 -12 -3 3.48 0.82
    -6 -12 -3 2.19 0.69
    -6 12 -3 3.17 0.63
    -6 13 3 9.63 1.36
    6 -13 3 9.18 1.23
    -6 -13 3 9.3 1.12
    -6 -13 -3 8.47 1.29
    -6 13 -3 11.68 1.17
    6 -13 -3 9.91 1.4
    6 13 3 11.84 1.39
    -6 14 3 2.84 0.8
    6 14 3 2.02 0.66
    6 -14 3 2.64 0.7
    -6 -14 -3 2.41 0.77
    -6 -14 3 2.18 0.6
    -6 -14 -3 2.39 0.46
    6 -14 -3 1.96 0.66
    -6 14 -3 1.25 0.44
    -6 15 3 1.92 0.73
    -6 -15 -3 1.33 0.59
    -6 -15 3 2.12 0.64
    -6 -15 -3 2.48 0.5
    6 -15 -3 1.87 0.75
    6 15 3 2.16 0.68
    -6 15 -3 2.45 0.58
    6 -15 3 2.04 0.68
    -6 16 3 1.26 0.66
    -6 -16 -3 1.31 0.54
    6 -16 3 1.49 0.58
    -6 -16 3 1.28 0.53
    6 -16 -3 1.34 0.72
    -6 16 -3 0.89 0.42
    6 -17 -3 1.3 0.46
    -6 -17 3 1.52 0.57
    -6 17 -3 2.27 0.6
    7 0 -3 -0.05 0.19
    7 0 3 0.14 0.2
    -7 0 3 -0.14 0.18
    -7 0 3 -0.07 0.06
    -7 0 -3 0.1 0.2
    -7 0 3 -0.01 0.06
    7 1 3 19.76 1.43
    7 1 -3 20.29 1.34
    7 -1 -3 19.18 1.35
    -7 -1 -3 17.86 1.53
    -7 1 3 17.53 0.73
    7 -1 3 19.64 1.28
    7 1 3 18.95 1.2
    -7 1 3 19.18 1.06
    -7 -1 3 19.04 1.12
    -7 1 -3 17.74 1.55
    7 2 3 13.02 1.17
    7 2 -3 14.24 1.09
    7 -2 -3 13.55 1.16
    7 2 3 13.74 1
    7 -2 3 13.83 1.11
    -7 -2 -3 13.91 1.36
    -7 2 3 12.41 0.83
    -7 -2 3 14.18 1
    -7 2 -3 14.09 1.38
    7 3 3 12.68 1.17
    -7 -3 3 11.82 0.94
    7 -3 3 10.83 0.98
    7 3 -3 12.69 1.03
    7 3 3 12.02 0.91
    7 -3 3 10.59 1.01
    -7 3 3 11.88 0.79
    -7 3 -3 10.97 1.24
    -7 -3 -3 11.46 1.24
    7 -3 -3 12 1.12
    7 4 3 37.68 2.05
    7 -4 3 33.31 1.71
    7 4 -3 36.8 1.72
    7 4 3 34.78 1.48
    -7 -4 3 35.86 1.68
    7 -4 -3 34.38 1.95
    7 -4 3 36.21 1.91
    -7 -4 -3 35.57 2.18
    -7 4 3 34.71 1.28
    -7 4 -3 34.08 2.18
    7 5 -3 9.99 0.91
    7 -5 3 9.56 0.92
    7 5 3 8.81 0.71
    7 -5 3 9.37 1.01
    7 -5 -3 9.54 1.05
    7 5 3 7.5 0.94
    -7 -5 -3 9.86 1.18
    -7 -5 3 7.69 0.81
    -7 5 -3 11.24 1.28
    -7 5 3 8.96 0.64
    7 6 3 93.88 3.35
    7 -6 3 86.75 2.77
    7 -6 -3 78.67 3.13
    7 -6 3 83.31 3.03
    -7 -6 -3 84.78 3.43
    -7 6 3 82.97 1.79
    -7 -6 3 83.9 2.72
    -7 6 -3 82.12 3.46
    -7 -6 3 83.15 1.71
    7 -7 3 72.87 2.56
    7 -7 -3 71.5 3.09
    -7 -7 3 70.08 2.58
    -7 7 -3 72.58 3.28
    -7 -7 -3 71.49 3.19
    7 -7 3 73.82 2.94
    -7 -7 -3 72.9 3.23
    7 7 3 70.65 2.98
    7 -8 3 55.45 2.27
    7 -8 3 54.47 2.61
    7 -8 -3 54.37 2.78
    -7 -8 3 53.1 2.29
    -7 -8 -3 52.82 2.76
    -7 -8 -3 52.03 2.83
    7 8 3 54.22 2.66
    7 -9 3 49.44 2.18
    7 -9 3 42.51 2.36
    -7 -9 -3 47.53 2.64
    -7 -9 3 48.93 2.29
    -7 -9 -3 43.33 2.66
    7 -9 -3 47.03 2.66
    7 9 3 50.14 2.6
    7 -10 3 1.3 0.41
    -7 -10 3 1.26 0.43
    7 10 3 1.41 0.52
    -7 -10 -3 2.05 0.6
    7 -10 -3 1.55 0.54
    -7 -10 -3 2.44 0.74
    7 -10 3 1.16 0.47
    -7 11 3 5.52 1
    7 -11 3 6.53 0.85
    7 -11 3 3.99 0.81
    -7 -11 -3 4.46 0.93
    7 -11 -3 5.66 1.03
    -7 -11 -3 4.23 0.83
    -7 -11 3 4.62 0.81
    -7 11 -3 5.51 0.81
    7 11 3 4.86 0.87
    -7 -12 -3 4.37 0.94
    -7 12 3 3.05 0.79
    7 -12 3 2.47 0.65
    7 12 3 3.55 0.78
    -7 -12 -3 3.49 0.79
    -7 -12 3 2.69 0.62
    7 -12 -3 4.26 0.93
    -7 12 -3 3.65 0.69
    -7 13 3 0.59 0.41
    -7 -13 3 0.18 0.3
    7 -13 3 0.25 0.29
    7 -13 -3 1.16 0.6
    -7 -13 -3 0.26 0.32
    -7 13 -3 0.39 0.31
    7 13 3 0.64 0.38
    -7 14 3 3.24 0.88
    7 14 3 2.17 0.65
    7 -14 3 1.59 0.58
    -7 -14 -3 2.67 0.83
    -7 -14 3 2.34 0.61
    7 -14 -3 2.77 0.78
    -7 -14 -3 3.07 0.55
    -7 14 -3 2.72 0.62
    -7 15 3 2.91 0.92
    7 -15 3 2.82 0.77
    -7 -15 -3 3.84 0.99
    -7 -15 3 2.74 0.71
    7 -15 -3 3.06 0.85
    -7 -15 -3 3.13 0.57
    -7 15 -3 2.49 0.59
    7 -16 -3 6.84 0.93
    -7 -16 3 5.26 0.98
    -7 -16 -3 5.45 0.74
    -7 16 -3 4.8 0.83
    8 0 -3 29.31 1.75
    8 0 3 26.89 1.51
    -8 0 -3 27.62 2
    -8 0 3 27.23 0.83
    -8 0 3 25.26 1.32
    -8 1 3 2.06 0.3
    8 1 -3 1.62 0.43
    8 -1 -3 3.3 0.61
    8 -1 3 2.03 0.46
    8 1 3 2.01 0.43
    -8 1 3 2.33 0.4
    -8 -1 3 2.33 0.43
    -8 -1 -3 1.92 0.56
    -8 1 -3 2.43 0.63
    8 2 -3 4.52 0.67
    8 -2 -3 5.72 0.81
    8 2 3 5.34 0.66
    8 -2 3 4.9 0.7
    -8 2 3 4.47 0.53
    8 2 3 5.54 0.82
    -8 -2 3 4.72 0.62
    -8 -2 -3 6.1 0.97
    -8 2 -3 4.87 0.87
    8 -3 -3 4.72 0.76
    -8 -3 3 4.21 0.6
    8 3 3 3.81 0.54
    8 -3 3 3.83 0.65
    -8 3 3 3.9 0.48
    -8 -3 -3 4.66 0.84
    8 -3 3 2.96 0.57
    8 3 3 2.8 0.59
    -8 3 -3 5.42 0.95
    8 3 -3 2.79 0.55
    8 4 3 1.87 0.37
    8 4 3 2.43 0.58
    8 -4 -3 1.57 0.5
    8 -4 3 2.21 0.55
    -8 4 3 2.06 0.34
    -8 -4 3 2.28 0.46
    -8 -4 -3 1.47 0.5
    8 -4 3 3.06 0.58
    8 4 -3 3.03 0.56
    -8 4 -3 2.11 0.64
    8 5 3 13.91 1.32
    8 5 -3 15.88 1.24
    8 -5 3 12.46 1.13
    8 5 3 14.75 0.95
    8 -5 -3 13.82 1.34
    8 -5 3 15.51 1.33
    -8 -5 -3 15.58 1.52
    -8 5 3 15.48 0.86
    -8 -5 3 14.51 1.16
    -8 5 -3 13.97 1.52
    8 6 3 11.84 1.23
    8 -6 3 11.43 1.09
    8 -6 -3 9.93 1.18
    8 -6 3 13.18 1.27
    -8 6 3 10.56 0.69
    -8 -6 3 11.48 1.06
    -8 6 -3 10.63 1.33
    -8 -6 -3 9.77 1.25
    -8 7 -3 0.89 0.47
    8 7 3 -0.07 0.28
    8 -7 3 0.32 0.32
    8 -7 -3 0.26 0.31
    -8 -7 3 0.57 0.3
    -8 -7 -3 0.47 0.33
    8 -7 3 0.63 0.36
    8 -8 3 5.6 0.79
    -8 8 -3 6.98 1.11
    8 8 3 6.28 0.93
    8 -8 3 7.32 1.03
    -8 -8 3 5.83 0.81
    -8 -8 -3 5.66 0.94
    8 -8 -3 5.74 0.97
    -8 -8 -3 7.55 1.15
    8 9 3 24.58 1.86
    8 -9 3 23.24 1.61
    8 -9 3 22.18 1.77
    8 -9 -3 21.13 1.85
    -8 -9 -3 20.52 1.81
    -8 -9 3 23.73 1.64
    -8 9 -3 20.63 1.86
    -8 -9 -3 25.13 2.11
    8 10 3 10.03 1.22
    8 -10 3 8.3 1
    -8 -10 -3 7.71 1.23
    8 -10 3 9.83 1.23
    -8 -10 3 8.8 1.04
    -8 -10 -3 6.03 1.02
    8 -10 -3 6.43 1.09
    8 -11 3 12.41 1.23
    8 -11 3 12.43 1.43
    8 -11 -3 13.9 1.6
    -8 -11 3 12.32 1.27
    -8 -11 -3 11.72 1.41
    -8 -11 -3 12.26 1.57
    -8 11 -3 11.98 1.2
    8 11 3 12.63 1.38
    -8 12 3 0.12 0.32
    8 12 3 0.58 0.36
    -8 -12 -3 0.19 0.37
    8 -12 3 0.16 0.22
    8 -12 -3 0.13 0.35
    -8 -12 -3 0.23 0.33
    -8 -12 3 0.31 0.35
    -8 12 -3 0.08 0.25
    -8 13 3 0.44 0.47
    8 13 3 0.8 0.49
    8 -13 3 0.46 0.4
    8 -13 -3 2.02 0.72
    -8 -13 3 0.93 0.42
    -8 13 -3 0.51 0.31
    -8 -13 -3 0.54 0.45
    -8 14 3 7.96 1.35
    8 14 3 4.95 0.95
    8 -14 3 7.7 1.23
    8 -14 -3 6.96 1.26
    -8 -14 -3 9.46 0.95
    -8 -14 3 5.99 1
    -8 -14 -3 6.25 1.23
    -8 14 -3 7.8 1.02
    -8 -15 3 0.76 0.42
    -8 -15 -3 1.32 0.42
    -8 15 -3 1.59 0.52
    -8 -16 -3 0.93 0.36
    -8 16 -3 -0.19 0.41
    9 0 -3 -0.04 0.23
    9 0 3 0.02 0.19
    -9 0 3 0.21 0.22
    -9 0 -3 0.14 0.27
    9 1 -3 5.78 0.83
    9 -1 3 8.41 0.92
    9 -1 -3 6.31 0.9
    9 1 3 6.25 0.75
    -9 1 3 8.31 0.77
    -9 -1 3 6.89 0.74
    -9 -1 -3 7.84 1.13
    -9 1 -3 7.15 1.09
    9 2 -3 23.83 1.63
    9 -2 -3 23 1.7
    9 2 3 24.53 1.42
    9 -2 3 24.06 1.6
    -9 -2 -3 23.74 1.94
    -9 2 3 24.13 1.26
    -9 -2 3 24.98 1.45
    -9 2 -3 24.23 2
    -9 2 3 21.69 1.1
    9 -3 -3 1.96 0.59
    9 -3 3 3.17 0.62
    9 3 3 2.42 0.46
    -9 3 3 2.67 0.42
    -9 -3 3 2.65 0.53
    -9 -3 -3 2.44 0.67
    9 -3 3 1.93 0.52
    -9 3 -3 2.57 0.72
    9 3 -3 2.7 0.57
    9 4 3 20.71 1.63
    9 -4 3 19.88 1.53
    9 4 -3 21.73 1.55
    9 -4 3 22.77 1.64
    -9 4 3 20.16 1.08
    -9 -4 -3 21.35 1.86
    -9 -4 3 20.23 1.37
    -9 4 -3 22.78 1.99
    9 -4 -3 21.95 1.73
    9 4 3 20.27 1.23
    -9 -5 3 0.18 0.24
    9 -5 -3 0.41 0.34
    9 5 3 0.74 0.49
    9 5 3 0.19 0.16
    -9 5 3 0.45 0.19
    -9 -5 -3 -0.1 0.39
    9 5 -3 0.37 0.28
    9 -5 3 0.23 0.25
    9 -5 3 0.48 0.29
    -9 5 -3 -0.11 0.29
    9 6 3 5.7 0.89
    9 -6 -3 3.79 0.8
    9 -6 3 5.94 0.91
    -9 -6 3 4.83 0.74
    -9 -6 -3 6.08 1.04
    9 -6 3 3.5 0.69
    -9 6 -3 3.64 0.83
    -9 7 -3 2.54 0.73
    9 -7 -3 2.03 0.59
    9 7 3 4.32 0.79
    9 -7 3 2.5 0.62
    -9 -7 3 2.38 0.53
    -9 -7 -3 1.93 0.61
    9 -7 3 2.01 0.51
    -9 8 -3 2.36 0.72
    9 8 3 3.01 0.71
    9 -8 3 3.54 0.76
    9 -8 -3 3.37 0.77
    -9 -8 3 2.34 0.57
    -9 -8 -3 2.72 0.7
    9 -8 3 3.55 0.68
    9 -9 3 0.21 0.25
    -9 9 -3 0.06 0.27
    -9 -9 -3 -0.27 0.44
    9 -9 3 -0.03 0.28
    9 9 3 -0.18 0.27
    9 -9 -3 0.44 0.33
    -9 -9 -3 0.33 0.35
    -9 -9 3 -0.23 0.34
    9 -10 3 4.83 0.81
    -9 10 -3 6.22 1.11
    9 10 3 5.73 0.94
    9 -10 3 4.93 0.92
    9 -10 -3 5.07 1.04
    -9 -10 3 6.21 0.9
    -9 -10 -3 6.45 1.07
    -9 -10 -3 5.7 1.12
    9 -11 3 4.79 0.83
    -9 -11 -3 4.05 0.95
    9 11 3 4.61 0.87
    9 -11 3 3.68 0.82
    -9 -11 -3 4.34 0.89
    9 -11 -3 3.39 0.83
    -9 -11 3 3.73 0.77
    -9 11 -3 4.01 0.73
    9 12 3 10.82 1.32
    9 -12 -3 13.07 1.64
    9 -12 3 10.37 1.37
    -9 -12 3 11.84 1.34
    -9 -12 -3 11.25 1.58
    -9 12 -3 11.26 1.21
    -9 -12 -3 13.7 1.57
    -9 13 3 4.25 1.03
    -9 -13 -3 3.8 0.95
    9 13 3 3.33 0.77
    9 -13 3 3.26 0.84
    9 -13 -3 2.78 0.81
    -9 -13 -3 2.34 0.7
    -9 -13 3 2.85 0.74
    -9 13 -3 2.7 0.61
    -9 -14 -3 11.38 1.08
    -9 14 -3 12.89 1.32
    -9 -15 -3 2.18 0.55
    -9 15 -3 1.33 0.5
    10 0 -3 6.73 0.96
    10 0 3 7.07 0.86
    -10 0 3 6.88 0.76
    -10 0 -3 6.68 1.1
    10 1 -3 1.07 0.37
    10 -1 -3 1.5 0.47
    10 1 3 1.42 0.4
    10 -1 3 1.7 0.46
    -10 1 3 1.39 0.35
    -10 -1 3 0.97 0.34
    -10 -1 -3 0.45 0.39
    -10 1 -3 1.39 0.54
    10 2 -3 8.45 1.05
    10 -2 -3 10.93 1.25
    10 2 3 9.32 0.95
    10 -2 3 10.36 1.1
    -10 -2 -3 11.4 1.42
    -10 2 3 8.77 0.81
    -10 -2 3 10.63 1
    -10 2 -3 7.48 1.16
    10 -3 3 14.79 1.41
    10 3 -3 13.14 1.3
    10 -3 -3 12.55 1.36
    10 -3 3 15.01 1.35
    -10 -3 -3 16.24 1.69
    -10 3 3 13 0.95
    -10 -3 3 14.28 1.18
    -10 3 -3 15.15 1.69
    10 3 3 13.87 1.1
    10 -4 -3 5.56 0.95
    10 4 3 4.41 0.61
    -10 4 3 4.26 0.53
    -10 -4 3 5.76 0.78
    10 -4 3 4.71 0.8
    -10 -4 -3 4.59 0.93
    10 -4 3 4.85 0.84
    10 4 -3 5.83 0.89
    -10 4 -3 4.59 0.96
    10 5 -3 25.34 1.8
    10 -5 3 24.04 1.79
    10 -5 -3 28.17 2.09
    10 -5 3 24.84 1.82
    -10 -5 -3 27.45 2.18
    -10 -5 3 27.79 1.72
    -10 5 -3 28.33 2.32
    10 -6 -3 1.51 0.53
    10 -6 3 1.26 0.48
    -10 -6 3 1.52 0.46
    -10 -6 -3 1.7 0.6
    10 -6 3 1.75 0.55
    -10 6 -3 2.52 0.74
    10 7 3 12.31 1.34
    10 -7 -3 12.21 1.45
    -10 -7 3 8.75 1.04
    -10 7 -3 11.91 1.56
    -10 -7 -3 8.36 1.24
    10 -7 3 9.93 1.22
    10 -7 3 8.25 1.08
    -10 8 -3 6.7 1.18
    10 -8 -3 7.04 1.13
    10 -8 3 9.77 1.23
    -10 -8 3 7.77 0.99
    10 8 3 8.61 1.14
    -10 -8 -3 7.67 1.21
    10 -8 3 7.93 1.07
    -10 9 -3 0.52 0.3
    10 9 3 0.35 0.34
    -10 -9 -3 -0.25 0.33
    -10 -9 3 0.35 0.3
    -10 -9 -3 0.03 0.27
    10 -9 -3 0.23 0.33
    10 -9 3 0.72 0.41
    10 -9 3 1.08 0.49
    10 -10 3 0.97 0.41
    -10 10 -3 0.77 0.46
    -10 -10 -3 0.75 0.48
    10 -10 3 0.12 0.33
    -10 -10 3 1.88 0.54
    -10 -10 -3 1.28 0.55
    10 10 3 1.42 0.5
    10 -10 -3 0.51 0.37
    10 -11 3 1.13 0.47
    -10 11 -3 1.4 0.58
    10 11 3 1.07 0.48
    -10 -11 -3 2.52 0.8
    10 -11 -3 1.38 0.59
    10 -11 3 1.45 0.56
    -10 -11 3 1.49 0.52
    -10 -11 -3 1.23 0.54
    -10 11 -3 0.9 0.4
    -10 12 -3 1.61 0.61
    10 12 3 1.52 0.54
    10 -12 -3 1.1 0.58
    10 -12 3 0.82 0.47
    -10 -12 -3 1.71 0.61
    -10 -12 3 0.95 0.45
    -10 12 -3 0.9 0.4
    -10 -12 -3 1.09 0.65
    -10 -13 -3 1.16 0.62
    -10 13 -3 1.64 0.5
    11 0 -3 -0.42 0.39
    -11 0 3 0.21 0.23
    11 0 3 0.07 0.23
    -11 0 -3 -0.02 0.4
    11 1 -3 2.28 0.64
    11 -1 -3 2.05 0.6
    11 1 3 2.59 0.56
    11 -1 3 2.67 0.59
    -11 1 3 2.59 0.5
    -11 -1 3 2.49 0.52
    -11 -1 -3 1.42 0.55
    -11 1 -3 2.03 0.65
    11 -2 -3 5.48 0.95
    11 -2 3 5.36 0.83
    -11 2 3 5.1 0.66
    -11 -2 3 4.51 0.69
    11 2 3 5.32 0.74
    -11 -2 -3 3.9 0.87
    -11 2 -3 3.99 0.9
    11 2 -3 4.54 0.83
    11 -3 -3 5.44 0.96
    11 -3 3 5.27 0.84
    -11 3 3 5.59 0.66
    11 3 3 5.66 0.75
    -11 -3 3 4.95 0.75
    -11 -3 -3 4.53 0.95
    -11 3 -3 5.54 1.09
    11 3 -3 5.91 0.96
    11 -4 -3 3.49 0.82
    -11 -4 3 2.02 0.51
    -11 -4 -3 2.89 0.77
    11 -4 3 3.19 0.7
    11 -4 3 1.64 0.57
    11 4 -3 1.87 0.57
    -11 4 -3 1.24 0.55
    11 -5 -3 1.47 0.58
    11 -5 3 0.8 0.45
    -11 -5 3 1.38 0.45
    -11 -5 -3 1.42 0.57
    11 -5 3 0.68 0.39
    -11 5 -3 1.87 0.65
    11 -6 -3 0.04 0.34
    -11 -6 3 0.49 0.27
    11 -6 3 -0.15 0.3
    -11 -6 -3 -0.13 0.27
    11 -6 3 0.43 0.4
    -11 6 -3 0.89 0.56
    11 -7 3 8.79 1.21
    -11 -7 3 10.59 1.17
    -11 -7 -3 8.35 1.29
    11 -7 -3 8.09 1.25
    11 -7 3 9.95 1.25
    -11 7 -3 7.82 1.34
    11 -8 -3 0.34 0.38
    11 -8 3 0.25 0.39
    -11 -8 3 1 0.46
    -11 -8 -3 0.04 0.29
    11 -8 3 -0.19 0.31
    -11 8 -3 0.56 0.48
    11 -9 -3 1.1 0.55
    11 -9 3 1.54 0.62
    -11 -9 3 1.66 0.54
    -11 -9 -3 1.24 0.56
    11 -9 3 1.14 0.46
    -11 9 -3 1.55 0.63
    -11 10 -3 0.17 0.34
    11 -10 -3 -0.67 0.49
    11 -10 3 0.22 0.3
    -11 -10 3 0.24 0.33
    -11 -10 -3 -0.51 0.43
    -11 -10 -3 0.37 0.38
    11 -10 3 0.3 0.31
    -11 11 -3 0.77 0.49
    -11 -11 -3 1.08 0.52
    -11 11 -3 1.74 0.56
    11 -11 3 0.72 0.39
    -11 -12 -3 -0.2 0.28
    12 0 -3 10.05 1.3
    12 0 3 8.09 1
    -12 0 3 7.47 0.88
    -12 0 -3 7.94 1.29
    12 -1 -3 1.05 0.5
    12 1 3 1.32 0.41
    12 -1 3 1.39 0.47
    -12 1 3 0.64 0.28
    -12 -1 3 1.84 0.48
    -12 -1 -3 0.71 0.47
    -12 1 -3 1.78 0.73
    12 1 -3 0.42 0.29
    12 -2 -3 1.86 0.65
    12 -2 3 2.66 0.63
    -12 2 3 2.76 0.52
    -12 -2 3 3.6 0.65
    -12 -2 -3 2.96 0.78
    -12 2 -3 1.78 0.62
    12 2 -3 3.66 0.82
    12 -3 -3 5.67 1.02
    12 -3 3 4.73 0.84
    -12 -3 3 5.52 0.82
    -12 -3 -3 4.61 0.97
    -12 3 -3 4.99 1.06
    12 3 -3 6.01 1
    12 -4 -3 -0.27 0.35
    12 -4 3 -0.1 0.31
    -12 -4 3 0.28 0.32
    -12 -4 -3 0.11 0.38
    12 -4 3 0.06 0.3
    12 4 -3 0.14 0.31
    -12 4 -3 1.08 0.57
    12 -5 -3 5.67 1.06
    12 -5 3 6.49 1.02
    -12 -5 3 5.3 0.84
    -12 -5 -3 5 1.04
    12 -5 3 6.17 1.03
    -12 5 -3 7.21 1.34
    12 -6 -3 0.44 0.45
    12 -6 3 0.27 0.34
    -12 -6 3 1 0.42
    -12 -6 -3 -0.11 0.31
    12 -6 3 0.13 0.27
    -12 6 -3 0.28 0.47
    12 -7 -3 0.97 0.53
    12 -7 3 0.52 0.4
    -12 -7 3 1.06 0.46
    -12 -7 -3 0.52 0.34
    12 -7 3 1.05 0.46
    -12 7 -3 0.74 0.52
    12 -8 -3 1.08 0.54
    12 -8 3 0.64 0.45
    -12 -8 3 0.69 0.42
    -12 -8 -3 -0.19 0.37
    12 -8 3 1.02 0.49
    -12 8 -3 1.47 0.67
    12 -9 3 -0.08 0.33
    -12 -9 -3 1.42 0.61
    12 -9 3 1.35 0.54
    -12 9 -3 -0.26 0.42
    -12 -10 -3 1.83 0.72
    12 -10 3 2.76 0.74
    -12 -11 -3 3.06 0.82
    13 0 3 0.39 0.33
    -13 0 3 0.08 0.19
    -13 0 -3 -0.26 0.37
    13 0 -3 -0.06 0.37
    13 -1 -3 3.5 0.84
    13 -1 3 3.14 0.69
    -13 1 3 3.72 0.64
    -13 -1 3 3.06 0.62
    -13 -1 -3 2.15 0.74
    -13 1 -3 3.53 0.99
    13 1 -3 3.42 0.83
    13 -2 -3 0.6 0.42
    13 -2 3 0.96 0.44
    -13 -2 3 1.49 0.44
    -13 -2 -3 0.96 0.54
    -13 2 -3 1.18 0.56
    13 2 -3 1.07 0.49
    13 -3 -3 1.33 0.62
    13 -3 3 0.63 0.37
    -13 -3 3 1.27 0.45
    -13 -3 -3 2.12 0.71
    -13 3 -3 0.44 0.46
    13 3 -3 0.46 0.37
    13 -4 -3 5.8 1.07
    13 -4 3 8.46 1.19
    -13 -4 3 7.7 1.02
    -13 -4 -3 5.74 1.15
    13 4 -3 6.69 1.11
    -13 4 -3 7.33 1.36
    13 -5 -3 0.79 0.46
    13 -5 3 1.11 0.5
    -13 -5 3 1.03 0.42
    -13 -5 -3 0.49 0.41
    13 -5 3 -0.05 0.41
    -13 5 -3 0.78 0.5
    13 -6 -3 3.84 0.96
    13 -6 3 5.2 0.99
    -13 -6 3 4.84 0.86
    -13 -6 -3 2.57 0.84
    13 -6 3 4.31 0.91
    -13 6 -3 3.98 1.05
    13 -7 3 1.31 0.56
    -13 -7 -3 1.45 0.63
    13 -7 3 1.06 0.51
    -13 7 -3 1.03 0.63
    -13 -8 -3 1.17 0.56
    13 -8 3 2.2 0.69
    -13 -9 -3 1.22 0.57
    13 -9 3 2.02 0.61
    -13 -10 -3 0.84 0.47
    13 -10 3 1.83 0.61
    -14 0 3 0.41 0.31
    -14 0 -3 0.33 0.34
    14 0 -3 0.23 0.32
    14 -1 3 0.21 0.38
    -14 -1 3 0.48 0.29
    -14 -1 -3 -0.03 0.25
    -14 1 -3 -0.17 0.34
    14 1 -3 0.56 0.38
    14 -1 -3 0.45 0.42
    14 -2 -3 1.18 0.56
    14 -2 3 0.32 0.28
    -14 -2 3 0.38 0.28
    -14 -2 -3 0.23 0.34
    -14 2 -3 0.39 0.33
    14 2 -3 0.44 0.37
    14 -3 3 -0.05 0.24
    -14 -3 3 0.31 0.33
    -14 -3 -3 -0.09 0.32
    -14 3 -3 0.6 0.49
    14 3 -3 0.29 0.34
    14 -4 3 3.71 0.82
    -14 -4 3 3.54 0.73
    -14 -4 -3 3.05 0.85
    -14 4 -3 4.17 1.07
    14 -5 3 4.39 0.94
    -14 -5 -3 2.61 0.8
    -14 -6 -3 4.81 1.06
    -14 -7 -3 1.99 0.78
    -15 -1 3 2.14 0.56
    -15 -1 -3 2.22 0.81
    -15 -2 -3 4.45 1.05
    15 -3 3 1.14 0.55
    -15 -3 -3 1.01 0.58
    0 0 -4 986.48 8.41
    0 0 -4 971.64 6.91
    0 0 4 973.72 6.89
    0 0 4 996.05 8.97
    0 1 4 0.66 0.39
    0 -1 4 -0.01 0.23
    0 1 -4 0.29 0.19
    0 1 4 0.05 0.16
    0 -1 -4 0.28 0.25
    0 -1 -4 -0.06 0.22
    0 1 -4 0.07 0.26
    0 -2 -4 486.19 6.05
    0 2 -4 477.72 5.85
    0 2 -4 491.08 3.74
    0 -2 -4 488.51 5.7
    0 2 4 504.47 6.85
    0 -2 4 478.78 5.7
    0 3 -4 0.18 0.17
    0 3 4 0.44 0.35
    0 -3 4 -0.06 0.22
    0 -3 -4 0.1 0.19
    0 -3 -4 0.05 0.2
    0 3 -4 0.05 0.07
    0 3 -4 0 0.19
    0 -4 4 22.87 1.5
    0 -4 -4 24.79 1.44
    0 4 -4 24.6 1.35
    0 -4 -4 23.42 1.42
    0 4 -4 23.03 1.23
    0 4 4 25.31 1.66
    0 -4 4 24.39 1.18
    0 5 4 -0.08 0.23
    0 5 -4 0.16 0.15
    0 -5 4 -0.09 0.23
    0 -5 4 -0.02 0.11
    0 -5 -4 0.49 0.32
    0 -5 -4 -0.19 0.28
    0 5 -4 0.16 0.22
    0 -6 -4 40.66 1.92
    0 6 -4 41.58 1.87
    0 -6 -4 43.52 2.15
    0 6 -4 46.13 1.86
    0 -6 4 43.65 2.16
    0 6 4 44.29 2.31
    0 6 -4 43.38 1.58
    0 7 4 -0.11 0.28
    0 7 -4 0.01 0.11
    0 -7 4 -0.23 0.25
    0 -7 -4 -0.14 0.33
    0 -7 -4 -0.07 0.16
    0 7 -4 0.02 0.18
    0 -8 4 40.8 2.2
    0 -8 -4 44.13 2.36
    0 8 -4 47.45 1.97
    0 8 4 40.58 2.38
    0 8 -4 39.08 1.44
    0 -9 -4 0.03 0.3
    0 9 4 0.82 0.5
    0 9 -4 0.12 0.12
    0 -9 4 -0.02 0.25
    0 9 -4 0.14 0.24
    0 -10 4 20.27 1.63
    0 -10 -4 19.85 1.71
    0 10 -4 19.01 1.33
    0 10 4 18.82 1.74
    0 11 4 0.04 0.32
    0 -11 4 -0.2 0.31
    0 -11 -4 0.57 0.42
    0 11 -4 0.09 0.21
    0 12 4 8.73 1.25
    0 -12 4 6.81 1
    0 -12 -4 9.74 1.29
    0 12 -4 10.06 1.03
    0 13 4 0.15 0.33
    0 -13 -4 0.07 0.26
    0 -13 4 0.46 0.38
    0 13 -4 -0.12 0.27
    0 14 4 2.28 0.74
    0 -14 -4 2.31 0.73
    0 14 -4 1.79 0.45
    0 -14 4 2.61 0.68
    0 15 4 0.51 0.48
    0 -15 -4 -0.36 0.34
    0 -15 4 0.54 0.36
    0 15 -4 0.16 0.27
    0 16 4 1.6 0.63
    0 -16 4 1.54 0.59
    0 -16 -4 2.39 0.81
    0 16 -4 2.59 0.62
    0 17 4 -0.1 0.46
    0 18 4 2.64 0.93
    1 0 -4 -0.14 0.17
    -1 0 4 -0.06 0.21
    -1 0 -4 -0.2 0.24
    1 0 4 -0.13 0.25
    1 0 -4 0.01 0.15
    -1 0 -4 -0.1 0.2
    -1 0 4 -0.09 0.12
    -1 0 4 -0.64 0.25
    1 -1 -4 72.03 2.11
    1 1 -4 71.66 1.68
    -1 -1 -4 71.44 2.45
    1 1 -4 71.3 2.07
    -1 1 -4 71.53 2.43
    -1 1 4 70.67 2.22
    1 -1 -4 71.74 2.02
    -1 -1 4 69.97 2.07
    -1 1 -4 70.08 1.75
    -1 -1 -4 70.9 2.09
    -1 1 4 73.12 2.06
    -1 -1 4 75.35 1.74
    -1 1 4 74.27 2.52
    -1 -1 4 72.07 2.29
    1 1 4 79.84 2.67
    1 -1 4 73.41 2.39
    1 2 -4 87.4 1.61
    1 -2 4 91.75 2.89
    1 -2 -4 94.09 2.5
    -1 -2 -4 90.67 2.8
    1 2 -4 92.07 2.35
    -1 2 -4 86.69 2.69
    1 -2 -4 91.58 2.48
    -1 2 -4 95.59 1.82
    -1 -2 -4 91.45 2.51
    -1 -2 4 90.79 1.67
    1 2 -4 93.04 2.43
    -1 2 4 98.74 3.02
    1 2 4 94.07 3.03
    -1 -2 4 91.56 2.46
    1 -2 4 94.3 2.6
    -1 3 -4 97.54 1.5
    1 3 -4 92.08 1.26
    -1 -3 -4 91.66 2.88
    1 3 -4 95.36 2.41
    -1 3 -4 90.71 2.75
    1 -3 -4 89.17 2.6
    -1 3 -4 93.74 1.55
    -1 -3 -4 92.37 2.68
    1 -3 4 93.72 2.99
    1 3 -4 87.87 2.31
    1 -3 -4 94.96 2.59
    -1 3 4 93.74 3.04
    1 3 4 92.28 3.09
    -1 -3 4 91.68 2.32
    1 -3 4 91.1 2.48
    1 -4 4 8.62 0.73
    1 -4 4 7.28 0.87
    -1 4 -4 8.34 0.31
    1 -4 -4 7.07 0.73
    -1 -4 -4 7.33 0.84
    1 4 -4 8.72 0.74
    -1 4 -4 8.97 0.88
    1 -4 -4 8.83 0.87
    -1 4 -4 8.06 0.32
    -1 -4 -4 8.21 0.85
    1 4 -4 8.3 0.68
    -1 4 4 8.59 0.97
    1 4 4 8.28 0.97
    -1 -4 4 7.86 0.64
    -1 -5 4 7.65 0.59
    1 -5 4 7.57 0.66
    1 -5 4 7.88 0.91
    1 -5 -4 6.6 0.75
    1 -5 -4 6.5 0.8
    1 5 -4 7.48 0.72
    -1 5 -4 6.95 0.8
    -1 -5 -4 6.46 0.8
    1 5 -4 6.86 0.68
    -1 -5 -4 6.96 0.83
    1 5 -4 7.16 0.61
    -1 5 4 8.04 0.97
    1 5 4 8.48 1.02
    -1 -6 4 33.99 1.12
    1 -6 4 32.93 1.89
    -1 -6 -4 33.91 1.83
    1 -6 -4 30.19 1.78
    1 6 -4 31.16 1.51
    -1 6 -4 31.27 1.73
    -1 -6 -4 32.1 1.85
    1 6 -4 33.16 1.52
    1 -6 -4 30.55 1.59
    1 6 -4 32.95 1.22
    -1 6 4 36.22 2.1
    1 6 4 32.24 2.01
    -1 -7 4 10.11 1.06
    1 -7 4 8.57 1.01
    -1 -7 -4 12.02 1.13
    1 -7 -4 11.93 1.17
    -1 -7 -4 10.88 1.14
    1 7 -4 12.32 0.96
    1 7 -4 10.25 0.65
    -1 7 4 10.53 1.19
    1 7 4 11.68 1.26
    1 8 -4 0.98 0.2
    -1 8 4 1.27 0.47
    1 8 4 0.91 0.4
    1 -8 4 0.74 0.37
    -1 -8 4 1.6 0.44
    1 -8 -4 0.48 0.31
    -1 -8 -4 0.64 0.31
    -1 8 -4 0.65 0.32
    1 8 -4 1.7 0.41
    -1 -8 -4 0.52 0.32
    -1 -9 4 12.96 1.27
    1 -9 4 14.2 1.36
    1 -9 -4 14.15 1.39
    -1 -9 -4 16.43 1.5
    -1 9 -4 15 1.17
    1 9 -4 16.56 1.18
    -1 9 4 17.24 1.6
    1 9 4 16.77 1.58
    -1 10 4 4.3 0.88
    1 10 4 4.24 0.86
    1 -10 -4 3.33 0.72
    1 -10 4 3.81 0.76
    -1 -10 -4 3.63 0.77
    -1 10 -4 4.14 0.66
    1 10 -4 4.52 0.65
    -1 -10 4 4.34 0.77
    -1 11 4 5.92 1
    1 11 4 6.66 1.09
    -1 -11 4 5.36 0.87
    1 -11 4 6.2 0.96
    1 -11 -4 5.23 0.93
    -1 -11 -4 4.49 0.9
    -1 11 -4 5.02 0.74
    1 11 -4 4.66 0.7
    -1 12 4 7.53 1.18
    1 12 4 5.83 1.06
    1 -12 -4 4.86 0.93
    1 -12 4 5.98 0.95
    -1 -12 -4 6.63 1.09
    -1 -12 4 5.56 0.91
    -1 12 -4 5.91 0.83
    1 12 -4 5.74 0.79
    -1 13 4 1.78 0.65
    1 13 4 2.3 0.72
    1 -13 -4 0.9 0.43
    1 -13 4 1.22 0.54
    -1 -13 -4 -0.14 0.34
    -1 13 -4 0.94 0.38
    1 13 -4 2.08 0.5
    -1 -13 4 1.04 0.42
    -1 14 4 9.14 1.38
    1 14 4 9.4 1.39
    1 -14 -4 9.53 1.37
    -1 -14 4 7.42 1.08
    1 -14 4 10.16 1.31
    -1 -14 -4 8.32 1.31
    1 14 -4 9.82 1.08
    -1 14 -4 8.05 1
    -1 15 4 3.09 0.86
    1 15 4 1.91 0.68
    1 -15 -4 0.72 0.47
    -1 -15 -4 1.95 0.69
    1 -15 4 2.19 0.7
    -1 -15 4 2.18 0.63
    -1 15 -4 1.68 0.51
    1 15 -4 2.02 0.54
    -1 16 4 1.11 0.56
    1 -16 -4 1.2 0.62
    1 16 4 0.75 0.46
    -1 -16 -4 1.54 0.67
    1 -16 4 0.52 0.32
    -1 16 -4 0.59 0.36
    1 16 -4 1.43 0.47
    -1 17 4 2.09 0.82
    1 17 4 1.58 0.65
    1 -17 4 1.94 0.66
    -1 18 4 -0.7 0.58
    1 18 4 -0.61 0.51
    2 0 -4 129.48 2.53
    2 0 -4 126.76 2.52
    -2 0 -4 130.29 3.5
    -2 0 4 129.99 2.68
    -2 0 4 126.6 2.62
    -2 0 -4 128.28 2.71
    -2 0 4 131.67 3.19
    2 0 4 130.57 3.39
    2 -1 4 25.25 1.51
    2 1 -4 25.37 1.03
    2 -1 -4 26.42 1.17
    2 1 -4 23.95 1.07
    2 -1 -4 25.83 1.24
    -2 -1 -4 23.75 1.5
    -2 1 -4 26.56 1.59
    -2 1 4 23.92 1.21
    -2 -1 4 23.87 1.09
    -2 -1 4 24.28 1.06
    -2 1 4 22.52 1.2
    -2 -1 -4 27.87 1.34
    -2 1 -4 24.47 1.11
    -2 1 4 23 1.41
    -2 -1 4 24.09 1.33
    2 1 4 27.07 1.6
    2 -1 4 25.15 1.45
    -2 2 -4 10.76 0.66
    2 -2 4 10.83 1.01
    2 2 -4 11.52 0.63
    2 -2 -4 11.29 0.8
    -2 -2 -4 11.91 1.09
    2 2 -4 10.88 0.72
    2 -2 -4 11.18 0.88
    -2 2 4 11.25 0.88
    -2 2 -4 9.58 0.98
    -2 -2 4 10.46 0.62
    -2 -2 -4 10.29 0.88
    -2 2 -4 11.56 0.71
    2 2 -4 11.02 0.8
    -2 2 4 11.97 1.06
    -2 -2 4 11.45 0.86
    2 2 4 10.01 1.01
    2 -2 4 11.26 0.97
    2 -3 4 35.14 1.6
    -2 3 -4 34.96 1.08
    2 3 -4 33.68 0.92
    -2 -3 -4 32.73 1.8
    2 -3 -4 35.22 1.64
    2 3 -4 34.96 1.3
    -2 3 -4 35.49 1.83
    2 -3 -4 33.13 1.41
    -2 -3 4 33.63 0.96
    -2 -3 -4 33.63 1.66
    -2 3 -4 32.85 1.07
    2 -3 4 31.46 1.76
    2 3 -4 33.49 1.31
    -2 3 4 33.4 1.82
    -2 -3 4 32.79 1.37
    2 3 4 34.43 1.92
    2 -4 4 19.05 1.14
    2 4 -4 18.46 0.53
    2 -4 4 18.24 1.37
    -2 4 -4 17.5 0.7
    -2 -4 -4 17.57 1.34
    2 -4 -4 17.96 1.25
    2 4 -4 18.58 0.97
    -2 4 -4 18.43 1.35
    -2 -4 4 17.34 0.52
    2 4 -4 18.46 1.03
    -2 -4 -4 18.93 1.32
    2 -4 -4 19.3 1.12
    -2 4 -4 17.13 0.7
    2 4 -4 18.16 0.9
    -2 4 4 18.07 1.39
    2 4 4 18.23 1.45
    -2 -4 4 18.94 0.96
    2 -5 4 59.48 2.52
    -2 -5 -4 62 2.56
    2 -5 -4 61.16 1.72
    2 -5 -4 59.18 2.37
    2 5 -4 60.68 1.83
    -2 5 -4 59.21 2.44
    -2 -5 -4 64.95 2.55
    2 5 -4 65.53 1.99
    -2 5 -4 57.7 1.12
    2 5 -4 60.78 1.54
    -2 5 4 65.57 2.73
    2 5 4 61.5 2.7
    -2 -5 4 61.64 1.54
    -2 5 -4 60.09 1.12
    -2 -6 4 21.58 0.79
    2 -6 4 21.95 1.57
    -2 6 -4 21.39 0.59
    -2 -6 -4 23.05 1.58
    -2 -6 4 22.32 1.45
    2 -6 -4 20.44 0.97
    2 -6 -4 22.43 1.54
    2 6 -4 22.06 1.17
    -2 6 -4 20.91 1.5
    -2 -6 -4 23.71 1.61
    2 6 -4 22.33 1.21
    2 6 -4 21.55 0.83
    -2 6 4 21.61 1.63
    2 6 4 23.79 1.75
    2 -7 4 47.03 2.35
    -2 -7 4 48.86 2.19
    2 -7 -4 44.28 1.39
    2 -7 -4 50.96 2.42
    -2 -7 -4 46.96 2.3
    -2 7 -4 47.63 2.29
    -2 7 -4 48.92 0.82
    -2 -7 -4 49.06 2.42
    2 7 -4 47.79 1.83
    -2 7 4 44.76 2.43
    2 7 4 48.38 2.55
    -2 -8 -4 22.8 1.63
    2 -8 4 19.31 1.56
    -2 -8 4 22.09 1.52
    2 -8 -4 21.6 0.94
    2 -8 -4 22.42 1.69
    -2 -8 -4 22.46 1.72
    -2 8 -4 23.38 1.49
    -2 8 -4 22.85 0.56
    2 8 -4 23.55 1.33
    -2 8 4 21.98 1.77
    2 8 4 22.41 1.8
    -2 -9 -4 8.78 1.15
    2 9 4 8.01 1.14
    2 -9 4 7.59 1.01
    2 -9 -4 9.49 1.16
    -2 -9 4 7.92 0.95
    -2 9 -4 8.36 0.91
    2 9 -4 9.42 0.88
    -2 -9 -4 8.95 1.05
    -2 9 4 9.01 1.19
    2 -10 4 23.11 1.79
    -2 -10 4 20.3 1.55
    2 -10 -4 21.7 1.81
    -2 -10 -4 20.87 1.79
    -2 10 -4 21.53 1.48
    2 10 -4 22.6 1.4
    -2 10 4 20.52 1.83
    2 10 4 24.54 1.99
    2 -11 4 24.26 1.89
    -2 -11 4 23.51 1.71
    2 -11 -4 23.05 1.92
    -2 -11 -4 22.69 1.93
    -2 11 -4 27.03 1.69
    2 11 -4 25.67 1.55
    -2 11 4 24.36 2.06
    2 11 4 25.02 2.06
    -2 12 4 0.7 0.45
    2 -12 -4 0.02 0.28
    2 12 4 -0.1 0.35
    2 -12 4 0.08 0.35
    -2 -12 4 -0.07 0.25
    -2 -12 -4 -0.24 0.45
    -2 12 -4 0.52 0.38
    2 12 -4 0.12 0.24
    2 -13 -4 3.66 0.85
    -2 13 4 3.18 0.82
    2 13 4 2.93 0.79
    2 -13 4 3.51 0.79
    -2 -13 -4 2.01 0.66
    -2 13 -4 3.12 0.64
    2 13 -4 3.39 0.67
    2 -14 -4 1.2 0.52
    -2 14 4 0.93 0.53
    2 14 4 0.95 0.57
    2 -14 4 0.6 0.33
    -2 -14 -4 0.57 0.41
    -2 14 -4 1.11 0.46
    2 14 -4 1.39 0.48
    2 -15 -4 0.46 0.42
    -2 15 4 0.71 0.6
    2 15 4 -0.21 0.36
    2 -15 4 0.08 0.36
    -2 -15 -4 0.35 0.33
    -2 15 -4 0.71 0.42
    2 15 -4 0.61 0.36
    2 -16 -4 0.78 0.48
    -2 16 4 2.16 0.75
    2 16 4 1.45 0.64
    2 -16 4 2.03 0.67
    -2 -16 -4 1.49 0.62
    -2 16 -4 1.26 0.48
    2 16 -4 1.06 0.44
    -2 17 4 4.43 1.1
    2 17 4 6.4 1.22
    2 -17 4 3.4 0.85
    2 18 4 -0.09 0.33
    -3 0 4 -0.03 0.2
    3 0 4 0.21 0.27
    3 0 4 -0.05 0.21
    -3 0 4 0.01 0.14
    3 0 -4 -0.06 0.11
    3 0 -4 -0.01 0.14
    -3 0 -4 -0.06 0.27
    -3 0 4 0.11 0.12
    -3 0 -4 -0.02 0.15
    -3 1 -4 76.43 2.02
    3 1 -4 75.4 1.92
    3 -1 -4 72.19 1.73
    3 1 -4 73.71 1.56
    -3 -1 -4 75.15 2.81
    -3 1 4 71.05 1.94
    -3 1 -4 71.33 2.73
    3 -1 4 73.19 2.6
    -3 -1 4 73.37 1.67
    -3 -1 4 73.15 1.96
    -3 -1 -4 72.62 2.3
    -3 1 -4 74.2 2.07
    3 -1 -4 74.1 2.17
    -3 1 4 73.17 2.5
    -3 -1 4 72.99 2.28
    3 1 4 73.62 2.69
    3 -1 4 73.62 2.54
    -3 2 4 0.93 0.36
    -3 -2 4 1.35 0.31
    3 2 4 1.85 0.49
    3 -2 4 1.57 0.39
    3 -2 4 0.61 0.32
    3 2 -4 1.57 0.27
    -3 -2 4 1.36 0.26
    -3 -2 4 1.51 0.39
    -3 -2 -4 0.71 0.27
    3 2 -4 1.35 0.22
    3 2 -4 1.14 0.25
    -3 -2 -4 1.51 0.41
    -3 2 4 1.54 0.33
    3 -2 -4 1.48 0.36
    -3 2 -4 1.48 0.45
    -3 2 -4 1.41 0.27
    3 -3 4 23.9 1.38
    -3 3 -4 22.36 1.01
    3 3 -4 21.15 0.87
    3 -3 4 24.18 1.56
    3 -3 -4 21.26 1.31
    -3 -3 -4 20.27 1.5
    3 3 -4 20.87 0.84
    -3 -3 4 22.89 1.38
    -3 3 -4 17.67 1.37
    -3 -3 4 21.92 0.91
    3 3 -4 21.88 1.02
    -3 -3 -4 20.35 1.35
    -3 3 4 23.66 1.54
    -3 -3 4 20.66 1.08
    3 3 4 23.27 1.61
    3 -4 4 10.36 0.9
    3 4 -4 9.51 0.53
    -3 4 -4 10.08 0.64
    3 -4 4 8.83 0.98
    -3 -4 -4 10.04 1.06
    3 -4 -4 8.46 0.89
    -3 -4 4 9.05 0.89
    -3 -4 4 9.52 0.54
    -3 4 -4 9.95 1.06
    3 4 -4 10.66 0.75
    -3 -4 -4 9.33 0.96
    -3 4 4 10.19 1.07
    -3 -4 4 9.09 0.66
    3 4 -4 9.54 0.61
    3 4 4 10.11 1.08
    -3 5 4 5.76 0.84
    3 5 4 5.29 0.83
    -3 5 -4 6.27 0.48
    3 -5 4 6.35 0.86
    3 -5 -4 6.64 0.82
    3 -5 -4 5.9 0.5
    -3 -5 4 5.99 0.38
    3 5 -4 5.82 0.51
    -3 -5 4 6.83 0.81
    -3 -5 -4 6.16 0.86
    3 5 -4 6.33 0.61
    -3 -5 -4 6.37 0.83
    -3 -5 4 5.96 0.46
    -3 5 -4 5.37 0.79
    -3 -6 4 4.22 0.3
    -3 6 -4 3.68 0.68
    -3 6 -4 4.36 0.39
    -3 6 4 4.14 0.74
    3 6 4 2.91 0.65
    3 -6 4 3.54 0.66
    -3 -6 4 4.13 0.27
    3 -6 -4 3.78 0.4
    -3 -6 4 3.73 0.63
    -3 -6 -4 4.74 0.75
    -3 -6 -4 4.57 0.76
    3 6 -4 4.21 0.52
    3 6 -4 3.43 0.43
    3 -6 -4 4.1 0.69
    -3 7 -4 25.35 0.93
    3 -7 -4 26.03 1.75
    -3 -7 4 26.92 1.66
    3 -7 -4 23.94 0.9
    -3 -7 -4 25.95 1.77
    3 7 -4 26.53 1.25
    -3 7 -4 24.4 1.72
    -3 -7 -4 27.39 1.85
    3 7 -4 25.4 1.31
    3 -7 -4 24.24 0.92
    3 -7 4 27.6 1.83
    -3 7 4 28.53 1.96
    3 7 4 27.38 1.95
    3 -8 -4 1.16 0.43
    -3 8 4 1.87 0.59
    3 8 4 1.77 0.55
    -3 8 -4 1.18 0.22
    3 -8 4 0.89 0.41
    -3 -8 -4 1.88 0.57
    -3 -8 4 0.82 0.37
    3 -8 -4 1.28 0.21
    -3 -8 -4 1.56 0.53
    3 8 -4 1.69 0.36
    3 -9 4 13.99 1.38
    -3 -9 4 12.61 1.21
    3 -9 -4 13.3 1.38
    -3 -9 -4 12.55 1.35
    -3 9 -4 12.6 1.14
    3 9 -4 12.95 1.02
    -3 -9 -4 12.57 1.29
    -3 9 4 15.04 1.55
    3 9 4 14.67 1.5
    -3 -10 -4 17.89 1.57
    3 -10 -4 18.14 1.67
    3 -10 4 16.19 1.52
    -3 -10 -4 21.61 1.85
    -3 10 -4 21.94 1.53
    3 10 -4 20.29 1.33
    -3 -10 4 19.95 1.57
    -3 10 4 20.41 1.84
    3 10 4 23.51 1.95
    3 -11 4 18.06 1.64
    3 -11 -4 18.44 1.75
    -3 -11 -4 19.3 1.82
    -3 11 -4 19.29 1.46
    3 11 -4 21.08 1.41
    -3 -11 4 17.68 1.51
    -3 11 4 18.16 1.8
    3 11 4 20.83 1.89
    3 -12 -4 0.16 0.32
    -3 12 4 0.22 0.39
    3 12 4 0.19 0.29
    3 -12 4 0.06 0.29
    -3 -12 4 -0.47 0.36
    -3 12 -4 -0.07 0.27
    3 12 -4 -0.07 0.29
    -3 -12 -4 -0.01 0.29
    -3 13 4 11.17 1.5
    3 -13 -4 13.51 1.59
    3 -13 4 10.15 1.3
    -3 -13 4 10.74 1.24
    -3 13 -4 11.17 1.17
    3 13 -4 11.4 1.14
    -3 -13 -4 9.96 1.4
    3 13 4 13.72 1.6
    -3 14 4 2.5 0.77
    3 14 4 3.05 0.82
    3 -14 4 1.65 0.6
    -3 -14 4 3.05 0.73
    -3 -14 -4 2.48 0.74
    -3 14 -4 2.15 0.58
    3 14 -4 2.15 0.55
    3 -14 -4 2.55 0.76
    -3 15 4 2.94 0.86
    3 15 4 2.2 0.71
    3 -15 4 1.81 0.63
    -3 -15 4 3.14 0.76
    -3 -15 -4 1.54 0.63
    -3 15 -4 1.03 0.43
    3 15 -4 2.3 0.61
    3 -15 -4 2.18 0.73
    -3 16 4 1.79 0.76
    3 16 4 1.66 0.67
    3 -16 4 1.39 0.53
    -3 -16 4 1.82 0.59
    -3 -16 -4 1.07 0.55
    -3 16 -4 1.8 0.55
    3 16 -4 1.52 0.5
    3 -16 -4 2.65 0.78
    -3 17 4 5.14 1.13
    3 17 4 3.54 0.93
    3 -17 4 3.62 0.89
    3 -18 4 0.12 0.26
    3 18 4 0.31 0.42
    4 0 4 16.88 1.24
    4 0 -4 17.24 1.05
    -4 0 4 17.39 1.13
    -4 0 -4 15.27 1.36
    -4 0 4 15.44 0.76
    4 0 -4 16.49 0.7
    -4 0 4 18.45 1.23
    4 0 4 16.55 1.29
    4 -1 4 65.37 2.47
    4 1 4 55.26 2.2
    4 -1 4 60.22 2.41
    4 1 -4 59.02 1.85
    4 -1 -4 59.42 2.05
    -4 -1 4 60.83 2.15
    -4 -1 -4 60.92 2.66
    -4 1 4 59.01 1.65
    -4 1 -4 60.26 2.65
    -4 -1 4 56.36 1.87
    4 -1 -4 58.34 1.22
    4 1 -4 63.2 1.45
    -4 -1 -4 61.58 2.23
    -4 1 4 59.63 2.28
    -4 -1 4 62.04 2.13
    4 1 4 62.49 2.53
    4 -2 4 12.45 1.07
    4 -2 -4 11.8 0.97
    4 2 -4 13.28 0.84
    4 -2 4 9.98 1.01
    -4 2 4 11.82 0.81
    -4 -2 -4 11.61 1.19
    -4 -2 4 11.69 0.98
    -4 -2 4 12 0.82
    -4 2 -4 12.93 1.25
    4 2 -4 12.93 0.71
    -4 -2 -4 13.06 1.08
    -4 2 4 13.24 1.13
    -4 -2 4 11.79 0.88
    4 2 4 12.39 1.15
    4 -3 4 14.56 1.14
    4 -3 -4 15.3 1.15
    4 3 -4 15.13 0.83
    -4 3 -4 16.77 0.99
    4 -3 4 15.12 1.26
    -4 3 4 14.01 0.96
    -4 -3 -4 16.5 1.42
    -4 -3 4 15.59 1.16
    -4 -3 4 15.66 0.88
    -4 3 -4 13.87 1.28
    4 3 -4 14.61 0.81
    -4 -3 -4 15.62 1.24
    -4 3 4 15.32 1.26
    -4 -3 4 15.72 0.96
    4 3 4 16.3 1.35
    4 4 -4 12.12 0.72
    -4 4 -4 11.44 0.79
    4 -4 4 10.94 1.1
    4 -4 -4 11.47 1.05
    4 4 -4 10.93 0.41
    -4 -4 -4 12.23 1.23
    -4 -4 4 9.72 0.66
    -4 -4 4 11.73 1.04
    -4 4 -4 12.71 1.26
    4 4 -4 10.73 0.73
    -4 -4 -4 10.55 1.06
    -4 4 4 12.38 1.18
    -4 -4 4 11.31 0.75
    4 4 4 11.63 1.18
    4 5 -4 47.79 1.37
    4 -5 4 46.99 2.3
    -4 5 -4 43.69 1.5
    4 -5 -4 49.05 2.24
    -4 -5 -4 47.18 2.42
    -4 -5 4 47.65 1.38
    -4 -5 4 47.13 2.11
    4 5 -4 44.65 1.06
    4 -5 -4 43.93 1.26
    -4 5 -4 41.15 2.27
    4 5 -4 46.55 1.58
    -4 -5 -4 44.48 2.25
    -4 5 4 44.46 2.3
    -4 -5 4 46.17 1.31
    4 5 4 46.5 2.41
    -4 6 -4 1.6 0.49
    -4 6 4 2.56 0.62
    -4 -6 -4 2.21 0.55
    4 6 4 2.7 0.65
    4 -6 4 2.62 0.59
    -4 -6 4 2.61 0.52
    -4 6 -4 2.16 0.34
    4 -6 -4 2.04 0.26
    -4 -6 -4 2.22 0.6
    -4 -6 4 2.18 0.3
    4 6 -4 1.99 0.36
    4 -6 -4 1.85 0.21
    4 -6 -4 1.85 0.5
    4 6 -4 2.06 0.28
    -4 -6 4 2.18 0.2
    -4 7 -4 5.81 0.88
    -4 7 4 6.14 0.93
    4 7 4 5.09 0.86
    4 -7 4 4.55 0.76
    -4 7 -4 4.42 0.47
    4 -7 -4 4.64 0.35
    4 7 -4 5.4 0.5
    -4 -7 4 6.47 0.86
    -4 -7 -4 5.74 0.91
    4 7 -4 5.57 0.63
    4 -7 -4 4.85 0.36
    4 -7 -4 5.26 0.82
    -4 -7 -4 4.79 0.8
    -4 8 -4 2.6 0.65
    -4 8 4 1.27 0.56
    4 8 4 3.39 0.77
    4 -8 4 0.98 0.43
    -4 -8 4 1.86 0.51
    -4 -8 -4 2.38 0.64
    -4 -8 -4 1.62 0.56
    4 8 -4 1.82 0.41
    4 -8 4 1.66 0.3
    4 -8 -4 2.09 0.58
    4 -9 4 21.41 1.71
    -4 -9 -4 22.84 1.79
    4 -9 -4 20.93 1.75
    -4 -9 4 21.83 1.61
    -4 -9 -4 20.04 1.75
    4 9 -4 22.04 1.34
    -4 9 4 25.48 2
    4 9 4 18.67 1.71
    4 -10 4 19.43 1.68
    -4 -10 -4 21.15 1.75
    4 -10 -4 22.9 1.87
    -4 -10 4 20.27 1.59
    -4 10 -4 19.57 1.48
    -4 -10 -4 20.09 1.81
    4 10 -4 20.74 1.35
    -4 10 4 18.72 1.79
    4 10 4 20.23 1.83
    -4 11 4 -0.54 0.4
    4 11 4 0.29 0.37
    -4 -11 -4 0 0.36
    4 -11 4 0 0.27
    -4 -11 4 -0.04 0.24
    -4 -11 -4 -0.04 0.28
    -4 11 -4 -0.26 0.29
    4 11 -4 0.06 0.25
    4 -11 -4 0.02 0.33
    -4 12 4 5.05 1.04
    -4 -12 -4 5.45 1.03
    4 12 4 6.12 1.07
    -4 -12 4 3.81 0.77
    -4 12 -4 6.27 0.89
    4 12 -4 7.04 0.89
    4 -12 -4 4.86 0.97
    4 -12 4 4.72 0.91
    -4 -13 -4 5.87 1.11
    -4 13 4 5.92 1.14
    4 13 4 6.09 1.11
    4 -13 4 5.93 1.02
    -4 -13 4 4.73 0.86
    -4 13 -4 5.32 0.83
    4 13 -4 6.41 0.86
    4 -13 -4 7.55 1.23
    -4 14 4 1.56 0.69
    4 14 4 1.54 0.6
    4 -14 4 2.39 0.72
    -4 -14 4 1.2 0.49
    -4 14 -4 1.93 0.56
    4 14 -4 1.54 0.49
    4 -14 -4 2.95 0.8
    -4 -14 -4 1.62 0.63
    -4 15 4 1.31 0.64
    4 15 4 1.8 0.68
    4 -15 4 2.09 0.69
    -4 -15 4 3.09 0.75
    -4 15 -4 1.96 0.56
    4 15 -4 2.07 0.58
    -4 -15 -4 1.72 0.72
    4 -15 -4 1.32 0.55
    -4 16 4 5.99 1.23
    4 16 4 5.94 1.18
    4 -16 4 6.04 1.11
    -4 -16 4 3.39 0.82
    -4 -16 -4 5.44 1.17
    -4 16 -4 4.91 0.86
    4 16 -4 6.09 1
    4 -16 -4 4.69 1.06
    4 17 4 2.63 0.83
    4 -17 4 3.5 0.9
    -4 -17 4 3.78 0.88
    -5 0 4 -0.11 0.24
    5 0 4 -0.2 0.32
    5 0 4 0.24 0.26
    5 0 -4 -0.05 0.15
    -5 0 4 -0.1 0.19
    5 0 -4 0.17 0.08
    -5 0 -4 -0.03 0.22
    -5 0 4 0.01 0.07
    -5 1 4 3.78 0.62
    -5 -1 4 3.08 0.52
    5 1 -4 4.57 0.57
    5 1 4 3.93 0.69
    5 -1 4 4.56 0.72
    5 1 4 3.83 0.6
    5 -1 4 4.71 0.7
    -5 1 4 3.49 0.38
    5 -1 -4 3.73 0.56
    -5 1 4 4.31 0.56
    -5 -1 4 3.42 0.54
    5 -1 -4 4.16 0.27
    5 1 -4 3.42 0.32
    -5 -1 -4 4.95 0.83
    -5 1 -4 3.87 0.74
    5 -2 4 10.16 1.01
    5 2 -4 8.11 0.72
    5 2 4 8.26 0.86
    5 -2 -4 9.25 0.9
    -5 2 4 8.03 0.66
    -5 2 4 8.71 0.77
    -5 -2 4 7.49 0.8
    -5 2 -4 10.39 1.17
    5 -2 4 8.68 0.96
    5 -2 -4 9.23 0.3
    5 2 -4 8.88 0.56
    -5 -2 -4 8.24 1.05
    -5 2 4 10.57 1.03
    -5 -2 4 11 0.88
    5 2 4 11.1 1.13
    5 3 -4 12.63 0.86
    5 -3 4 13.26 1.2
    5 -3 -4 14.39 1.16
    -5 3 4 12.58 0.89
    -5 -3 -4 12.63 1.3
    -5 -3 4 14.61 1.13
    -5 3 -4 13.74 1.35
    5 3 -4 13.94 0.76
    -5 -3 -4 14.09 1.23
    -5 3 4 14.04 1.22
    -5 -3 4 12.99 0.89
    5 3 4 13.39 1.26
    5 4 -4 16.1 0.94
    5 -4 4 14.28 1.28
    5 -4 -4 13.62 1.19
    -5 -4 4 13.16 0.87
    -5 -4 -4 15.14 1.43
    -5 -4 4 13.8 1.13
    -5 4 -4 13.33 1.35
    5 4 -4 15.5 0.86
    -5 -4 -4 13.78 1.25
    -5 4 4 12.13 1.21
    -5 -4 4 14.38 0.86
    5 4 4 15.06 1.37
    5 5 -4 11.09 0.77
    -5 -5 4 10.14 0.74
    -5 -5 -4 10.79 1.21
    -5 -5 4 13.3 1.14
    5 -5 -4 10.64 0.59
    -5 5 -4 12.01 1.3
    5 -5 -4 11.49 1.14
    5 -5 4 9.86 1.09
    5 5 -4 10.8 0.77
    -5 -5 -4 11.78 1.24
    -5 5 4 9.37 1.1
    -5 -5 4 10.59 0.66
    5 5 4 10.57 1.18
    5 -6 4 51.87 2.51
    5 -6 -4 49.82 2.43
    -5 -6 -4 51.05 2.66
    -5 -6 4 48.83 2.24
    5 -6 -4 45.43 1.11
    -5 6 -4 49.9 2.66
    5 6 -4 50.45 1.74
    -5 -6 -4 51.62 2.6
    -5 6 4 48.56 2.53
    -5 -6 4 47.44 0.99
    5 6 4 53.68 2.66
    5 -7 4 12.83 0.89
    5 -7 4 11.63 1.26
    5 -7 -4 14.04 1.36
    -5 -7 -4 14.18 1.43
    -5 -7 4 13.6 1.23
    5 7 -4 13.4 0.59
    -5 7 -4 15.35 1.5
    5 7 -4 15.59 1.03
    -5 -7 -4 16.73 1.53
    -5 7 4 13.85 1.41
    5 7 4 13.65 1.4
    5 -8 4 10.06 0.79
    5 -8 4 11.12 1.25
    -5 -8 -4 10.86 1.28
    5 -8 -4 11.37 1.27
    -5 -8 4 9.17 1.05
    5 8 -4 11.58 0.69
    -5 8 -4 10.92 1.29
    -5 -8 -4 11.37 1.3
    5 8 -4 11.19 0.93
    -5 8 4 10.52 1.28
    5 8 4 12.12 1.36
    -5 9 -4 6.5 1.01
    -5 9 4 7.97 1.16
    5 -9 4 6.64 0.66
    5 9 4 7.06 1.07
    5 -9 4 7.49 1.05
    -5 -9 4 7.43 0.96
    -5 -9 -4 7.15 1.07
    5 9 -4 8.47 0.85
    5 -9 -4 8.14 1.12
    -5 -9 -4 7.31 1.09
    -5 10 4 6.55 1.11
    5 10 4 7.97 1.18
    5 -10 4 7.51 1.07
    -5 -10 4 9.73 1.14
    -5 -10 -4 8.35 1.17
    -5 -10 -4 9.03 1.26
    -5 10 -4 8.45 1.01
    5 10 -4 8.79 0.92
    5 -10 -4 8.43 1.17
    -5 -11 -4 0.88 0.42
    -5 11 4 0.34 0.44
    5 11 4 0.83 0.39
    5 -11 4 1.18 0.49
    -5 -11 -4 1.01 0.53
    -5 -11 4 0.32 0.22
    -5 11 -4 0.71 0.35
    5 -11 -4 0.69 0.43
    5 11 -4 1.18 0.42
    -5 12 4 4.38 0.92
    5 12 4 5.39 1.03
    -5 -12 -4 6.14 1.12
    5 -12 4 3.32 0.78
    -5 -12 4 5.52 0.92
    -5 -12 -4 4.62 0.89
    -5 12 -4 5.86 0.89
    5 -12 -4 4.6 0.97
    5 12 -4 5.28 0.79
    5 -13 4 0.49 0.49
    -5 13 4 0.53 0.48
    5 13 4 0.17 0.33
    -5 -13 -4 -0.91 0.53
    -5 -13 4 0.05 0.3
    -5 13 -4 -0.27 0.3
    5 -13 -4 0.14 0.45
    5 13 -4 0.07 0.29
    -5 14 4 1.62 0.7
    -5 -14 -4 2.11 0.72
    5 14 4 2.09 0.7
    5 -14 4 1.96 0.71
    -5 -14 4 1.16 0.49
    -5 14 -4 2.13 0.57
    5 -14 -4 2.38 0.79
    5 14 -4 2.14 0.56
    -5 15 4 0.45 0.32
    5 15 4 1.15 0.59
    5 -15 4 1.05 0.5
    -5 -15 4 1.63 0.6
    5 -15 -4 0.8 0.49
    -5 15 -4 1.33 0.51
    -5 -15 -4 1.01 0.58
    5 16 4 1.16 0.57
    5 -16 4 2.8 0.82
    -5 -16 4 2.68 0.76
    -5 16 -4 1.49 0.52
    5 17 4 2.16 0.73
    6 0 4 69.91 2.78
    6 0 -4 66.42 2.38
    6 0 4 68.35 2.59
    -6 0 4 70.25 2.32
    -6 0 4 69.94 2.48
    -6 0 -4 64.72 3.02
    6 1 4 27.29 1.77
    6 -1 4 29.21 1.78
    6 1 -4 27.13 1.48
    6 1 4 25.06 1.54
    6 -1 4 25.36 1.63
    6 -1 -4 26.37 1.55
    -6 1 4 24.67 0.91
    -6 1 4 27.07 1.41
    -6 -1 4 27.43 1.49
    -6 -1 -4 24.63 1.87
    -6 1 -4 26.05 1.93
    6 1 -4 26.24 0.86
    -6 1 4 26.62 1.61
    -6 -1 4 28.59 1.52
    6 2 4 35.54 2.05
    6 -2 4 33.74 1.9
    6 2 -4 32.58 1.56
    6 -2 4 33.65 1.9
    6 -2 -4 30.98 1.72
    -6 2 4 32.46 1.24
    -6 -2 -4 31.52 2.12
    -6 2 4 33.08 1.5
    -6 -2 4 34.8 1.74
    -6 2 -4 31.43 2.12
    6 2 4 31.43 1.68
    6 2 -4 32.24 1.06
    -6 2 4 36.63 1.95
    -6 -2 4 32.33 1.55
    -6 3 4 2.49 0.6
    6 3 -4 2.39 0.43
    -6 -3 4 1.9 0.36
    6 3 4 1.88 0.51
    6 3 4 2.35 0.47
    6 -3 -4 1.89 0.5
    -6 3 4 2.22 0.4
    -6 -3 4 2.08 0.46
    -6 3 4 1.87 0.36
    6 -3 4 1.43 0.42
    -6 -3 -4 1.79 0.51
    6 3 -4 2.34 0.32
    -6 3 -4 1.48 0.52
    6 4 -4 10.68 0.86
    6 -4 -4 11.2 1.13
    -6 -4 4 8.04 0.89
    6 4 -4 10.54 0.72
    -6 -4 -4 8.44 1.11
    -6 -4 -4 11.14 1.18
    6 -4 4 9.49 1.09
    -6 4 4 9.51 1.08
    -6 -4 4 8.9 0.73
    -6 4 -4 7.98 1.11
    6 4 4 13.41 1.32
    6 5 -4 14.23 0.97
    -6 -5 4 12.19 1.11
    6 -5 4 13.02 1.27
    6 -5 -4 12.77 1.24
    -6 -5 -4 12.2 1.34
    -6 5 -4 10.69 1.3
    6 5 -4 11.89 0.82
    -6 -5 -4 11.84 1.26
    -6 5 4 12.4 1.27
    -6 -5 4 12.03 0.75
    6 5 4 14.22 1.39
    6 -6 4 15.86 1.45
    6 -6 -4 16.81 1.48
    -6 -6 -4 19.01 1.69
    -6 -6 4 19.64 1.46
    -6 6 -4 21.34 1.82
    6 6 -4 19.68 1.12
    -6 -6 -4 19.53 1.67
    -6 6 4 20.83 1.69
    6 6 4 19.94 1.68
    6 -7 4 20.65 1.24
    6 -7 4 17.7 1.55
    6 -7 -4 19.25 1.63
    -6 -7 -4 19.92 1.76
    -6 -7 4 20.83 1.54
    -6 7 -4 18.16 1.71
    6 7 -4 21.94 1.24
    -6 -7 -4 21.34 1.78
    -6 7 4 20.28 1.74
    6 7 4 20.93 1.74
    -6 8 -4 7.4 1.1
    -6 8 4 8.78 1.18
    6 -8 4 7.9 0.8
    6 8 4 6.4 1.01
    -6 -8 -4 9.58 1.24
    -6 -8 4 8.03 0.98
    -6 -8 -4 6.74 1.05
    6 -8 -4 7.1 1.05
    6 -8 4 6.74 0.99
    6 8 -4 9.14 0.87
    -6 9 -4 7.22 1.1
    -6 9 4 8.04 1.19
    6 -9 4 7.83 0.79
    -6 -9 -4 7.09 1.12
    6 9 4 7.57 1.14
    6 -9 4 6.81 1.03
    -6 -9 4 6.63 0.93
    -6 -9 -4 8.32 1.17
    6 -9 -4 8.17 1.13
    6 9 -4 8.64 0.87
    6 -10 4 15.08 1.55
    -6 -10 -4 14.82 1.57
    6 -10 -4 14.7 1.59
    -6 -10 4 15.36 1.44
    -6 10 -4 13.93 1.51
    -6 -10 -4 17.16 1.75
    6 10 -4 15.36 1.21
    -6 10 4 15.93 1.68
    6 10 4 16.1 1.64
    -6 11 4 1.65 0.61
    6 11 4 2.1 0.66
    6 -11 4 1.16 0.48
    -6 -11 4 1.88 0.58
    -6 -11 -4 1.53 0.61
    6 -11 -4 2.65 0.76
    -6 11 -4 1.27 0.46
    -6 -11 -4 1.6 0.57
    -6 12 4 1.43 0.63
    6 12 4 0.7 0.47
    6 -12 4 1.15 0.47
    -6 -12 -4 0 0.28
    -6 -12 4 1.19 0.47
    -6 -12 -4 1.45 0.57
    6 -12 -4 0.65 0.36
    -6 12 -4 0.43 0.32
    -6 13 4 1.93 0.73
    6 13 4 2.05 0.68
    6 -13 4 1.48 0.6
    -6 -13 4 2.24 0.67
    6 -13 -4 0.73 0.46
    -6 13 -4 2.02 0.59
    -6 -13 -4 1.73 0.74
    -6 14 4 2.57 0.77
    6 14 4 2.79 0.82
    -6 -14 -4 1.27 0.61
    6 -14 4 1.13 0.56
    -6 -14 4 1.09 0.5
    6 -14 -4 1.12 0.59
    -6 14 -4 2.08 0.6
    -6 15 4 1.52 0.73
    -6 -15 -4 1.97 0.79
    6 15 4 1.13 0.56
    6 -15 4 1.38 0.63
    -6 -15 4 2.19 0.65
    6 -15 -4 2.92 0.87
    -6 15 -4 2.57 0.67
    6 16 4 0.88 0.54
    -7 0 4 -0.01 0.26
    7 0 4 0 0.2
    7 0 -4 0.18 0.17
    7 0 4 0.02 0.23
    -7 0 4 -0.28 0.27
    -7 0 -4 0.58 0.41
    -7 1 4 1.5 0.42
    -7 -1 4 1.53 0.39
    7 1 -4 1.64 0.4
    7 -1 -4 1.43 0.43
    7 1 4 1.68 0.5
    7 1 4 1.15 0.38
    7 -1 4 1.13 0.39
    -7 1 4 1.65 0.39
    -7 -1 4 1.86 0.43
    -7 -1 -4 1.71 0.56
    -7 1 -4 0.97 0.54
    -7 2 4 4.06 0.7
    -7 -2 4 3.84 0.56
    7 2 -4 3.95 0.61
    7 2 4 3.71 0.62
    7 2 4 3.95 0.73
    7 -2 -4 3.13 0.59
    7 -2 4 2.91 0.6
    -7 2 4 3.4 0.51
    -7 -2 4 3.69 0.59
    -7 -2 -4 3.72 0.78
    -7 2 -4 3.23 0.72
    -7 3 4 5.56 0.84
    7 3 -4 6.35 0.74
    7 3 4 5.58 0.72
    7 3 4 5.22 0.85
    7 -3 4 5.36 0.82
    7 -3 -4 6.57 0.88
    -7 3 4 6.18 0.65
    -7 -3 4 5.86 0.75
    -7 -3 -4 5.65 0.95
    -7 -3 4 5.45 0.63
    -7 3 -4 6.14 1.02
    -7 4 4 7.87 0.71
    7 4 -4 7.88 0.81
    7 4 4 8.78 0.86
    7 -4 4 7.38 0.98
    7 4 4 7.38 1.02
    7 -4 -4 7.05 0.94
    -7 -4 4 7.87 0.89
    -7 -4 -4 7.89 1.14
    -7 4 4 8.78 1.07
    -7 -4 4 9.14 0.76
    -7 4 -4 6.36 1.04
    -7 5 4 0.15 0.29
    7 5 4 0.82 0.42
    7 -5 4 0.01 0.25
    7 -5 -4 0.23 0.3
    -7 -5 4 0.22 0.31
    -7 -5 -4 -0.1 0.37
    7 5 -4 -0.11 0.22
    -7 5 -4 0.04 0.31
    -7 6 4 0.11 0.34
    7 6 4 0.14 0.31
    7 -6 4 -0.07 0.27
    7 -6 -4 -0.07 0.24
    -7 -6 4 0.31 0.33
    -7 -6 -4 0.7 0.39
    -7 -6 -4 -0.02 0.39
    -7 6 -4 0.14 0.42
    -7 7 4 8.92 1.2
    7 -7 4 8.02 0.86
    7 7 4 9.44 1.21
    7 -7 -4 9.34 1.18
    -7 -7 -4 9.62 1.27
    -7 -7 4 7.35 0.95
    -7 -7 -4 10.12 1.31
    7 -7 4 7.09 1.02
    -7 7 -4 9.48 1.31
    -7 -8 -4 3.96 0.84
    -7 8 -4 2.34 0.7
    -7 8 4 3.44 0.8
    7 8 4 2.93 0.73
    7 -8 4 3.35 0.75
    7 -8 -4 3.56 0.79
    -7 -8 4 2.38 0.58
    -7 -8 -4 2.8 0.73
    7 -8 4 2.59 0.5
    -7 9 -4 0.66 0.41
    -7 9 4 0.75 0.5
    7 9 4 0.78 0.49
    7 -9 4 0.73 0.42
    -7 -9 -4 0.65 0.43
    7 -9 -4 0.81 0.44
    -7 -9 4 1.26 0.47
    -7 -9 -4 0.43 0.39
    7 -9 4 0.3 0.25
    -7 10 -4 0.34 0.38
    -7 10 4 0.52 0.47
    -7 -10 -4 1.15 0.51
    7 10 4 1.09 0.52
    7 -10 4 0.74 0.38
    -7 -10 4 0.76 0.38
    7 -10 -4 0.1 0.3
    -7 -10 -4 -0.06 0.35
    -7 11 -4 3.48 0.8
    -7 11 4 3.76 0.93
    7 11 4 2.89 0.73
    7 -11 4 3.87 0.82
    -7 -11 4 3.73 0.78
    -7 -11 -4 3.42 0.83
    7 -11 -4 3.73 0.85
    -7 11 -4 4.25 0.79
    -7 -11 -4 3.53 0.88
    -7 12 4 4.46 1.03
    7 12 4 4.57 0.96
    7 -12 4 4.77 0.98
    -7 -12 4 4.9 0.91
    -7 -12 -4 3.69 0.88
    7 -12 -4 3.16 0.85
    -7 -12 -4 3.17 0.88
    -7 12 -4 4.61 0.84
    -7 13 4 3.41 0.9
    7 13 4 6.62 1.17
    7 -13 4 3.26 0.86
    -7 -13 -4 4.37 1.01
    -7 -13 -4 4.09 0.91
    -7 -13 4 3.8 0.81
    7 -13 -4 5.39 1.08
    -7 13 -4 5.98 0.93
    -7 14 4 5.66 1.2
    7 -14 4 4.9 1.02
    -7 -14 -4 6.04 1.19
    -7 -14 4 7.26 1.16
    7 -14 -4 7.3 1.3
    -7 14 -4 8.38 1.13
    7 14 4 6.64 1.16
    7 15 4 4.26 0.97
    -7 15 -4 2.98 0.72
    8 0 -4 4.13 0.71
    8 0 4 3.46 0.64
    -8 0 4 2.94 0.52
    -8 0 -4 3.86 0.87
    -8 -1 4 2.29 0.48
    8 1 -4 4.3 0.7
    8 -1 -4 3.41 0.65
    8 -1 4 3.06 0.62
    8 1 4 2.69 0.57
    -8 1 4 2.44 0.46
    -8 -1 4 3.29 0.57
    8 1 4 3.37 0.7
    -8 -1 -4 3.75 0.84
    -8 1 -4 2.36 0.68
    8 2 -4 5.38 0.75
    8 2 4 4.33 0.67
    8 -2 -4 4.91 0.79
    8 2 4 4.49 0.82
    8 -2 4 6.4 0.9
    -8 2 4 6.3 0.72
    -8 -2 4 6.4 0.8
    -8 -2 -4 5.41 0.97
    -8 -2 4 6.51 0.76
    -8 2 -4 4.09 0.89
    8 3 4 24.05 1.82
    8 3 -4 21.06 1.43
    8 3 4 21.82 1.44
    8 -3 -4 22.42 1.68
    8 -3 4 18.54 1.53
    -8 -3 -4 20.88 1.87
    -8 3 4 22.61 1.28
    -8 -3 4 21.52 1.47
    -8 3 -4 23.54 2.03
    -8 -3 4 22.12 1.33
    8 4 4 9.53 1.18
    8 4 -4 11.83 1.08
    8 -4 4 11.18 1.23
    8 4 4 11.03 0.99
    8 -4 -4 11.21 1.22
    -8 4 4 10.29 0.84
    -8 -4 4 9.5 1.01
    -8 -4 -4 9.71 1.31
    -8 -4 4 9.83 0.84
    -8 4 -4 9.19 1.3
    8 5 4 14.05 1.43
    8 5 -4 13.71 1.14
    8 -5 4 13.79 1.39
    8 -5 -4 13.38 1.36
    -8 -5 -4 13.47 1.52
    -8 5 4 12.34 0.89
    -8 -5 4 12.37 1.18
    -8 5 -4 14.1 1.62
    -8 6 4 9.03 1.2
    8 -6 4 8.06 0.92
    8 6 4 7.55 1.09
    8 -6 4 7.93 1.1
    8 -6 -4 8.79 1.16
    -8 -6 4 8.74 1.02
    -8 -6 -4 8.44 1.24
    -8 -6 -4 9.19 1.25
    -8 6 -4 6.81 1.14
    8 7 4 13.1 1.44
    8 -7 4 10.15 1.04
    8 -7 4 10.73 1.3
    8 -7 -4 11.63 1.36
    -8 -7 -4 11.36 1.43
    -8 -7 4 12.61 1.24
    -8 -7 -4 11.19 1.41
    -8 7 4 11.21 1.37
    -8 7 -4 9.82 1.38
    8 8 4 21.96 1.88
    8 -8 4 19.31 1.43
    8 -8 4 20.79 1.82
    8 -8 -4 20.9 1.86
    -8 -8 -4 22.7 2.03
    -8 -8 4 21.39 1.67
    -8 8 -4 20.69 1.98
    -8 -8 -4 22.07 2
    -8 8 4 20.48 1.89
    -8 9 -4 1.86 0.69
    -8 9 4 2.56 0.76
    8 9 4 1.64 0.57
    8 -9 -4 2.35 0.73
    -8 -9 4 1.44 0.47
    -8 -9 -4 1.55 0.63
    8 -9 4 1.55 0.44
    -8 -9 -4 2.27 0.75
    8 -9 4 1.39 0.58
    -8 10 -4 3.79 0.9
    -8 10 4 5.11 1.04
    8 10 4 4.62 0.91
    8 -10 4 4.25 0.92
    8 -10 -4 4.58 1
    -8 -10 -4 4.42 1.03
    -8 -10 4 3.85 0.79
    -8 -10 -4 2.86 0.8
    -8 11 -4 5.37 1.05
    -8 11 4 4.96 1.06
    -8 -11 -4 6.92 1.24
    8 11 4 5.05 0.98
    8 -11 4 7.15 1.17
    8 -11 -4 7.67 1.26
    -8 -11 4 5.73 0.96
    -8 -11 -4 6.18 1.11
    -8 12 -4 1.21 0.62
    -8 12 4 0.39 0.41
    8 12 4 0.95 0.44
    8 -12 4 1.44 0.62
    8 -12 -4 1.35 0.67
    -8 -12 4 0.1 0.35
    -8 -12 -4 0.57 0.39
    -8 12 -4 0.46 0.42
    -8 -12 -4 1.17 0.55
    -8 13 -4 2.95 0.87
    -8 13 4 3.79 0.98
    8 13 4 4.51 0.94
    8 -13 4 2.68 0.77
    8 -13 -4 3.83 0.95
    -8 -13 -4 4.3 0.96
    -8 -13 4 3.3 0.79
    -8 -13 -4 3.02 0.89
    -8 13 -4 2.91 0.69
    8 14 4 1.28 0.58
    -8 14 -4 1.69 0.57
    9 0 -4 -0.07 0.19
    9 0 4 0 0.24
    -9 0 4 -0.06 0.24
    -9 0 -4 -0.6 0.4
    9 1 -4 15.75 1.38
    9 -1 -4 14.02 1.35
    9 1 4 15.04 1.3
    9 -1 4 17.31 1.46
    -9 -1 -4 14.27 1.62
    -9 1 4 17.51 1.24
    -9 -1 4 16.54 1.27
    -9 1 -4 15.69 1.73
    9 2 -4 3.93 0.68
    9 -2 -4 4.25 0.79
    9 2 4 5.22 0.77
    9 -2 4 3.69 0.71
    -9 -2 4 4.16 0.67
    -9 2 4 4.47 0.61
    -9 -2 -4 3.2 0.79
    -9 2 -4 2.71 0.72
    -9 -3 4 3.81 0.6
    9 -3 -4 4.66 0.83
    9 3 4 4.41 0.82
    9 3 4 4.77 0.7
    9 -3 4 4.86 0.84
    -9 3 4 4.85 0.63
    -9 -3 4 4.38 0.7
    -9 -3 -4 5.18 1.01
    -9 3 -4 4.62 0.94
    9 3 -4 4.24 0.7
    9 4 4 36.18 2.3
    9 4 -4 34.4 1.93
    9 4 4 30.22 1.68
    9 -4 -4 34.15 2.23
    9 -4 4 31 2.1
    -9 -4 -4 33.21 2.47
    -9 4 4 32.67 1.55
    -9 -4 4 33.09 1.92
    -9 4 -4 30.83 2.46
    9 5 4 19.39 1.73
    9 5 -4 20.32 1.5
    9 -5 4 18.36 1.65
    -9 -5 -4 17.89 1.83
    -9 -5 4 19.56 1.52
    -9 5 -4 18.46 1.92
    9 -5 -4 21.88 1.82
    9 6 4 18.84 1.73
    9 -6 -4 18.22 1.7
    9 -6 4 20.74 1.8
    -9 -6 -4 21.12 2
    -9 -6 4 18.09 1.5
    -9 6 -4 16.86 1.85
    -9 -7 -4 0.71 0.49
    9 7 4 1.74 0.62
    9 -7 4 -0.06 0.3
    9 -7 -4 1.01 0.51
    -9 -7 4 0.64 0.42
    -9 -7 -4 0.85 0.48
    9 -7 4 0.24 0.23
    -9 7 -4 0.48 0.45
    -9 8 4 0.71 0.46
    -9 -8 -4 0.69 0.44
    9 -8 4 1.03 0.45
    9 8 4 0.88 0.46
    9 -8 -4 0.26 0.46
    -9 -8 4 0.4 0.32
    -9 -8 -4 1.22 0.54
    9 -8 4 0.72 0.41
    -9 8 -4 1.01 0.5
    9 9 4 11.94 1.45
    -9 9 4 11.65 1.54
    -9 -9 -4 9.86 1.43
    -9 -9 -4 11.55 1.49
    9 -9 4 10.41 1.38
    9 -9 -4 11.06 1.45
    -9 -9 4 11.14 1.27
    -9 9 -4 10.63 1.5
    -9 10 -4 -0.23 0.36
    -9 10 4 0.89 0.48
    9 10 4 0.63 0.48
    9 -10 4 0.13 0.23
    9 -10 -4 0.49 0.45
    -9 -10 4 -0.08 0.3
    -9 -10 -4 0.2 0.37
    -9 -10 -4 0.71 0.57
    -9 11 -4 2.43 0.75
    -9 11 4 5.24 1.09
    9 11 4 3.96 0.87
    9 -11 4 4.64 1.01
    -9 -11 -4 4.76 1.05
    9 -11 -4 4.48 1.03
    -9 -11 4 4.5 0.88
    -9 -11 -4 2.94 0.82
    -9 12 -4 1.46 0.63
    -9 12 4 1.17 0.64
    -9 -12 -4 1.07 0.63
    9 12 4 0.42 0.4
    9 -12 4 1.12 0.61
    9 -12 -4 0.71 0.51
    -9 -12 4 0.88 0.47
    -9 -12 -4 1.04 0.58
    -9 12 -4 1.29 0.5
    9 13 4 0.03 0.31
    -9 -13 -4 0.53 0.44
    -9 13 -4 -0.52 0.41
    9 14 4 0.23 0.36
    10 0 -4 15.76 1.49
    10 0 4 14.29 1.34
    -10 0 -4 12.5 1.6
    -10 0 4 13.27 1.16
    10 1 -4 12.49 1.31
    10 -1 -4 11.53 1.29
    10 1 4 13.45 1.27
    10 -1 4 10.4 1.17
    -10 1 4 10.56 1.01
    -10 -1 4 11.14 1.09
    -10 -1 -4 11.3 1.5
    -10 1 -4 10.92 1.5
    10 2 -4 20.87 1.65
    10 -2 -4 21.87 1.81
    10 2 4 18.77 1.45
    10 -2 4 22.35 1.75
    -10 -2 -4 18.99 1.93
    -10 2 4 21.77 1.4
    -10 -2 4 19.52 1.45
    -10 2 -4 19.71 2.01
    10 3 -4 19.56 1.59
    10 -3 -4 23.12 1.9
    10 3 4 20.56 1.49
    10 -3 4 22.66 1.8
    -10 -3 -4 23.73 2.17
    -10 3 4 19.58 1.29
    -10 -3 4 21.79 1.59
    -10 3 -4 23.57 2.21
    10 -4 -4 6.13 1.01
    10 -4 4 4.71 0.87
    -10 -4 4 7.68 0.98
    -10 -4 -4 6.04 1.12
    10 4 -4 6.12 0.89
    -10 4 -4 6.21 1.19
    10 -5 -4 4.81 0.91
    10 5 4 4.86 0.92
    10 -5 4 5.04 0.93
    -10 -5 4 5.35 0.85
    -10 -5 -4 4.8 0.99
    10 5 -4 5.58 0.86
    -10 5 -4 4.18 1.04
    10 -6 -4 4.51 0.91
    10 6 4 4.33 0.86
    10 -6 4 4.15 0.86
    -10 -6 4 4.23 0.76
    -10 -6 -4 3.15 0.82
    -10 6 -4 4.69 1.06
    10 -7 -4 1.02 0.55
    10 -7 4 1.39 0.59
    -10 -7 4 1.27 0.49
    -10 -7 -4 1.15 0.53
    10 7 4 1.68 0.62
    10 -7 4 1.32 0.48
    -10 7 -4 1.65 0.57
    -10 -8 -4 -0.06 0.36
    10 8 4 0.57 0.48
    10 -8 -4 1.2 0.52
    10 -8 4 1.24 0.55
    -10 -8 4 0.65 0.38
    -10 -8 -4 0.58 0.42
    10 -8 4 0.44 0.33
    -10 8 -4 0.12 0.31
    -10 9 4 0.3 0.4
    10 9 4 0.08 0.32
    10 -9 4 0.02 0.44
    10 -9 -4 -0.21 0.31
    -10 -9 4 -0.17 0.41
    -10 -9 -4 0.42 0.41
    -10 -9 -4 0.27 0.37
    -10 9 -4 0.45 0.4
    -10 10 4 0.78 0.54
    -10 -10 -4 0.15 0.33
    10 10 4 0.33 0.4
    10 -10 4 -0.2 0.39
    10 -10 -4 0.01 0.44
    -10 -10 4 0.08 0.22
    -10 -10 -4 -0.37 0.39
    -10 10 -4 -0.45 0.4
    10 11 4 4.65 0.98
    -10 -11 -4 4.39 0.99
    -10 -12 -4 0.41 0.4
    10 12 4 1.48 0.57
    -10 12 -4 1.43 0.56
    10 13 4 1.16 0.52
    -10 13 -4 0.96 0.48
    11 0 -4 0.24 0.36
    11 0 4 -0.15 0.3
    -11 0 4 -0.05 0.25
    -11 0 -4 -0.64 0.47
    11 1 -4 16.25 1.56
    11 -1 -4 17.08 1.66
    11 1 4 16.72 1.46
    11 -1 4 16.13 1.5
    -11 -1 -4 18.55 2
    -11 1 4 17.77 1.35
    -11 1 -4 14.84 1.81
    -11 -1 4 16.9 1.38
    11 -2 -4 7.52 1.13
    11 2 4 7.32 0.97
    11 -2 4 6.92 1.03
    -11 2 4 7.04 0.84
    -11 -2 4 6.49 0.89
    -11 -2 -4 7.8 1.31
    -11 2 -4 7.86 1.37
    11 2 -4 6.12 0.97
    11 -3 -4 3.83 0.86
    11 -3 4 4.87 0.89
    -11 -3 4 3.33 0.67
    -11 -3 -4 4.17 0.96
    -11 3 -4 2.94 0.85
    11 3 -4 3.38 0.73
    11 4 -4 11.53 1.3
    11 -4 -4 15.94 1.66
    11 -4 4 14.03 1.52
    -11 -4 -4 15.35 1.82
    -11 -4 4 14.45 1.38
    -11 4 -4 12.76 1.75
    11 -5 -4 -0.07 0.32
    11 -5 4 0.32 0.37
    -11 -5 4 0.38 0.3
    -11 -5 -4 1.1 0.55
    11 5 -4 0.87 0.41
    -11 5 -4 1.05 0.55
    11 -6 -4 7.06 1.18
    11 -6 4 7.16 1.17
    -11 -6 -4 10.81 1.54
    -11 -6 4 7.47 1.03
    -11 6 -4 9.69 1.54
    11 -7 -4 0.11 0.4
    11 -7 4 0.42 0.39
    -11 -7 4 0.11 0.28
    -11 -7 -4 1.11 0.57
    11 -7 4 0.43 0.34
    -11 7 -4 0.65 0.59
    11 -8 -4 2.08 0.72
    -11 -8 -4 3.02 0.87
    11 8 4 2.34 0.7
    11 -8 4 1.59 0.59
    -11 -8 4 1.83 0.56
    -11 -8 -4 3.03 0.87
    11 -8 4 1.46 0.54
    -11 8 -4 2.29 0.77
    11 -9 -4 0.07 0.39
    11 9 4 0.43 0.34
    -11 -9 -4 0.76 0.56
    11 -9 4 0.07 0.24
    -11 -9 4 0.54 0.38
    -11 -9 -4 1.06 0.53
    -11 9 -4 0.09 0.29
    11 10 4 0.87 0.5
    -11 -10 -4 0.54 0.39
    11 11 4 -0.28 0.36
    11 12 4 0.52 0.38
    12 0 -4 4.01 0.85
    12 0 4 5.14 0.88
    -12 0 4 3.3 0.64
    -12 0 -4 5.81 1.22
    12 1 -4 0.92 0.45
    12 -1 -4 -0.1 0.3
    12 1 4 0.41 0.43
    12 -1 4 0.81 0.44
    -12 1 4 -0.09 0.21
    -12 -1 4 -0.01 0.24
    -12 -1 -4 -1.03 0.52
    -12 1 -4 0.04 0.33
    12 -2 -4 0.47 0.39
    12 -2 4 0.53 0.39
    -12 -2 4 0.58 0.34
    -12 -2 -4 0.38 0.43
    -12 2 -4 0.71 0.53
    12 2 -4 0.56 0.38
    12 -3 -4 1.84 0.63
    12 -3 4 2.28 0.66
    -12 -3 4 3.5 0.72
    -12 -3 -4 2.44 0.84
    -12 3 -4 2.74 0.84
    12 3 -4 2.54 0.69
    12 -4 -4 0.09 0.32
    12 -4 4 0.85 0.45
    -12 -4 4 0.47 0.33
    -12 -4 -4 0.22 0.41
    12 4 -4 0.21 0.32
    -12 4 -4 0.01 0.34
    12 -5 -4 0.35 0.38
    12 -5 4 0.04 0.29
    -12 -5 4 0.29 0.31
    -12 -5 -4 0.17 0.4
    -12 5 -4 0.49 0.49
    12 -6 -4 1.51 0.68
    12 -6 4 1.71 0.63
    -12 -6 4 1.08 0.47
    -12 -6 -4 1.52 0.64
    -12 6 -4 1.3 0.7
    12 -7 -4 -0.07 0.39
    12 -7 4 1.32 0.57
    -12 -7 4 1.49 0.55
    -12 -7 -4 0.13 0.33
    -12 7 -4 1.62 0.73
    -12 -8 -4 6.18 1.19
    12 -8 4 4.43 0.9
    -12 -9 -4 0 0.36
    13 0 -4 -0.47 0.43
    -13 0 4 0.4 0.29
    -13 0 -4 -0.15 0.35
    13 -1 -4 2.52 0.74
    13 -1 4 2.12 0.63
    -13 -1 4 1.75 0.51
    -13 -1 -4 1.34 0.63
    -13 1 -4 1.62 0.65
    13 1 -4 1.75 0.61
    13 -2 -4 4.63 0.99
    13 -2 4 4.1 0.85
    -13 -2 4 4.07 0.78
    -13 -2 -4 2.17 0.75
    -13 2 -4 2.86 0.92
    13 2 -4 3.51 0.83
    13 -3 -4 0.45 0.49
    13 -3 4 0.41 0.36
    -13 -3 4 0.86 0.44
    -13 -3 -4 0.5 0.48
    -13 3 -4 -0.15 0.32
    13 3 -4 1.51 0.58
    13 -4 -4 2.17 0.69
    13 -4 4 1.14 0.53
    -13 -4 4 2.06 0.59
    -13 -4 -4 1.97 0.71
    13 4 -4 2.48 0.75
    -13 4 -4 2.27 0.86
    13 -5 4 -0.4 0.43
    -13 -5 4 1.1 0.48
    -13 -5 -4 0.88 0.6
    13 -6 4 2.31 0.73
    -13 -6 -4 2.52 0.82
    14 0 -4 1.88 0.68
    -14 -1 4 1.37 0.48
    14 1 -4 0.95 0.49
    14 -2 4 0.01 0.28
    -14 -2 4 0.57 0.35
    14 2 -4 0.65 0.49
    14 -3 4 2.77 0.78
    14 3 -4 6.04 1.12
    14 -4 4 0.52 0.44
    14 4 -4 1.26 0.64
    0 0 5 5.68 0.83
    0 0 -5 6.72 0.83
    0 -1 -5 17.79 1.28
    0 1 -5 18.08 1.29
    0 1 -5 17.06 0.94
    0 -1 -5 17.58 1.13
    0 1 5 18.43 1.45
    0 -1 5 16.99 1.3
    0 2 -5 -0.04 0.11
    0 2 5 -0.01 0.24
    0 -2 -5 -0.18 0.26
    0 -2 -5 -0.6 0.29
    0 -2 5 -0.08 0.27
    0 2 -5 -0.16 0.22
    0 3 5 6.3 0.91
    0 -3 -5 7.24 0.85
    0 3 -5 5.68 0.38
    0 3 -5 7.22 0.83
    0 -3 -5 5.45 0.73
    0 -3 5 6.23 0.73
    0 4 5 -0.2 0.39
    0 -4 5 0.13 0.18
    0 -4 -5 -0.22 0.28
    0 -4 -5 -0.17 0.2
    0 4 -5 -0.09 0.21
    0 -5 5 83.1 2.37
    0 -5 -5 81.81 2.92
    0 5 -5 76.32 2.69
    0 -5 -5 78.72 2.94
    0 5 5 82.45 3.38
    0 6 5 0.01 0.35
    0 -6 5 0.04 0.15
    0 -6 -5 0.17 0.33
    0 -6 -5 0.19 0.33
    0 6 -5 -0.03 0.23
    0 7 5 -0.04 0.3
    0 -7 5 -0.04 0.27
    0 -7 -5 -0.51 0.33
    0 -7 -5 0.29 0.28
    0 7 -5 0 0.2
    0 7 -5 -0.27 0.3
    0 8 -5 -0.26 0.27
    0 8 5 -0.02 0.33
    0 -8 5 0.08 0.27
    0 -8 -5 0.34 0.31
    0 -8 -5 0.14 0.24
    0 8 -5 -0.18 0.25
    0 9 -5 2.13 0.52
    0 9 5 2.34 0.67
    0 -9 5 1.5 0.51
    0 -9 -5 2.37 0.65
    0 9 -5 1.9 0.5
    0 10 -5 -0.05 0.22
    0 10 5 0.27 0.33
    0 -10 5 -0.31 0.42
    0 10 -5 0.07 0.28
    0 -11 5 0.45 0.28
    0 11 5 0.51 0.43
    0 -11 -5 0.12 0.37
    0 11 -5 0.38 0.28
    0 12 5 0.14 0.34
    0 -12 5 -0.21 0.26
    0 -12 -5 -0.2 0.49
    0 12 -5 -0.23 0.33
    0 13 5 1.98 0.75
    0 -13 -5 1.42 0.58
    0 -13 5 2.32 0.69
    0 13 -5 1.91 0.52
    0 14 5 -0.3 0.45
    0 -14 -5 -0.14 0.37
    0 -14 5 0.07 0.25
    0 14 -5 0.3 0.37
    0 15 5 6.01 1.24
    0 -15 5 6.23 1.12
    0 15 -5 6.01 0.94
    0 -15 -5 6.26 1.25
    0 16 5 0.6 0.53
    0 -16 5 -0.25 0.35
    1 0 -5 0.06 0.16
    -1 0 5 0.03 0.24
    1 0 5 0.1 0.23
    1 0 -5 -0.12 0.19
    -1 0 -5 0.06 0.23
    -1 0 -5 -0.02 0.14
    -1 0 5 0.06 0.13
    1 -1 -5 24.33 1.4
    1 1 -5 22.95 1.07
    -1 -1 -5 23.53 1.56
    1 1 -5 22.62 1.33
    -1 1 -5 23.25 1.55
    1 -1 -5 22.53 1.26
    -1 1 -5 24.74 1.17
    -1 -1 -5 23.76 1.34
    -1 -1 5 21.59 1.06
    -1 1 5 23.56 1.6
    -1 -1 5 23.88 1.51
    1 1 5 21.98 1.59
    1 -1 5 22.69 1.51
    1 2 -5 31.26 1.1
    1 -2 -5 33.14 1.68
    -1 -2 -5 31.91 1.83
    1 2 -5 33.02 1.61
    -1 2 -5 31.53 1.8
    1 -2 -5 32.17 1.61
    -1 2 -5 34.09 1.24
    -1 -2 -5 31.74 1.63
    -1 2 5 32.97 1.95
    1 2 5 31.99 1.97
    -1 -2 5 30.8 1.65
    1 -2 5 33.42 1.77
    -1 3 -5 9.71 0.56
    1 3 -5 9.42 0.49
    1 -3 -5 9.29 0.92
    -1 -3 -5 9.33 1.02
    1 3 -5 9.42 0.87
    -1 3 -5 9.02 0.98
    1 -3 -5 10.6 0.98
    -1 3 -5 9.96 0.58
    -1 -3 -5 10.03 0.98
    -1 3 5 9.08 1.08
    1 3 5 9.16 1.1
    -1 -3 5 10.34 0.92
    1 -3 5 9.57 0.92
    -1 4 -5 1.54 0.17
    -1 4 5 1.14 0.47
    -1 4 -5 1.23 0.15
    1 4 5 1.33 0.51
    -1 -4 5 1.25 0.33
    1 -4 -5 1.05 0.36
    1 -4 5 1.18 0.35
    1 -4 -5 1.14 0.34
    -1 -4 -5 1.55 0.44
    -1 -4 -5 1.81 0.49
    1 4 -5 1.21 0.32
    -1 4 -5 1.01 0.36
    -1 5 5 3.12 0.68
    1 5 5 3.49 0.78
    -1 -5 5 2.63 0.41
    1 -5 -5 2.41 0.55
    1 -5 5 2.28 0.43
    1 -5 5 2.85 0.64
    1 -5 -5 2.62 0.52
    -1 -5 -5 3.32 0.65
    -1 -5 -5 3.06 0.62
    1 5 -5 2.95 0.52
    -1 5 -5 2.47 0.54
    -1 -6 5 4.09 0.49
    1 -6 5 4.4 0.58
    1 6 -5 3.04 0.45
    -1 6 5 3.07 0.72
    1 6 5 4.49 0.87
    1 -6 -5 3.49 0.67
    1 -6 5 4.28 0.78
    1 -6 -5 4 0.64
    -1 -6 -5 3.65 0.69
    1 6 -5 3.85 0.6
    -1 -6 -5 3.62 0.7
    1 6 -5 4.39 0.63
    -1 6 -5 4.19 0.69
    1 -7 5 14.81 1.46
    -1 -7 -5 16.34 1.41
    1 -7 -5 16.46 1.48
    1 7 -5 14.87 1.19
    -1 7 -5 14.23 1.31
    -1 -7 -5 17.34 1.53
    1 7 -5 17.77 1.25
    -1 7 5 17.15 1.66
    1 7 5 16.33 1.62
    -1 8 -5 0.72 0.35
    -1 8 5 0.85 0.49
    1 8 5 0.88 0.44
    1 -8 -5 0.61 0.41
    1 -8 5 0.35 0.34
    -1 -8 -5 1.25 0.48
    -1 -8 -5 0.93 0.43
    -1 8 -5 0.4 0.27
    1 8 -5 1.08 0.37
    1 8 -5 0.95 0.35
    1 -9 5 15.47 1.56
    -1 -9 -5 17.62 1.53
    1 -9 -5 18.05 1.67
    1 9 -5 19.2 1.45
    -1 9 -5 16.03 1.46
    -1 -9 -5 16.83 1.64
    -1 9 -5 18.03 1.41
    1 9 -5 20.23 1.41
    -1 9 5 18.55 1.81
    1 9 5 19.5 1.87
    -1 10 -5 0.76 0.41
    1 10 -5 0.29 0.3
    -1 10 5 0.33 0.44
    1 10 5 -0.02 0.32
    1 -10 -5 0.37 0.42
    -1 -10 -5 0.05 0.41
    1 -10 5 0.44 0.32
    -1 10 -5 0.48 0.3
    1 10 -5 0.28 0.29
    -1 11 5 5.72 1.08
    1 11 5 8.01 1.28
    1 -11 -5 5.5 1.01
    1 -11 5 6.45 1.07
    -1 -11 -5 7.38 1.2
    -1 11 -5 6.03 0.86
    1 11 -5 6.21 0.84
    -1 12 5 1.93 0.66
    1 12 5 1.42 0.56
    1 -12 -5 0.43 0.42
    1 -12 5 1.78 0.61
    -1 -12 -5 2.58 0.75
    -1 12 -5 2.09 0.56
    1 12 -5 1.32 0.48
    -1 13 5 3.65 0.97
    1 13 5 4.04 0.96
    1 -13 -5 3.21 0.83
    1 -13 5 2.58 0.72
    -1 -13 -5 1.69 0.66
    -1 13 -5 3.17 0.67
    1 13 -5 1.59 0.49
    -1 14 5 3.39 0.94
    1 14 5 5.28 1.15
    1 -14 -5 2.17 0.75
    1 -14 5 4.61 0.99
    -1 -14 -5 5.08 1.09
    -1 14 -5 3.59 0.72
    1 14 -5 3.18 0.69
    -1 15 5 10.41 1.62
    1 -15 -5 9.67 1.52
    1 15 5 8.84 1.46
    1 -15 5 8.71 1.36
    -1 -15 -5 7.65 1.35
    1 15 -5 9.2 1.14
    -1 15 -5 10.02 1.2
    -1 16 5 1.81 0.78
    1 16 5 2.29 0.8
    1 -16 5 1.39 0.58
    1 -17 5 7.8 1.32
    2 0 -5 38.28 1.6
    2 0 -5 36.2 1.5
    -2 0 -5 39.04 2.12
    -2 0 -5 38.22 1.63
    -2 0 5 42.1 2.04
    2 0 5 35.63 1.98
    2 1 5 7.09 0.93
    2 -1 -5 7.46 0.73
    2 1 -5 7.16 0.68
    2 -1 -5 6.41 0.69
    -2 -1 -5 8 0.99
    -2 -1 5 5.75 0.64
    2 1 -5 7.04 0.61
    -2 -1 -5 8.25 0.81
    -2 1 -5 6.85 0.65
    -2 -1 5 6.34 0.61
    -2 1 -5 6.64 0.89
    -2 1 5 8.45 0.97
    -2 -1 5 6.64 0.81
    2 -1 5 8.02 0.94
    -2 2 -5 30.68 1.23
    2 2 -5 29.5 1.12
    2 -2 -5 30.62 1.48
    -2 -2 -5 29.28 1.87
    2 2 -5 28.39 1.35
    2 -2 -5 29.11 1.53
    -2 2 -5 27.09 1.77
    -2 -2 -5 29.58 1.61
    -2 2 -5 28.57 1.23
    -2 -2 5 27.04 1.1
    -2 2 5 33.66 1.97
    -2 -2 5 29.41 1.59
    2 2 5 29.83 1.93
    2 -2 5 31.18 1.75
    2 -3 5 17.16 1.27
    -2 3 -5 15.25 0.8
    2 -3 5 16.85 1.45
    2 3 -5 15.76 0.7
    2 -3 -5 16.13 1.11
    -2 -3 -5 15.1 1.35
    2 3 -5 15.15 1
    2 -3 -5 15.77 1.2
    -2 3 -5 16.33 1.38
    -2 -3 -5 16.05 1.25
    -2 3 -5 15.24 0.81
    -2 -3 5 15.18 0.72
    -2 3 5 17.05 1.44
    -2 -3 5 16.3 1.13
    2 3 5 18.58 1.57
    2 -4 5 12.05 1.03
    2 4 -5 12.06 0.44
    -2 4 -5 12.35 0.62
    2 -4 -5 12.85 1.02
    2 -4 5 12.89 1.29
    -2 -4 -5 11.15 1.2
    2 -4 -5 12.06 1.12
    2 4 -5 12.66 0.93
    -2 4 -5 13.9 1.29
    -2 4 -5 12.42 0.64
    -2 -4 -5 11.1 1.1
    2 4 -5 14.32 1.01
    -2 4 5 12.72 1.31
    2 4 5 11.01 1.24
    -2 -4 5 12.15 0.91
    2 5 -5 1.26 0.3
    2 -5 -5 2.28 0.54
    -2 -5 -5 1.82 0.5
    -2 5 5 2.91 0.68
    2 5 5 1.67 0.55
    2 -5 5 2.2 0.6
    -2 -5 5 1.9 0.35
    -2 5 -5 1.72 0.18
    2 -5 5 2.62 0.5
    -2 5 -5 1.98 0.2
    -2 -5 -5 1.95 0.53
    2 5 -5 1.81 0.4
    2 5 -5 1.85 0.38
    -2 5 -5 1.88 0.51
    -2 -6 5 4.39 0.47
    -2 -6 -5 5.07 0.82
    -2 6 5 4.4 0.84
    2 -6 -5 3.98 0.74
    2 6 5 4.25 0.85
    2 -6 5 3.24 0.7
    -2 -6 -5 5.55 0.87
    2 6 -5 5.07 0.65
    2 6 -5 4.02 0.56
    -2 6 -5 3.93 0.74
    -2 7 5 6.59 1.06
    2 -7 -5 6.34 0.93
    2 7 5 5.23 0.94
    2 -7 5 6.73 1.02
    2 7 -5 5.71 0.69
    -2 -7 -5 7.4 1.01
    2 7 -5 5.72 0.7
    -2 7 -5 6.13 0.93
    -2 -7 -5 6.71 0.99
    -2 8 -5 5.2 0.89
    -2 8 5 7.5 1.14
    2 -8 -5 6.46 0.99
    2 8 5 6.72 1.09
    2 -8 5 9.33 1.19
    2 8 -5 7.21 0.81
    -2 -8 -5 6.92 0.99
    2 8 -5 6.93 0.8
    -2 -8 -5 7.22 1.06
    2 9 -5 5.51 0.74
    -2 9 -5 5.39 0.89
    -2 9 5 6.24 1.1
    2 -9 -5 4.13 0.83
    2 9 5 6.09 1.05
    2 -9 5 6.41 1.03
    -2 -9 -5 5.09 0.88
    2 9 -5 7.45 0.86
    -2 9 -5 4.97 0.8
    -2 -9 -5 4.5 0.9
    2 -10 5 30.89 2.26
    -2 -10 -5 30.2 2.1
    2 -10 -5 26.11 2.08
    2 10 -5 30.05 1.76
    -2 10 -5 26.62 1.91
    -2 -10 -5 36.97 2.52
    -2 10 -5 31.98 1.94
    2 10 -5 32.93 1.79
    -2 10 5 30.48 2.41
    2 10 5 29.32 2.35
    2 -11 -5 0.72 0.5
    -2 11 5 1.06 0.62
    2 11 5 0.3 0.44
    2 -11 5 0.36 0.34
    -2 -11 -5 0.36 0.36
    -2 11 -5 0.66 0.39
    2 11 -5 0.27 0.3
    2 -12 5 20.6 1.94
    2 -12 -5 20.2 1.97
    -2 -12 -5 20.99 2.03
    -2 12 -5 23.6 1.73
    2 12 -5 23.92 1.64
    -2 12 5 21.08 2.12
    2 12 5 22.17 2.16
    2 -13 -5 8.7 1.34
    -2 13 5 10.17 1.53
    2 13 5 9.34 1.47
    2 -13 5 7.43 1.21
    -2 -13 -5 7.02 1.25
    -2 13 -5 8.38 1.09
    2 13 -5 8.16 1
    2 -14 -5 3.88 1.01
    -2 14 5 2.98 0.86
    2 14 5 2.14 0.74
    -2 -14 -5 3.22 0.89
    2 -14 5 2.41 0.76
    -2 14 -5 1.99 0.57
    2 14 -5 2.92 0.65
    2 -15 -5 2.76 0.86
    -2 15 5 3.04 0.9
    2 15 5 3.83 0.99
    2 -15 5 2.4 0.74
    -2 -15 -5 3.34 0.99
    -2 15 -5 2.86 0.7
    2 15 -5 2.64 0.66
    2 16 5 1.24 0.59
    2 -16 5 1.75 0.68
    2 -17 5 -0.16 0.31
    -3 0 -5 0.21 0.23
    -3 0 5 -0.31 0.26
    3 0 5 -0.17 0.27
    3 0 -5 0.02 0.13
    3 0 -5 -0.11 0.15
    -3 0 -5 0.11 0.22
    -3 0 5 -0.13 0.13
    -3 -1 5 -0.02 0.14
    -3 -1 5 0.04 0.13
    -3 1 5 0.26 0.33
    -3 -1 5 0.28 0.25
    -3 1 -5 0.13 0.17
    3 1 5 -0.13 0.29
    3 -1 5 0.01 0.25
    3 -1 5 -0.06 0.27
    3 1 -5 -0.04 0.13
    3 -1 -5 0 0.13
    3 1 -5 0.15 0.14
    3 -1 -5 0.22 0.21
    -3 -1 -5 0.64 0.35
    -3 1 -5 -0.05 0.23
    -3 1 5 0.15 0.17
    -3 -1 -5 -0.08 0.2
    -3 -2 5 0.34 0.16
    -3 2 5 0.73 0.33
    -3 -2 5 0.47 0.24
    3 2 5 0.98 0.43
    3 -2 5 0.62 0.36
    3 -2 5 0.51 0.34
    3 2 -5 0.51 0.2
    -3 2 -5 0.37 0.21
    3 -2 -5 0.93 0.27
    3 2 -5 0.47 0.18
    3 2 -5 0.28 0.18
    -3 -2 -5 0.48 0.26
    -3 -2 -5 0.71 0.31
    3 -2 -5 0.46 0.19
    -3 2 -5 0.53 0.33
    -3 2 -5 1.05 0.26
    -3 3 -5 0.87 0.23
    -3 3 5 1.54 0.51
    -3 -3 5 0.81 0.2
    -3 -3 5 0.67 0.25
    3 3 -5 1.28 0.25
    3 3 5 0.38 0.29
    3 -3 5 0.72 0.31
    3 -3 5 1.22 0.44
    -3 3 -5 0.72 0.21
    -3 -3 -5 0.8 0.32
    -3 -3 -5 0.37 0.26
    3 3 -5 0.52 0.18
    3 3 -5 1.3 0.31
    3 -3 -5 0.81 0.33
    -3 3 -5 1.07 0.4
    3 -4 5 7.92 0.87
    -3 4 5 7.24 1
    3 4 -5 7.4 0.47
    -3 4 -5 7.2 0.57
    3 4 5 6.17 0.96
    3 -4 5 7.32 1.02
    3 -4 -5 8.22 0.93
    3 4 -5 7.47 0.63
    3 4 -5 7 0.68
    -3 -4 -5 8.75 0.99
    -3 -4 -5 7.6 1.02
    -3 4 -5 6.65 0.56
    -3 4 -5 7.98 1.02
    -3 -4 5 7.07 0.7
    3 -5 5 7.6 0.84
    -3 5 5 7.09 1.01
    3 5 5 7.1 1.04
    -3 5 -5 6.31 0.48
    3 -5 5 3.77 0.75
    -3 -5 -5 6.16 0.89
    3 5 -5 7.36 0.65
    -3 -5 -5 5.91 0.92
    3 5 -5 7.09 0.71
    -3 5 -5 6.45 0.5
    -3 5 -5 6.37 0.95
    3 -5 -5 5.89 0.83
    -3 -5 5 5.35 0.55
    -3 -6 -5 26.75 1.93
    3 -6 -5 25.09 1.76
    3 6 -5 24.01 1.21
    -3 6 -5 25.38 1.88
    -3 -6 -5 27.12 1.9
    3 6 -5 24.98 1.36
    3 -6 5 24.82 1.89
    -3 6 -5 22.53 0.81
    -3 6 5 27.47 2.04
    3 6 5 26.26 2.03
    -3 -6 5 23.88 1.01
    -3 7 5 1.01 0.48
    3 7 5 0.72 0.46
    3 -7 5 1.74 0.55
    -3 -7 -5 1.03 0.47
    -3 -7 -5 1.08 0.41
    3 7 -5 1.34 0.4
    3 7 -5 0.43 0.2
    -3 7 -5 1.19 0.49
    3 -7 -5 0.74 0.36
    3 8 5 9.09 1.27
    -3 -8 -5 10.91 1.25
    3 -8 -5 10.21 1.23
    3 8 -5 11.27 0.93
    -3 8 -5 10.55 1.26
    -3 -8 -5 13.36 1.43
    3 8 -5 10.89 0.97
    3 -8 5 9.54 1.23
    -3 8 5 11.34 1.42
    3 -9 5 18.58 1.74
    -3 -9 -5 21.47 1.81
    3 -9 -5 18.92 1.75
    3 9 -5 21.11 1.34
    -3 9 -5 16.16 1.56
    -3 -9 -5 19.98 1.82
    3 9 -5 21.19 1.38
    -3 9 5 19.74 1.9
    3 9 5 23.57 2.07
    3 -10 5 25.21 2.07
    -3 -10 -5 22.64 1.87
    3 -10 -5 24.18 2.01
    -3 10 -5 22.68 1.84
    -3 -10 -5 25.87 2.15
    -3 10 -5 29.36 1.91
    3 10 -5 26.6 1.59
    -3 10 5 24.17 2.17
    3 10 5 27.16 2.27
    3 -11 -5 7.08 1.16
    -3 11 -5 6.49 0.99
    -3 11 5 9.28 1.39
    3 11 5 7.81 1.31
    -3 -11 -5 8.75 1.21
    3 11 -5 7.73 0.92
    -3 11 -5 7.97 1.05
    -3 -11 -5 8.26 1.27
    3 -11 5 8.96 1.3
    3 -12 -5 9.17 1.37
    -3 12 5 12.82 1.67
    3 12 5 10.78 1.51
    3 -12 5 8.71 1.29
    -3 12 -5 10.64 1.2
    3 12 -5 11.76 1.15
    -3 -12 -5 7.17 1.25
    -3 13 5 1.6 0.64
    3 13 5 2.2 0.76
    3 -13 5 1.49 0.67
    -3 -13 -5 3.11 0.88
    -3 13 -5 1.71 0.52
    3 13 -5 2.18 0.6
    3 -13 -5 2.13 0.74
    -3 14 5 3.74 0.98
    3 14 5 4.85 1.11
    3 -14 5 5.14 1.04
    -3 -14 -5 6.04 1.19
    -3 14 -5 5.35 0.9
    3 14 -5 4.36 0.79
    3 -14 -5 5.53 1.11
    -3 15 5 2.32 0.8
    3 15 5 0.29 0.38
    3 -15 5 1.69 0.66
    -3 -15 -5 1.07 0.56
    -3 15 -5 1.76 0.56
    3 15 -5 2.03 0.57
    3 -15 -5 1.42 0.67
    3 16 5 -0.08 0.4
    3 -16 5 0.42 0.41
    -4 0 5 5.71 0.78
    -4 0 -5 5.43 0.7
    4 0 5 4.55 0.76
    4 0 -5 6.1 0.68
    -4 0 5 4.95 0.51
    4 0 -5 5.46 0.48
    4 0 5 4.17 0.72
    -4 0 -5 5.5 0.91
    -4 1 5 4.78 0.75
    -4 -1 5 4.32 0.67
    4 1 -5 4.7 0.41
    4 1 5 4.49 0.79
    4 1 -5 5.11 0.6
    4 -1 5 3.71 0.69
    4 -1 5 5.09 0.82
    -4 1 5 4.86 0.56
    4 -1 -5 4.57 0.62
    -4 1 -5 3.87 0.56
    4 1 -5 4.69 0.47
    -4 -1 -5 4.27 0.64
    -4 -1 -5 4.3 0.81
    -4 1 -5 5.99 0.94
    4 -2 5 56.49 2.49
    4 2 -5 55.52 1.79
    4 -2 5 55.87 2.63
    4 2 -5 51.69 1.23
    4 -2 -5 54.01 2.21
    -4 -2 -5 54.66 2.77
    -4 2 5 50.26 1.89
    -4 2 -5 47.63 2.59
    -4 -2 5 52.72 1.84
    4 2 -5 55.7 1.65
    -4 -2 -5 53.66 2.33
    -4 2 -5 53.58 1.93
    -4 2 5 57.06 2.59
    -4 -2 5 54.47 2.17
    4 2 5 55.38 2.68
    -4 3 5 5.14 0.82
    -4 -3 5 4.18 0.58
    4 3 -5 5.73 0.54
    -4 -3 -5 4.2 0.71
    4 3 5 6.69 0.98
    4 -3 5 5.9 0.81
    4 -3 5 4.86 0.84
    4 3 -5 5.43 0.39
    4 3 -5 4.98 0.54
    4 -3 -5 4.56 0.68
    -4 -3 -5 4.68 0.84
    -4 3 -5 5.04 0.57
    -4 3 -5 4.33 0.8
    4 -4 5 22.69 1.52
    4 4 -5 22.42 0.97
    -4 4 -5 21.71 1.13
    4 -4 5 21.01 1.68
    4 -4 -5 25.35 1.64
    4 4 -5 21.52 0.78
    -4 -4 -5 19.82 1.69
    -4 -4 5 21.95 1.56
    -4 4 -5 21.61 1.76
    4 4 -5 22.43 1.15
    -4 -4 -5 21.85 1.63
    -4 4 5 24.48 1.84
    -4 -4 5 20.52 1.18
    4 4 5 21.43 1.76
    4 5 -5 27.88 1
    4 -5 5 23.64 1.84
    4 -5 -5 25.35 1.72
    -4 -5 -5 26.16 1.96
    4 5 -5 23.32 0.88
    -4 -5 5 24.14 1.68
    -4 5 -5 22.78 1.83
    4 5 -5 25.15 1.27
    -4 -5 -5 25.72 1.82
    -4 5 5 24.83 1.91
    -4 -5 5 22.98 1.12
    4 5 5 22.63 1.87
    -4 6 5 0.65 0.36
    4 6 5 1.5 0.58
    4 -6 5 0.28 0.41
    -4 -6 5 0.62 0.43
    -4 -6 -5 1.18 0.46
    -4 -6 -5 0.84 0.45
    4 6 -5 0.6 0.27
    4 6 -5 0.35 0.13
    4 -6 -5 0.16 0.26
    -4 6 -5 0.3 0.27
    4 -7 5 23.44 1.89
    -4 -7 -5 23.66 1.92
    4 -7 -5 21.99 1.75
    -4 -7 5 23.16 1.73
    -4 7 -5 22.55 1.88
    -4 -7 -5 23.38 1.85
    4 7 -5 23.3 1.33
    -4 7 5 23.63 1.97
    4 7 5 25.25 2.05
    -4 8 5 4.65 0.93
    4 8 5 3.9 0.88
    4 -8 5 4.78 0.9
    -4 -8 -5 7.43 1.11
    -4 -8 5 6.68 0.97
    -4 -8 -5 6.32 0.99
    4 8 -5 6.6 0.74
    4 -8 -5 5.49 0.92
    -4 8 -5 4.75 0.9
    -4 9 -5 3.76 0.81
    -4 9 5 2.38 0.71
    4 9 5 3.37 0.84
    -4 -9 -5 3.67 0.84
    4 -9 5 4.59 0.91
    -4 -9 5 3.11 0.7
    -4 -9 -5 4.48 0.9
    4 9 -5 3.98 0.61
    4 -9 -5 3.22 0.77
    -4 10 -5 3.85 0.8
    4 -10 5 3.88 0.87
    -4 10 5 6.27 1.15
    -4 -10 -5 3.85 0.87
    4 10 5 7.1 1.19
    -4 -10 5 6.09 0.98
    -4 -10 -5 5.55 0.98
    -4 10 -5 4.28 0.79
    4 10 -5 4.7 0.7
    4 -10 -5 5.25 1
    -4 11 -5 2.99 0.74
    -4 11 5 5.18 1.08
    -4 -11 -5 4.87 0.99
    4 11 5 4.37 0.99
    4 -11 5 4.67 0.93
    -4 -11 5 4.27 0.85
    -4 -11 -5 4.13 0.87
    -4 11 -5 3.9 0.77
    4 11 -5 5.51 0.78
    4 -11 -5 4.56 0.97
    -4 -12 -5 9.75 1.43
    -4 12 -5 9.15 1.19
    -4 12 5 10.89 1.56
    4 12 5 10.73 1.52
    4 -12 5 10.3 1.44
    -4 -12 5 13.28 1.5
    -4 12 -5 14.78 1.43
    4 12 -5 11.14 1.13
    4 -12 -5 12.64 1.58
    -4 13 5 3.13 0.94
    4 13 5 0.91 0.59
    4 -13 5 0.79 0.46
    -4 -13 5 0.96 0.44
    -4 13 -5 1.12 0.44
    4 13 -5 0.8 0.38
    4 -13 -5 1.44 0.59
    -4 -13 -5 0.99 0.54
    -4 14 5 1.06 0.63
    4 14 5 -0.12 0.39
    4 -14 5 0.08 0.34
    -4 -14 5 1.62 0.57
    -4 14 -5 1.26 0.5
    4 14 -5 0.56 0.29
    -4 -14 -5 0.7 0.47
    4 -14 -5 0.86 0.57
    4 15 5 0.12 0.46
    4 -15 5 0.47 0.4
    4 15 -5 0.37 0.33
    4 16 5 1.81 0.71
    -5 0 5 0.18 0.31
    5 0 5 0.43 0.38
    5 0 5 0.39 0.32
    5 0 -5 0.41 0.25
    -5 0 -5 0.32 0.28
    5 0 -5 0.04 0.11
    -5 0 -5 0.01 0.36
    5 -1 5 60.84 2.72
    5 1 5 56.9 2.55
    5 -1 5 58.79 2.7
    5 1 -5 61.3 2.14
    5 -1 -5 60.85 2.34
    -5 -1 5 60.15 2.43
    -5 -1 -5 64.63 3.15
    -5 1 -5 55.44 2.92
    5 -1 -5 60.01 1.29
    5 1 -5 61.81 1.54
    -5 -1 -5 57.32 2.45
    -5 1 5 59.69 2.61
    -5 -1 5 58.29 2.38
    5 1 5 59.59 2.79
    5 -2 5 18.62 1.49
    5 2 -5 16.53 1.06
    5 -2 5 18.16 1.54
    5 -2 -5 20.06 1.4
    -5 -2 -5 18.01 1.67
    -5 -2 5 18.34 1.39
    -5 2 -5 20.03 1.76
    5 -2 -5 18.08 0.65
    5 2 -5 19.11 0.92
    -5 -2 -5 19.13 1.47
    -5 2 5 18.12 1.5
    -5 -2 5 18.71 1.29
    5 2 5 20.65 1.68
    5 -3 5 10.11 1.09
    5 3 -5 8.28 0.72
    5 -3 5 11.95 1.28
    5 -3 -5 11.15 1.11
    -5 -3 5 9.07 1.02
    5 -3 -5 9.44 0.42
    5 3 -5 9.57 0.7
    -5 -3 -5 9.04 1.2
    -5 -3 -5 9.85 1.1
    -5 3 5 11.22 1.23
    -5 3 -5 8.94 1.21
    -5 -3 5 10.72 0.94
    5 3 5 10.28 1.23
    5 4 -5 11.88 0.8
    5 -4 5 12.21 1.32
    5 -4 -5 11.3 1.14
    -5 -4 -5 10.71 1.31
    -5 -4 5 9.56 1.07
    -5 4 -5 11.6 1.36
    5 4 -5 11.46 0.8
    -5 -4 -5 11.71 1.24
    -5 4 5 10.8 1.25
    -5 -4 5 9.32 0.81
    5 4 5 12.27 1.36
    -5 5 5 2.72 0.72
    5 5 5 2.34 0.67
    -5 -5 -5 0.6 0.4
    5 -5 5 1.59 0.54
    -5 -5 5 2.14 0.55
    5 -5 -5 1.71 0.5
    -5 -5 -5 1.92 0.61
    5 5 -5 1.49 0.33
    5 5 -5 1.55 0.31
    -5 5 -5 2.51 0.69
    -5 -6 -5 0.54 0.41
    -5 6 5 0.77 0.51
    5 6 5 0.5 0.41
    5 -6 5 0.09 0.27
    -5 -6 5 0.27 0.34
    -5 -6 -5 -0.6 0.42
    5 -6 -5 0.77 0.43
    5 6 -5 0.51 0.26
    -5 6 -5 0.86 0.5
    -5 7 5 5.92 1.02
    5 7 5 6.76 1.09
    5 -7 5 7.12 1.1
    -5 -7 5 6.43 0.93
    -5 -7 -5 6.8 1.06
    5 7 -5 6.95 0.73
    5 -7 -5 5.8 0.95
    -5 -7 -5 7.15 1.08
    -5 7 -5 6.54 1.06
    -5 8 5 0.12 0.35
    5 8 5 0.31 0.35
    5 -8 5 0.31 0.31
    -5 -8 5 0.36 0.31
    -5 -8 -5 0.7 0.42
    -5 -8 -5 1.31 0.53
    5 -8 -5 1.11 0.45
    5 8 -5 0.47 0.27
    -5 8 -5 1 0.48
    -5 9 -5 9.37 1.27
    -5 9 5 9.72 1.39
    5 9 5 10.73 1.43
    5 -9 5 8.15 1.2
    5 -9 -5 11.67 1.41
    -5 -9 -5 8.29 1.27
    -5 -9 5 8.41 1.12
    -5 -9 -5 9.92 1.31
    5 9 -5 11.27 1.01
    -5 10 -5 0.37 0.41
    -5 10 5 1.05 0.63
    5 10 5 -0.02 0.46
    -5 -10 -5 1.28 0.56
    -5 -10 5 0.02 0.36
    5 -10 5 0.94 0.47
    -5 -10 -5 0.92 0.5
    5 -10 -5 1.22 0.55
    5 10 -5 0.66 0.35
    -5 11 -5 0.16 0.32
    -5 11 5 1.96 0.7
    5 11 5 0.63 0.43
    -5 -11 -5 1.89 0.76
    5 -11 5 0.56 0.43
    -5 -11 5 1.33 0.48
    -5 -11 -5 1.43 0.49
    -5 11 -5 1.24 0.47
    5 -11 -5 1.05 0.56
    5 11 -5 0.82 0.34
    -5 12 -5 0.45 0.32
    -5 12 5 0.01 0.41
    -5 -12 -5 -0.35 0.41
    5 12 5 0.06 0.4
    5 -12 5 -0.06 0.3
    -5 -12 5 -0.16 0.4
    -5 -12 -5 0.27 0.34
    -5 12 -5 0 0.33
    5 -12 -5 0.47 0.44
    5 12 -5 -0.19 0.27
    -5 13 -5 -0.82 0.42
    -5 -13 -5 -0.53 0.52
    -5 13 5 -0.74 0.53
    5 13 5 0.59 0.47
    5 -13 5 0.99 0.45
    -5 -13 5 0.2 0.28
    -5 13 -5 0.38 0.37
    5 -13 -5 -0.04 0.31
    5 13 -5 0.08 0.31
    -5 14 5 -1.08 0.62
    5 14 5 -0.51 0.45
    5 -14 5 0.14 0.37
    -5 -14 5 0 0.27
    -5 14 -5 -0.36 0.33
    5 -14 -5 -1.24 0.6
    5 14 -5 0.01 0.22
    -5 -14 -5 -0.02 0.32
    5 15 5 0.11 0.35
    6 0 -5 5.05 0.69
    -6 0 5 4.34 0.73
    6 0 5 3.87 0.75
    6 0 5 3.43 0.69
    -6 0 5 3.36 0.6
    6 0 -5 4.39 0.35
    -6 0 -5 5.14 0.97
    6 1 5 15.63 1.46
    6 -1 5 17.27 1.5
    6 1 -5 13.08 1.07
    6 1 5 15.4 1.38
    6 -1 -5 16.25 1.28
    -6 -1 5 15.46 1.28
    -6 -1 -5 15.48 1.62
    -6 1 -5 15.36 1.62
    6 -1 5 14.61 1.39
    6 1 -5 14.8 0.71
    6 -1 -5 14.98 0.53
    -6 1 5 14.18 1.33
    -6 -1 5 15.24 1.25
    6 2 5 15.46 1.49
    6 -2 5 15.28 1.4
    6 2 -5 12.66 1.01
    6 2 5 14.16 1.28
    6 -2 5 13.4 1.35
    6 -2 -5 14.56 1.26
    -6 -2 -5 14.4 1.55
    -6 -2 5 15.61 1.31
    -6 2 -5 12.73 1.48
    6 2 -5 14.54 0.77
    -6 -2 -5 14.08 1.33
    -6 2 5 15.57 1.42
    -6 -2 5 13.31 1.12
    -6 3 5 1.22 0.45
    6 3 -5 1.95 0.4
    -6 -3 5 2.12 0.46
    6 3 5 2.81 0.7
    6 -3 -5 2.3 0.57
    -6 -3 5 2.18 0.54
    6 -3 5 1.29 0.49
    -6 -3 -5 1.77 0.59
    6 3 -5 1.76 0.32
    -6 3 -5 1.51 0.57
    -6 -3 -5 1.5 0.49
    6 4 -5 22.94 1.25
    6 -4 5 23.18 1.84
    6 -4 -5 23.01 1.68
    -6 -4 -5 24.69 2.05
    -6 -4 5 24.93 1.72
    -6 4 -5 21.65 1.96
    6 4 -5 24.87 1.15
    -6 -4 -5 24.46 1.84
    -6 4 5 22.23 1.79
    -6 -4 5 24.68 1.34
    6 4 5 24.54 1.94
    6 5 -5 7.18 0.68
    -6 5 5 7.74 1.12
    6 5 5 8.33 1.2
    6 -5 5 7.27 1.07
    -6 -5 5 7.67 1
    6 -5 -5 7.26 1
    -6 -5 -5 7.68 1.16
    6 5 -5 8.32 0.73
    -6 -5 -5 6.51 1.02
    -6 5 -5 7.29 1.17
    6 -6 5 16.05 1.6
    6 -6 -5 16.99 1.57
    -6 -6 -5 16.49 1.72
    -6 -6 5 18.34 1.55
    -6 6 -5 16.87 1.75
    6 6 -5 16.75 1.07
    -6 -6 -5 16.06 1.61
    -6 6 5 15.66 1.61
    6 6 5 15.23 1.6
    -6 7 5 1.41 0.51
    -6 -7 -5 1.67 0.55
    6 7 5 2.04 0.69
    6 -7 5 1.75 0.59
    -6 -7 5 2.19 0.61
    6 -7 -5 1.01 0.45
    -6 -7 -5 1.56 0.58
    6 7 -5 1.82 0.41
    -6 7 -5 2.2 0.71
    -6 8 5 2.5 0.75
    6 8 5 1.97 0.63
    6 -8 5 0.95 0.44
    -6 -8 5 1.58 0.52
    -6 -8 -5 1.2 0.53
    6 -8 -5 0.95 0.46
    6 8 -5 2.03 0.44
    -6 -8 -5 1.44 0.57
    -6 8 -5 2.3 0.73
    -6 9 5 -0.09 0.33
    6 9 5 0.39 0.42
    6 -9 5 0.2 0.36
    -6 -9 5 0.28 0.3
    -6 -9 -5 0.84 0.43
    6 -9 -5 0.39 0.38
    -6 -9 -5 0.15 0.39
    6 9 -5 0.2 0.24
    -6 9 -5 -0.39 0.34
    -6 10 -5 1.31 0.56
    -6 10 5 1.32 0.68
    6 10 5 1.37 0.63
    6 -10 5 1.44 0.59
    -6 -10 5 1.35 0.55
    -6 -10 -5 1.04 0.5
    -6 -10 -5 1.29 0.57
    6 -10 -5 1.88 0.66
    6 10 -5 1.58 0.44
    -6 11 -5 5.13 0.99
    -6 11 5 6.16 1.2
    6 11 5 5.85 1.14
    6 -11 5 4.52 0.95
    -6 -11 -5 6.02 1.16
    -6 -11 5 6.87 1.09
    -6 -11 -5 4.83 0.98
    6 -11 -5 4.55 0.98
    -6 11 -5 5.65 0.94
    6 11 -5 4.97 0.75
    -6 12 -5 0.52 0.34
    -6 12 5 2.64 0.85
    6 12 5 0.88 0.53
    -6 -12 -5 2.31 0.78
    6 -12 5 1.17 0.62
    -6 -12 5 1.93 0.64
    -6 -12 -5 3.46 0.88
    6 -12 -5 2.19 0.71
    -6 12 -5 2.62 0.69
    6 12 -5 2.16 0.58
    -6 13 -5 4.4 0.9
    -6 13 5 5.03 1.14
    -6 -13 -5 3.59 0.98
    6 13 5 2.65 0.81
    6 -13 5 4.81 1.05
    -6 -13 5 4.46 0.95
    -6 -13 -5 3.51 0.88
    6 -13 -5 2.78 0.84
    -6 13 -5 4.46 0.86
    6 13 -5 4.81 0.84
    -6 14 -5 1.51 0.54
    6 14 5 2.13 0.74
    6 15 5 1.39 0.66
    -7 0 5 0.22 0.3
    7 0 -5 0.06 0.21
    7 0 5 -0.09 0.32
    7 0 5 -0.12 0.24
    -7 0 5 -0.14 0.2
    -7 0 -5 -0.07 0.31
    -7 1 5 5.73 0.87
    -7 -1 5 5.74 0.8
    7 1 -5 6.56 0.82
    7 1 5 6.59 1
    7 -1 -5 5.83 0.82
    7 -1 5 6.5 0.98
    7 1 5 4.95 0.81
    7 -1 5 6.35 0.94
    -7 1 5 6.8 0.83
    -7 -1 5 6.37 0.83
    -7 -1 -5 5.34 1
    -7 1 -5 6.21 1.09
    -7 2 5 1.3 0.45
    -7 -2 5 1.3 0.38
    7 2 -5 2.07 0.45
    7 2 5 0.99 0.46
    7 2 5 1.26 0.44
    7 -2 5 1.38 0.49
    7 -2 -5 1.68 0.5
    -7 -2 5 1.78 0.48
    -7 -2 -5 1.84 0.62
    -7 2 -5 1.25 0.53
    -7 -3 -5 7.95 1.07
    -7 3 5 7.69 1.06
    7 3 -5 7.73 0.82
    7 3 5 7.14 1.08
    7 -3 5 7.82 1.1
    7 -3 -5 7.55 0.99
    -7 -3 5 8.01 0.99
    -7 -3 -5 6.47 1.11
    -7 3 -5 6.6 1.14
    -7 -3 5 7.37 0.81
    7 4 5 11.3 1.36
    7 4 -5 13.92 1.06
    7 -4 5 14.45 1.49
    7 -4 -5 12.26 1.28
    -7 -4 -5 10.32 1.38
    -7 -4 5 12.02 1.24
    -7 4 -5 11.08 1.45
    7 4 -5 13.03 0.85
    -7 -4 -5 12.63 1.38
    -7 4 5 13.23 1.43
    -7 5 5 3.72 0.8
    7 5 5 3.21 0.8
    7 -5 5 3.37 0.79
    -7 -5 -5 1.87 0.6
    7 -5 -5 3.48 0.74
    -7 -5 5 2.4 0.62
    -7 -5 -5 4.61 0.96
    7 5 -5 3.07 0.47
    7 5 -5 3.17 0.51
    -7 5 -5 3.34 0.89
    7 -6 5 35.39 2.42
    7 -6 -5 42.87 2.53
    -7 -6 -5 38.13 2.65
    -7 -6 5 41.19 2.36
    -7 6 -5 34.77 2.58
    7 6 -5 43.74 1.76
    -7 -6 -5 37.92 2.51
    -7 6 5 39.95 2.61
    7 6 5 40.93 2.63
    7 -7 5 20.18 1.86
    7 -7 -5 19.7 1.77
    -7 -7 -5 19.33 1.92
    -7 -7 5 20.78 1.73
    -7 7 -5 18.35 1.91
    7 7 -5 20.33 1.28
    -7 -7 -5 17.89 1.77
    -7 7 5 18.88 1.86
    7 7 5 23.1 2.03
    7 -8 5 10.59 1.41
    7 8 5 10.71 1.45
    -7 -8 -5 10.03 1.4
    7 -8 -5 11.66 1.44
    -7 -8 5 10.39 1.27
    -7 8 -5 12.16 1.58
    -7 -8 -5 11 1.5
    7 8 -5 10.41 0.97
    -7 8 5 11.49 1.52
    -7 -9 -5 11.08 1.51
    7 -9 -5 12.7 1.55
    7 -9 5 11.95 1.5
    -7 -9 -5 13.44 1.63
    -7 -9 5 13.4 1.45
    -7 9 5 13.46 1.67
    -7 9 -5 10.49 1.46
    7 9 5 13.91 1.64
    -7 10 5 1.62 0.68
    7 10 5 0.76 0.48
    7 -10 5 1.46 0.61
    -7 -10 5 1.05 0.52
    7 -10 -5 1 0.55
    -7 -10 -5 1.22 0.57
    -7 -10 -5 2.16 0.71
    -7 10 -5 1.17 0.65
    -7 11 -5 1.82 0.62
    -7 11 5 3.55 0.95
    7 11 5 3.41 0.91
    7 -11 5 2.41 0.74
    -7 -11 5 2.78 0.74
    -7 -11 -5 2.58 0.78
    7 -11 -5 2.3 0.73
    -7 -11 -5 2.48 0.82
    -7 12 -5 -0.04 0.36
    -7 12 5 -0.23 0.37
    7 12 5 0.19 0.39
    7 -12 5 0.22 0.28
    -7 -12 -5 0.6 0.58
    -7 -12 5 -0.14 0.4
    -7 -12 -5 -0.12 0.28
    7 -12 -5 0.49 0.53
    -7 12 -5 0.56 0.37
    -7 13 -5 0.07 0.32
    7 13 5 0.54 0.48
    -7 13 -5 0.34 0.46
    7 14 5 2.65 0.82
    -8 0 5 1.49 0.44
    8 0 -5 2.63 0.56
    8 0 5 3.34 0.77
    8 0 5 2.55 0.62
    -8 0 5 2.32 0.52
    -8 0 -5 1.55 0.59
    -8 1 5 2.52 0.61
    -8 -1 5 1.67 0.47
    8 1 -5 3.32 0.63
    8 -1 -5 1.19 0.43
    8 1 5 1.03 0.43
    8 1 5 2.3 0.56
    8 -1 5 1.32 0.49
    -8 1 5 2.19 0.5
    -8 -1 5 1.28 0.42
    -8 -1 -5 1.55 0.61
    -8 1 -5 2.23 0.72
    -8 2 5 0.87 0.42
    -8 -2 5 0.44 0.27
    8 2 -5 0.5 0.25
    8 -2 -5 0.71 0.38
    8 2 5 1.15 0.5
    8 2 5 0.41 0.31
    8 -2 5 0.18 0.27
    -8 2 5 1.03 0.37
    -8 -2 5 0.64 0.38
    -8 -2 -5 -0.24 0.36
    -8 2 -5 0.66 0.48
    8 3 -5 0.14 0.18
    -8 3 5 -0.14 0.28
    8 3 5 -0.01 0.34
    8 3 5 -0.03 0.22
    8 -3 -5 -0.04 0.29
    8 -3 5 0.39 0.3
    -8 3 5 -0.04 0.23
    -8 -3 5 0.04 0.22
    -8 -3 -5 -1.14 0.57
    -8 3 -5 0.03 0.31
    -8 4 5 -0.44 0.37
    -8 -4 -5 0.37 0.27
    8 4 5 0.56 0.44
    8 -4 5 0.68 0.46
    8 -4 -5 0.06 0.31
    -8 -4 5 -0.95 0.44
    -8 -4 -5 -0.49 0.56
    -8 4 -5 0.48 0.42
    8 4 -5 0.23 0.23
    -8 5 5 5.07 0.94
    8 5 5 2.78 0.76
    8 -5 5 4.9 0.93
    -8 -5 -5 4.42 0.92
    8 -5 -5 4.4 0.86
    -8 -5 5 3.51 0.71
    -8 -5 -5 4.71 1.03
    8 5 -5 4.94 0.68
    -8 5 -5 3.98 0.94
    -8 6 5 8.69 1.27
    8 6 5 7.48 1.17
    8 -6 5 7.09 1.13
    8 -6 -5 8.13 1.15
    -8 -6 -5 7.97 1.21
    -8 -6 5 6.52 0.99
    -8 -6 -5 8.33 1.33
    -8 6 -5 6.35 1.18
    -8 -7 -5 2.49 0.77
    -8 7 5 2.88 0.85
    8 7 5 2.11 0.69
    8 -7 5 2.76 0.74
    8 -7 -5 2.69 0.75
    -8 -7 5 2.94 0.71
    -8 -7 -5 2.2 0.71
    -8 7 -5 1.91 0.68
    -8 8 5 2.3 0.71
    8 8 5 3.15 0.81
    8 -8 5 2.55 0.74
    8 -8 -5 2.16 0.68
    -8 -8 5 2.89 0.73
    -8 -8 -5 3.04 0.85
    -8 -8 -5 2.03 0.72
    -8 8 -5 2.21 0.74
    -8 9 5 3.47 0.91
    8 9 5 4.51 0.96
    -8 -9 -5 4.14 0.98
    8 -9 5 3.54 0.89
    8 -9 -5 4.22 0.92
    -8 -9 5 4.04 0.85
    -8 -9 -5 5.7 1.14
    -8 9 -5 4.37 1.01
    -8 10 5 4.64 1.08
    -8 -10 -5 6.11 1.22
    8 10 5 7.74 1.29
    8 -10 5 5.88 1.13
    8 -10 -5 6.73 1.19
    -8 -10 5 7.26 1.15
    -8 -10 -5 6.9 1.22
    -8 10 -5 6.86 1.26
    -8 11 5 8.23 1.39
    8 11 5 10.8 1.51
    8 -11 5 9.14 1.43
    8 -11 -5 10.01 1.5
    -8 -11 5 9.55 1.35
    -8 -11 -5 9.72 1.46
    -8 -11 -5 9.27 1.48
    -8 11 -5 7.66 1.29
    -8 12 -5 2.08 0.72
    8 12 5 1.4 0.63
    -8 -12 -5 0.78 0.48
    -8 12 -5 1.35 0.52
    8 13 5 0.04 0.3
    -9 0 5 0.04 0.31
    9 0 -5 -0.19 0.28
    9 0 5 0.3 0.42
    -9 0 5 -0.09 0.23
    -9 0 -5 -0.35 0.42
    -9 1 5 3.47 0.73
    -9 -1 5 3.32 0.66
    9 1 -5 3.65 0.7
    9 1 5 3.77 0.8
    9 -1 -5 2.67 0.62
    9 1 5 2.11 0.59
    9 -1 5 1.51 0.51
    -9 1 5 3.59 0.64
    -9 -1 5 2.06 0.53
    -9 -1 -5 2.28 0.7
    -9 1 -5 2.74 0.79
    9 2 5 10.43 1.32
    9 2 -5 11.33 1.16
    9 -2 -5 9.8 1.2
    9 -2 5 9.46 1.23
    9 2 5 8.73 1.08
    -9 2 5 9.16 0.97
    -9 -2 5 8.51 1.04
    -9 -2 -5 8.68 1.36
    -9 2 -5 10.31 1.51
    -9 2 5 9.66 1.22
    9 3 -5 0.07 0.27
    -9 3 5 0.03 0.29
    9 -3 -5 0.36 0.32
    9 3 5 0.68 0.47
    9 3 5 0.7 0.39
    9 -3 5 0.1 0.29
    -9 3 5 0.13 0.2
    -9 -3 5 0.37 0.3
    -9 -3 -5 -0.88 0.55
    -9 3 -5 0.41 0.43
    -9 4 5 1.27 0.54
    9 4 5 2.4 0.72
    9 -4 -5 1.92 0.6
    9 -4 5 1.89 0.61
    -9 -4 5 1.4 0.5
    -9 -4 -5 1.2 0.51
    -9 4 -5 1.76 0.68
    9 4 -5 2.35 0.55
    -9 5 5 1.43 0.57
    9 5 5 1.65 0.6
    9 -5 -5 2.74 0.73
    9 -5 5 1.31 0.54
    -9 -5 5 1.81 0.55
    -9 -5 -5 1.1 0.5
    -9 -5 -5 1.96 0.66
    9 5 -5 1.72 0.47
    -9 5 -5 2.15 0.79
    -9 6 5 0.6 0.44
    -9 -6 -5 1.32 0.55
    9 6 5 1.03 0.51
    9 -6 5 2.24 0.67
    9 -6 -5 1.9 0.6
    -9 -6 5 1.85 0.57
    -9 -6 -5 1.89 0.73
    -9 6 -5 1.69 0.75
    -9 7 5 0.91 0.56
    9 7 5 1.32 0.58
    9 -7 5 1.08 0.52
    -9 -7 -5 0.38 0.38
    9 -7 -5 1.67 0.59
    -9 -7 5 0.58 0.36
    -9 -7 -5 1.98 0.73
    -9 7 -5 0.89 0.56
    -9 8 5 1.68 0.61
    9 8 5 1.01 0.5
    9 -8 5 1.02 0.52
    9 -8 -5 1.12 0.51
    -9 -8 5 1.79 0.6
    -9 -8 -5 1.6 0.62
    -9 -8 -5 3.34 0.92
    -9 8 -5 0.8 0.51
    -9 9 5 0.05 0.44
    9 9 5 -0.06 0.31
    9 -9 5 -0.19 0.48
    9 -9 -5 0.13 0.42
    -9 -9 -5 -0.15 0.43
    -9 -9 5 -0.24 0.42
    -9 -9 -5 0.21 0.35
    -9 9 -5 -0.07 0.29
    -9 10 5 1.36 0.66
    -9 -10 -5 3.01 0.9
    9 10 5 2.81 0.81
    9 -10 5 1.44 0.64
    9 -10 -5 2.39 0.78
    -9 -10 5 1.42 0.55
    -9 -10 -5 1.31 0.57
    -9 10 -5 4.05 1.03
    9 11 5 -0.22 0.39
    9 12 5 6.16 1.19
    -10 0 5 4.61 0.83
    10 0 -5 5.23 0.9
    10 0 5 3.35 0.75
    -10 0 5 5.29 0.82
    -10 0 -5 4.09 1
    -10 1 5 1.23 0.47
    10 1 -5 0.79 0.4
    10 -1 -5 0.7 0.44
    10 1 5 0.49 0.34
    10 -1 5 0.37 0.31
    -10 1 5 -0.06 0.27
    -10 -1 5 0.43 0.31
    -10 -1 -5 0.44 0.47
    -10 1 -5 -0.06 0.37
    10 2 -5 1.95 0.57
    -10 2 5 1.35 0.5
    10 -2 -5 1.9 0.59
    10 2 5 2.21 0.57
    10 -2 5 2.64 0.71
    -10 2 5 1.92 0.48
    -10 -2 5 1.33 0.48
    -10 -2 -5 1.4 0.58
    -10 2 -5 2.95 0.92
    -10 3 5 1.98 0.63
    10 -3 -5 2.32 0.63
    10 3 5 2.52 0.73
    10 -3 5 2.52 0.68
    -10 -3 5 3.63 0.74
    -10 -3 -5 3.33 0.86
    -10 3 -5 3.11 0.92
    10 3 -5 3.57 0.7
    -10 4 5 1.3 0.52
    10 -4 -5 1.42 0.58
    10 4 5 1.82 0.63
    10 -4 5 0.84 0.45
    -10 -4 5 0.32 0.38
    -10 -4 -5 -0.43 0.44
    -10 4 -5 1.85 0.73
    10 4 -5 1.92 0.54
    10 5 5 15.09 1.66
    10 -5 -5 12.35 1.5
    10 -5 5 11.84 1.49
    -10 -5 5 11.65 1.33
    -10 -5 -5 12.59 1.67
    -10 5 5 13.87 1.63
    -10 5 -5 10.81 1.64
    -10 6 5 1.42 0.61
    -10 -6 -5 0.15 0.31
    10 6 5 0.86 0.49
    10 -6 -5 0.95 0.53
    10 -6 5 0.9 0.47
    -10 -6 5 0.88 0.47
    -10 -6 -5 0.45 0.42
    -10 6 -5 1.06 0.6
    -10 7 5 2.1 0.71
    10 7 5 1.52 0.65
    10 -7 -5 2.16 0.72
    10 -7 5 2.64 0.77
    -10 -7 5 1.91 0.62
    -10 -7 -5 0.92 0.52
    -10 7 -5 2.68 0.87
    -10 -7 -5 1.69 0.67
    -10 8 5 2.13 0.81
    -10 -8 -5 1.88 0.75
    10 8 5 2.7 0.81
    10 -8 5 1.97 0.69
    10 -8 -5 1.22 0.55
    -10 -8 5 1.27 0.5
    -10 -8 -5 1.67 0.68
    -10 8 -5 1.5 0.65
    -10 9 5 0.68 0.5
    10 9 5 0.01 0.42
    10 -9 5 0.45 0.56
    10 -9 -5 -0.2 0.35
    -10 -9 5 -0.11 0.37
    -10 -9 -5 -0.19 0.38
    -10 -9 -5 -0.02 0.38
    10 10 5 -0.39 0.51
    11 0 -5 -0.23 0.41
    11 0 5 0.28 0.3
    -11 0 5 0.18 0.24
    -11 0 -5 0.19 0.35
    11 1 -5 5.75 0.97
    -11 1 5 5.64 0.96
    11 -1 -5 7.18 1.11
    11 1 5 4.76 0.87
    11 -1 5 6.04 1.02
    -11 1 5 5.21 0.81
    -11 -1 5 5.17 0.86
    -11 -1 -5 4.28 1.03
    -11 1 -5 6.06 1.25
    -11 2 5 0.57 0.44
    11 -2 -5 0.33 0.35
    11 -2 5 0.49 0.44
    -11 -2 5 0.39 0.34
    -11 -2 -5 0.11 0.48
    -11 2 -5 0.13 0.39
    11 2 -5 0.51 0.31
    -11 3 5 2.09 0.69
    11 -3 -5 1.08 0.58
    11 -3 5 1.68 0.6
    -11 -3 5 1.36 0.47
    -11 -3 -5 1.11 0.61
    -11 3 -5 1.39 0.73
    11 3 -5 0.68 0.39
    -11 4 5 1.54 0.6
    11 -4 -5 1.66 0.61
    11 -4 5 0.46 0.44
    -11 -4 5 0.44 0.3
    -11 -4 -5 2.36 0.78
    -11 4 -5 1.42 0.65
    11 4 -5 1.21 0.5
    -11 5 5 1.34 0.6
    11 -5 -5 1.59 0.62
    11 -5 5 0.47 0.41
    -11 -5 5 0.63 0.39
    -11 -5 -5 1.84 0.7
    -11 5 -5 0.72 0.55
    -11 6 5 -0.14 0.35
    11 -6 -5 0.11 0.34
    11 6 5 -0.05 0.28
    11 -6 5 -0.12 0.41
    -11 -6 5 0.6 0.4
    -11 -6 -5 0.36 0.4
    -11 -6 -5 0.31 0.48
    -11 6 -5 -0.29 0.4
    -11 7 5 1.51 0.66
    11 -7 -5 2.67 0.76
    11 7 5 3.13 0.82
    11 -7 5 2.71 0.81
    -11 -7 5 3.09 0.77
    -11 -7 -5 3.51 1.01
    -11 -7 -5 2.02 0.79
    11 8 5 0.86 0.5
    12 0 -5 2.16 0.7
    12 0 5 2.47 0.67
    -12 0 5 2.77 0.64
    -12 0 -5 2.43 0.83
    12 1 -5 1.21 0.49
    12 -1 -5 1.26 0.59
    12 -1 5 0.85 0.48
    -12 -1 5 1.87 0.55
    -12 -1 -5 1.55 0.66
    -12 1 -5 1.55 0.7
    -12 2 5 0.76 0.47
    12 -2 -5 0.84 0.5
    12 -2 5 1.29 0.53
    -12 -2 5 0.34 0.33
    -12 -2 -5 0.59 0.45
    -12 2 -5 2.08 0.8
    12 2 -5 0.55 0.36
    -12 3 5 3.08 0.82
    12 -3 -5 4 0.92
    12 -3 5 0.85 0.48
    -12 -3 5 1.31 0.49
    -12 -3 -5 1.96 0.77
    -12 3 -5 2.19 0.87
    12 3 -5 2.01 0.59
    -12 4 5 0.24 0.44
    12 -4 -5 0.72 0.45
    12 -4 5 -0.27 0.37
    -12 -4 5 0.06 0.34
    -12 -4 -5 0.3 0.43
    -12 5 5 1.39 0.6
    12 -5 -5 1.98 0.69
    12 -5 5 1.39 0.59
    -12 -5 5 0.41 0.34
    -12 6 5 1.2 0.66
    12 -6 5 0.25 0.45
    13 0 -5 0.17 0.33
    13 -1 -5 0.21 0.39
    -13 -1 5 0.17 0.25
    13 1 -5 -0.02 0.26
    13 -2 -5 1.41 0.61
    13 -2 5 1.3 0.55
    -13 -2 5 0.64 0.37
    13 2 -5 0.77 0.47
    -13 3 5 1.07 0.65
    13 -3 5 0.9 0.45
    -13 -3 5 0.1 0.32
    -13 4 5 2.44 0.79
    13 -4 5 1.7 0.67
    0 0 -6 138.15 3.9
    0 0 6 138.46 4.21
    0 1 -6 0.06 0.19
    0 1 6 -0.24 0.29
    0 -1 6 -0.28 0.25
    0 -1 -6 0.16 0.24
    0 -1 -6 0.27 0.29
    0 1 -6 -0.1 0.3
    0 -2 -6 94.76 3.27
    0 2 -6 95.41 2.15
    0 2 -6 93.62 3.22
    0 -2 -6 93.22 3
    0 2 6 93.86 3.65
    0 -2 6 97.54 3.29
    0 3 6 -0.22 0.32
    0 -3 6 0.07 0.3
    0 -3 -6 0.09 0.29
    0 -3 -6 0.04 0.28
    0 3 -6 0.21 0.11
    0 3 -6 -0.9 0.37
    0 -4 -6 13.64 1.29
    0 4 -6 11.61 1.14
    0 -4 -6 11.82 1.2
    0 4 6 12.2 1.4
    0 -4 6 12.6 1.11
    0 5 6 -0.2 0.44
    0 -5 6 0.14 0.23
    0 -5 -6 -0.07 0.22
    0 -5 -6 0.09 0.25
    0 5 -6 -0.01 0.24
    0 -6 6 22.8 1.35
    0 -6 -6 19.81 1.59
    0 6 -6 18.94 1.52
    0 -6 -6 18 1.6
    0 6 6 17.74 1.79
    0 7 6 -0.2 0.28
    0 -7 -6 -0.24 0.34
    0 -7 -6 -0.06 0.27
    0 7 -6 -0.02 0.28
    0 7 -6 -0.39 0.28
    0 8 6 8.05 1.31
    0 -8 -6 7.97 1.06
    0 -8 -6 7.53 1.13
    0 8 -6 7.78 0.95
    0 8 -6 7.86 1.03
    0 9 6 0.2 0.44
    0 -9 -6 -0.07 0.31
    0 9 -6 -0.36 0.3
    0 9 -6 0.19 0.22
    0 -10 -6 16.54 1.77
    0 10 -6 16.53 1.55
    0 10 -6 14.77 1.36
    0 10 6 17.49 1.96
    0 11 6 0.46 0.52
    0 -11 -6 0.14 0.32
    0 11 -6 0.53 0.32
    0 11 -6 0.4 0.32
    0 12 -6 0.21 0.29
    0 12 6 -0.04 0.5
    0 -12 -6 0.65 0.47
    0 12 -6 0.84 0.42
    0 13 6 0.21 0.45
    0 -13 -6 -0.8 0.52
    0 13 -6 0.17 0.34
    0 14 6 0.71 0.54
    0 -14 -6 -0.06 0.34
    0 14 -6 0.44 0.29
    -1 0 6 0.14 0.28
    1 0 6 -0.26 0.42
    -1 0 -6 -0.16 0.23
    1 0 -6 -0.05 0.19
    -1 0 -6 -0.12 0.32
    1 0 -6 -0.08 0.21
    -1 1 6 7.3 0.99
    -1 -1 6 6.08 0.87
    1 1 6 6.87 1.01
    1 -1 6 6.75 0.93
    1 -1 -6 8.63 0.94
    1 1 -6 7.73 0.69
    1 1 -6 8.23 0.9
    1 -1 -6 8.19 0.85
    -1 1 -6 8.06 0.75
    -1 -1 -6 7.25 0.82
    -1 -1 -6 7.09 0.95
    -1 1 -6 7.3 0.97
    1 2 -6 16.75 0.89
    1 -2 -6 16.01 1.27
    -1 -2 -6 17.18 1.48
    1 2 -6 17.28 1.3
    -1 2 -6 16.4 1.43
    1 -2 -6 17.37 1.29
    -1 2 -6 17.26 0.98
    -1 -2 -6 15.56 1.25
    -1 2 6 17.6 1.6
    1 2 6 15.87 1.53
    -1 -2 6 16.35 1.35
    1 -2 6 16.54 1.38
    1 3 -6 26.99 0.9
    1 -3 -6 26.57 1.66
    -1 -3 -6 28.18 1.91
    1 3 -6 26.86 1.62
    -1 3 -6 26.19 1.8
    -1 3 -6 28.1 1.06
    1 -3 -6 27.18 1.69
    -1 -3 -6 26.08 1.7
    -1 3 6 27.84 2.04
    1 3 6 24.83 1.97
    -1 -3 6 26.72 1.63
    1 -3 6 26.32 1.71
    1 -4 6 9.86 1
    -1 4 6 7.9 1.15
    1 -4 -6 10.78 1.09
    -1 -4 -6 9.43 1.13
    1 4 -6 9.65 0.99
    -1 4 -6 8.83 1.07
    1 -4 -6 10.48 1.13
    -1 -4 -6 9.44 1.08
    1 4 6 10.31 1.31
    -1 -4 6 10.23 0.97
    -1 5 6 2.04 0.66
    1 5 6 2.47 0.68
    1 -5 -6 1.55 0.49
    -1 -5 6 2.62 0.48
    1 -5 6 1.29 0.39
    1 -5 -6 1.69 0.49
    -1 -5 -6 1.84 0.51
    -1 -5 -6 1.49 0.48
    1 5 -6 2.19 0.5
    -1 5 -6 1.4 0.5
    -1 -6 6 6.29 0.69
    1 -6 6 7.78 0.83
    -1 6 6 8.49 1.24
    1 6 6 6.64 1.14
    1 -6 -6 8.97 1.13
    1 -6 -6 8.72 1.02
    -1 -6 -6 8.15 1.08
    1 6 -6 8.5 0.95
    -1 -6 -6 7.48 1.04
    1 6 -6 8.74 0.95
    -1 6 -6 7.12 0.99
    -1 7 6 -0.27 0.4
    1 7 6 -0.18 0.51
    1 -7 -6 0.12 0.31
    -1 -7 -6 -0.05 0.29
    -1 -7 -6 0.03 0.26
    1 7 -6 -0.16 0.27
    1 7 -6 0.5 0.32
    -1 7 -6 -0.11 0.3
    -1 8 6 -0.26 0.38
    1 8 6 -0.17 0.5
    1 -8 -6 -0.14 0.42
    1 -8 6 -0.67 0.44
    -1 -8 -6 0.19 0.45
    -1 -8 -6 0.43 0.33
    -1 8 -6 0.01 0.33
    1 8 -6 0 0.27
    1 8 -6 0.3 0.26
    -1 8 -6 0.38 0.33
    -1 9 6 3.31 0.89
    1 9 6 3.83 0.96
    1 -9 -6 2.93 0.76
    1 -9 6 2.06 0.64
    -1 -9 -6 2.79 0.75
    -1 -9 -6 3.86 0.8
    -1 9 -6 2.21 0.58
    1 9 -6 2.33 0.55
    1 9 -6 2.92 0.63
    -1 9 -6 2.82 0.69
    -1 10 6 0.52 0.42
    1 10 6 0.45 0.53
    1 -10 -6 0.59 0.39
    1 -10 6 0.71 0.37
    -1 -10 -6 1.61 0.68
    -1 10 -6 1.04 0.45
    1 10 -6 1.41 0.48
    1 10 -6 1.54 0.51
    -1 10 -6 0.11 0.31
    -1 11 6 1.22 0.6
    1 11 6 0.57 0.49
    1 -11 -6 1.07 0.54
    1 -11 6 0.66 0.38
    -1 -11 -6 1.51 0.71
    -1 11 -6 1.47 0.52
    1 11 -6 1.33 0.5
    -1 11 -6 1.16 0.49
    -1 12 -6 1.64 0.53
    -1 12 6 1 0.62
    1 12 6 1.42 0.71
    1 -12 -6 0.55 0.38
    1 -12 6 1.11 0.55
    -1 -12 -6 1.63 0.64
    -1 12 -6 1.59 0.53
    1 12 -6 1.71 0.52
    -1 13 -6 0.36 0.31
    -1 13 6 -0.03 0.48
    1 -13 -6 -0.05 0.42
    1 13 6 -0.22 0.46
    1 -13 6 0.37 0.44
    -1 -13 -6 0 0.36
    -1 13 -6 -0.32 0.36
    1 13 -6 -0.15 0.35
    -1 14 -6 1.61 0.47
    -1 14 6 3.21 1.06
    1 14 6 2.06 0.78
    1 -14 6 0.77 0.54
    1 14 -6 1.63 0.51
    1 -15 6 1.26 0.6
    2 0 -6 20.55 1.22
    2 0 -6 18.33 1.24
    -2 0 -6 19.34 1.64
    -2 0 -6 18.04 1.23
    -2 0 6 23.98 1.72
    2 0 6 21.17 1.68
    -2 1 6 1.07 0.42
    -2 -1 6 1.64 0.52
    2 1 6 1.5 0.51
    2 -1 6 2.02 0.56
    2 -1 -6 1.51 0.38
    2 1 -6 1.35 0.3
    2 1 -6 1.7 0.4
    -2 -1 -6 2.92 0.67
    -2 1 -6 1.85 0.55
    2 -1 -6 1.59 0.4
    -2 1 -6 1.95 0.41
    -2 -1 -6 1.25 0.37
    -2 2 6 8.02 1.07
    2 2 6 7.16 1.06
    2 -2 6 6.35 0.9
    2 2 -6 7.01 0.59
    2 -2 -6 6.87 0.79
    2 2 -6 7.14 0.76
    2 -2 -6 7.37 0.85
    -2 2 -6 6.38 0.64
    -2 -2 -6 5.77 0.93
    -2 2 -6 8.22 1.07
    -2 -2 -6 5.83 0.79
    -2 -2 6 7.89 0.94
    2 3 -6 11.81 0.63
    2 -3 -6 12.92 1.09
    -2 -3 -6 12.72 1.36
    2 3 -6 12.19 1.01
    2 -3 -6 11.59 1.12
    -2 3 -6 13.16 1.35
    -2 3 -6 12.76 0.81
    -2 -3 -6 10.64 1.11
    -2 3 6 11.8 1.34
    2 3 6 11.62 1.35
    -2 -3 6 10.29 1.04
    2 -3 6 10.63 1.11
    2 -4 6 11.34 1.11
    2 -4 -6 9.24 0.94
    2 4 -6 9.48 0.89
    2 -4 -6 10.24 1.12
    -2 4 -6 9.36 1.17
    -2 -4 -6 9.52 1.1
    2 4 -6 12.03 1.02
    -2 -4 -6 9.74 1.21
    -2 4 6 11.2 1.35
    2 4 6 11.11 1.37
    -2 -4 6 10.3 0.97
    2 -5 6 7.54 0.88
    2 -5 -6 6.94 0.97
    -2 5 6 7.55 1.15
    2 5 6 8.51 1.23
    2 -5 -6 7.68 0.89
    2 5 -6 7.46 0.81
    -2 -5 -6 8.06 1.11
    2 5 -6 8.59 0.89
    -2 -5 -6 7.45 1.01
    -2 5 -6 7.58 1.07
    -2 -5 6 7.87 0.79
    2 -6 -6 6.41 0.99
    -2 6 6 5.1 0.97
    2 6 6 5.1 1.01
    2 -6 6 6.07 1.04
    2 -6 6 6.3 0.79
    -2 -6 -6 6.83 1.05
    2 6 -6 6.69 0.81
    -2 -6 -6 5.02 0.88
    2 6 -6 5.92 0.74
    -2 6 -6 5.4 0.93
    2 -7 6 14.83 1.64
    -2 -7 -6 14.65 1.51
    2 -7 -6 17.03 1.6
    2 7 -6 16.06 1.24
    -2 7 -6 15.87 1.56
    -2 -7 -6 16.7 1.62
    2 7 -6 16.57 1.27
    -2 7 6 16.83 1.8
    2 7 6 15.75 1.73
    2 -8 -6 4.91 0.92
    -2 8 6 4.22 0.93
    2 8 6 4.17 1
    2 -8 6 2.94 0.76
    -2 -8 -6 5.22 0.93
    -2 -8 -6 3.19 0.76
    2 8 -6 4.97 0.72
    2 8 -6 3.59 0.62
    -2 8 -6 4.46 0.87
    2 -9 -6 2.19 0.66
    -2 9 6 0.92 0.52
    2 9 6 1.05 0.55
    2 -9 6 3.18 0.84
    -2 -9 -6 1.36 0.5
    -2 -9 -6 1.34 0.53
    -2 9 -6 2.41 0.63
    2 9 -6 3.18 0.61
    -2 9 -6 3.14 0.78
    2 -10 -6 2.46 0.72
    -2 10 6 2.66 0.82
    2 10 6 2.34 0.72
    2 -10 6 3.33 0.85
    -2 -10 -6 3.18 0.75
    -2 -10 -6 3.06 0.83
    -2 10 -6 2.39 0.6
    2 10 -6 3.69 0.68
    -2 10 -6 2.04 0.6
    2 -11 -6 4.01 0.95
    -2 11 6 4.52 1.06
    2 11 6 3.48 0.95
    2 -11 6 5.28 1.09
    -2 -11 -6 3.39 0.86
    -2 11 -6 3.98 0.75
    2 11 -6 5.2 0.8
    -2 11 -6 3.56 0.81
    -2 12 -6 2.16 0.62
    2 -12 -6 0.73 0.61
    -2 12 6 0.87 0.6
    2 12 6 0.69 0.58
    -2 -12 -6 0.93 0.58
    2 -12 6 1.45 0.65
    -2 12 -6 0.45 0.38
    2 12 -6 1.65 0.54
    -2 13 -6 1.06 0.49
    2 -13 -6 1.92 0.72
    -2 13 6 2.59 0.9
    2 13 6 1.54 0.77
    2 -13 6 1.93 0.7
    -2 -13 -6 1.75 0.67
    -2 13 -6 2.29 0.65
    2 13 -6 2.02 0.56
    -2 14 -6 0.78 0.42
    2 14 6 1.28 0.59
    2 -14 6 0.35 0.39
    2 14 -6 1.56 0.55
    -2 15 -6 0.2 0.29
    -3 0 6 0.11 0.28
    3 0 6 0.22 0.32
    -3 0 -6 0.06 0.19
    3 0 -6 0.23 0.21
    3 0 -6 -0.05 0.17
    -3 0 -6 0.85 0.49
    3 1 -6 23.02 1.23
    3 -1 -6 22.16 1.25
    3 -1 -6 20.85 1.36
    3 1 -6 20.13 1.14
    -3 -1 -6 22.61 1.85
    -3 1 -6 20.11 1.73
    -3 -1 -6 22.42 1.48
    -3 1 -6 22.31 1.32
    -3 1 6 21.96 1.71
    -3 -1 6 23.11 1.66
    3 1 6 23.6 1.86
    3 -1 6 22.92 1.73
    -3 2 6 3.09 0.69
    -3 -2 6 3.47 0.65
    3 2 6 3.38 0.76
    -3 -2 -6 3.46 0.62
    3 -2 6 4.07 0.75
    -3 2 -6 4.16 0.55
    3 2 -6 3.8 0.46
    3 -2 -6 3.46 0.52
    3 2 -6 2.79 0.44
    -3 -2 -6 2.57 0.72
    3 -2 -6 3.78 0.62
    -3 2 -6 2.41 0.64
    3 -3 6 7.99 0.99
    -3 3 6 8.15 1.15
    3 3 -6 5.02 0.47
    3 3 6 6.14 1.02
    -3 -3 -6 6.64 0.91
    3 3 -6 6.56 0.65
    -3 3 -6 6.65 0.65
    3 3 -6 6.96 0.73
    -3 -3 -6 6.53 1.04
    3 -3 -6 5.74 0.81
    -3 3 -6 6.61 1.03
    -3 -3 6 7.46 0.87
    -3 4 6 2.59 0.69
    -3 -4 -6 2.74 0.63
    -3 -4 6 2.52 0.49
    3 4 6 1.97 0.62
    3 -4 6 2.33 0.52
    3 -4 6 2.72 0.67
    -3 -4 -6 2.9 0.71
    3 4 -6 2.66 0.43
    3 4 -6 3.2 0.53
    -3 4 -6 2.18 0.62
    3 -4 -6 3.15 0.64
    -3 5 6 1.39 0.59
    -3 -5 -6 1.28 0.47
    3 5 6 0.68 0.36
    3 -5 6 1.17 0.52
    3 -5 6 1.18 0.42
    -3 -5 -6 1.03 0.48
    3 5 -6 1.21 0.36
    -3 5 -6 0.97 0.45
    3 -5 -6 1.62 0.48
    -3 -6 -6 1.37 0.53
    -3 6 6 1.33 0.55
    3 6 6 1.8 0.72
    3 -6 6 2 0.66
    -3 -6 -6 2.59 0.73
    3 6 -6 1.49 0.42
    -3 6 -6 2.59 0.73
    3 -6 -6 1.67 0.56
    -3 -7 -6 6.68 1.06
    -3 7 6 4.4 0.93
    3 7 6 3.49 0.86
    3 -7 6 4.79 0.97
    -3 -7 -6 5.18 0.94
    3 7 -6 5.05 0.69
    -3 7 -6 3.61 0.82
    3 -7 -6 4.7 0.85
    -3 8 6 2.49 0.77
    3 8 6 1.52 0.63
    3 -8 6 1.04 0.5
    -3 -8 -6 2.05 0.64
    3 8 -6 2.2 0.5
    -3 8 -6 2.26 0.69
    -3 -8 -6 0.7 0.45
    3 -8 -6 1.9 0.57
    -3 9 6 4.11 0.97
    3 9 6 5.43 1.13
    3 -9 6 4.2 0.93
    -3 -9 -6 3.97 0.88
    3 9 -6 4.26 0.7
    -3 -9 -6 4.55 0.95
    -3 9 -6 5.74 1.04
    3 -9 -6 4.5 0.94
    -3 10 6 5.38 1.13
    3 10 6 6.42 1.27
    3 -10 6 5.19 1.04
    -3 -10 -6 5.9 1.07
    -3 10 -6 5.98 0.97
    3 10 -6 4.88 0.76
    -3 -10 -6 3.82 0.9
    -3 10 -6 4.82 0.96
    3 -10 -6 6.5 1.14
    -3 11 6 1.62 0.71
    3 11 6 3.07 0.87
    3 -11 6 1.37 0.59
    -3 -11 -6 2.71 0.78
    -3 11 -6 3.05 0.73
    -3 -11 -6 0.81 0.56
    3 11 -6 1.53 0.48
    3 -11 -6 2.04 0.71
    -3 11 -6 1.88 0.67
    -3 12 -6 -0.22 0.41
    -3 12 6 0.34 0.49
    3 12 6 0.11 0.39
    3 -12 6 0.69 0.48
    -3 -12 -6 0.69 0.5
    -3 12 -6 0.35 0.35
    3 12 -6 0.14 0.24
    3 -12 -6 0.55 0.43
    -3 13 -6 2.75 0.69
    -3 13 6 4.02 1.04
    3 13 6 4 1.07
    -3 -13 -6 5.02 1.19
    -3 13 -6 5.26 0.94
    3 13 -6 5.55 0.88
    3 -13 -6 5.02 1.09
    -3 14 -6 0.27 0.29
    3 14 6 -0.09 0.32
    3 -14 6 0.47 0.45
    3 14 -6 0.25 0.37
    -3 15 -6 -0.57 0.36
    -4 0 6 2.83 0.65
    4 0 6 1.64 0.53
    4 0 -6 1.71 0.42
    4 0 -6 2.31 0.38
    -4 0 -6 2.08 0.62
    -4 0 -6 2.12 0.48
    4 -1 6 15.31 1.47
    4 1 -6 15.33 1.05
    4 -1 -6 12.67 1.1
    4 1 -6 12.77 0.78
    -4 -1 -6 11.54 1.38
    -4 1 -6 13.28 1.49
    4 1 -6 14.23 0.91
    -4 -1 -6 13.97 1.2
    -4 1 -6 13.15 1.07
    -4 1 6 14.18 1.4
    -4 -1 6 13.49 1.26
    4 1 6 14.46 1.48
    -4 2 -6 2.79 0.48
    -4 2 6 1.69 0.53
    -4 -2 6 2.2 0.51
    4 2 6 1.9 0.59
    4 2 -6 2.13 0.37
    4 -2 6 2.38 0.61
    4 -2 6 2.37 0.64
    -4 -2 -6 2.38 0.56
    4 -2 -6 2.97 0.58
    -4 -2 -6 2.05 0.61
    4 2 -6 2.48 0.4
    -4 2 -6 2.09 0.62
    -4 3 -6 0.09 0.16
    -4 3 6 -0.13 0.28
    4 3 -6 0.32 0.16
    -4 -3 6 0.14 0.25
    4 3 6 0.06 0.35
    4 -3 6 0.15 0.25
    4 -3 6 0.07 0.28
    -4 -3 -6 0.2 0.25
    4 -3 -6 -0.12 0.25
    -4 -3 -6 0.05 0.28
    4 3 -6 0.13 0.15
    -4 3 -6 0.06 0.26
    4 -4 6 8.58 1.02
    -4 4 6 7.13 1.12
    4 4 6 8.1 1.19
    4 -4 6 7.84 1.15
    4 -4 -6 8.37 1.03
    -4 -4 -6 7.48 1
    4 4 -6 6.66 0.7
    -4 -4 -6 9.01 1.28
    -4 4 -6 5.28 0.98
    -4 -4 6 8 0.84
    4 -5 6 14.51 1.59
    4 -5 -6 11.34 1.25
    -4 -5 -6 14.34 1.6
    -4 -5 -6 13.95 1.44
    4 5 -6 15.25 1.07
    -4 5 -6 10.05 1.34
    -4 5 6 14.28 1.59
    4 5 6 13.02 1.52
    -4 6 6 1.95 0.67
    4 6 6 2 0.69
    -4 -6 -6 4.07 0.84
    4 -6 6 1.77 0.58
    -4 -6 -6 2.44 0.69
    4 6 -6 2.67 0.5
    4 -6 -6 2.65 0.64
    -4 6 -6 2.07 0.7
    -4 7 6 4.83 1.03
    4 7 6 2.05 0.67
    -4 -7 -6 2.26 0.64
    4 -7 6 2.64 0.74
    -4 -7 -6 4.27 0.92
    4 7 -6 3.93 0.6
    4 -7 -6 3.8 0.81
    -4 7 -6 2.4 0.72
    -4 8 6 1.99 0.73
    -4 -8 -6 0.09 0.36
    4 8 6 0.71 0.45
    4 -8 6 0.61 0.4
    -4 -8 -6 1.13 0.53
    4 8 -6 0.74 0.3
    4 -8 -6 1.05 0.5
    -4 8 -6 1.34 0.55
    -4 -9 -6 4.27 0.91
    -4 9 6 6.83 1.27
    4 9 6 5.89 1.18
    4 -9 6 5.81 1.1
    -4 -9 -6 6.37 1.13
    4 9 -6 6.03 0.79
    4 -9 -6 5.49 1.01
    -4 9 -6 5.65 1.06
    -4 -10 -6 4.8 1.03
    -4 10 6 5.67 1.2
    4 10 6 7.42 1.29
    4 -10 6 5.73 1.09
    -4 -10 -6 5.39 1.04
    -4 10 -6 5.95 0.95
    4 10 -6 5.87 0.8
    4 -10 -6 5.27 1.03
    -4 10 -6 5.12 1.01
    -4 11 6 0.16 0.32
    4 11 6 0.3 0.49
    4 -11 6 1.2 0.59
    -4 -11 -6 1.68 0.63
    -4 11 -6 0.24 0.31
    4 11 -6 0.78 0.39
    4 -11 -6 0.94 0.57
    -4 -11 -6 2.08 0.78
    -4 11 -6 0.95 0.5
    -4 12 6 0.28 0.52
    4 12 6 0.34 0.57
    4 -12 6 0.13 0.35
    -4 -12 -6 0.05 0.35
    -4 12 -6 0.41 0.37
    4 12 -6 0.16 0.29
    -4 -12 -6 -0.24 0.44
    4 -12 -6 -0.17 0.39
    -4 12 -6 0.03 0.29
    -4 13 -6 0.82 0.48
    4 13 6 1.34 0.64
    4 -13 6 -0.12 0.38
    -4 -13 -6 1.93 0.74
    4 13 -6 0.47 0.35
    4 -13 -6 1.03 0.53
    -4 14 -6 -0.02 0.21
    -5 0 6 0.4 0.32
    5 0 6 0.16 0.36
    5 0 -6 -0.13 0.21
    -5 0 -6 0.15 0.23
    5 0 -6 0.11 0.13
    -5 0 -6 0.28 0.42
    -5 1 6 3.59 0.74
    -5 -1 6 4 0.72
    5 1 6 3.24 0.72
    5 -1 6 3.29 0.71
    5 -1 6 2.14 0.61
    5 1 -6 2.97 0.5
    -5 -1 -6 3.14 0.62
    5 -1 -6 3.34 0.59
    -5 1 -6 2.82 0.54
    -5 -1 -6 4.44 0.94
    5 1 -6 2.54 0.37
    -5 1 -6 2.54 0.71
    -5 -2 -6 0.76 0.38
    -5 2 6 1.1 0.46
    -5 -2 6 1.17 0.4
    5 2 -6 0.59 0.22
    5 2 6 0.7 0.46
    5 -2 6 0.45 0.37
    5 -2 6 0.48 0.35
    5 -2 -6 0.86 0.38
    -5 -2 -6 0.54 0.43
    5 2 -6 1 0.26
    -5 2 -6 1 0.49
    -5 2 -6 0.79 0.33
    -5 3 6 4.23 0.86
    -5 3 -6 3.22 0.53
    -5 -3 6 3.79 0.64
    5 3 6 2.77 0.73
    5 -3 6 4.56 0.79
    5 -3 6 3.7 0.81
    5 -3 -6 4.26 0.74
    -5 -3 -6 3.04 0.8
    5 3 -6 4.12 0.52
    -5 3 -6 2.68 0.72
    -5 -3 -6 3.71 0.72
    -5 4 6 3.86 0.87
    5 4 6 3.52 0.84
    5 -4 6 4.54 0.79
    5 -4 6 3.49 0.84
    -5 4 -6 3.6 0.52
    5 -4 -6 3.47 0.72
    -5 -4 -6 3.16 0.81
    5 4 -6 4.09 0.52
    -5 -4 -6 3.26 0.74
    -5 4 -6 5.02 0.98
    -5 5 6 3.08 0.8
    5 5 6 5.09 1.03
    5 -5 6 2.82 0.78
    -5 -5 -6 3.87 0.77
    5 -5 -6 2.47 0.62
    -5 -5 -6 5.67 1.08
    5 5 -6 3.95 0.55
    -5 5 -6 2.78 0.78
    5 -6 6 26.3 2.19
    5 -6 -6 25.02 1.94
    -5 -6 -6 20.05 1.94
    -5 6 -6 22.56 2.08
    -5 -6 -6 24.27 1.99
    5 6 -6 24.98 1.39
    -5 6 6 25.47 2.19
    5 6 6 23.07 2.11
    -5 7 6 6.21 1.18
    5 7 6 9.93 1.44
    5 -7 6 8.27 1.26
    -5 -7 -6 7.11 1.14
    -5 -7 -6 9.46 1.36
    5 7 -6 8.22 0.83
    5 -7 -6 8.36 1.19
    -5 7 -6 6.33 1.11
    -5 8 6 1.82 0.72
    5 8 6 3.32 0.91
    5 -8 6 1.89 0.66
    -5 -8 -6 2.84 0.76
    -5 -8 -6 1.31 0.59
    5 -8 -6 2.82 0.75
    5 8 -6 2.53 0.53
    -5 8 -6 1.22 0.64
    -5 9 6 6.26 1.23
    5 9 6 4.3 1.03
    -5 -9 -6 4.61 1.01
    5 -9 6 2.29 0.73
    -5 -9 -6 4.3 0.97
    5 -9 -6 3.78 0.83
    5 9 -6 4.15 0.66
    -5 9 -6 3.57 0.89
    -5 10 6 1.69 0.68
    -5 -10 -6 1.86 0.7
    5 10 6 4.23 1.04
    5 -10 6 2 0.69
    -5 -10 -6 3.38 0.89
    5 -10 -6 2.91 0.81
    5 10 -6 2.93 0.59
    -5 10 -6 3.01 0.79
    -5 -11 -6 -0.54 0.47
    -5 11 6 0.04 0.46
    5 11 6 0.5 0.37
    5 -11 6 0.13 0.31
    -5 -11 -6 0.97 0.63
    -5 11 -6 0.31 0.34
    5 -11 -6 0.23 0.38
    5 11 -6 0.22 0.29
    -5 11 -6 0.44 0.37
    -5 -12 -6 0.09 0.31
    -5 12 6 0.47 0.53
    5 12 6 -0.11 0.41
    5 -12 6 0.15 0.3
    -5 -12 -6 0.65 0.41
    -5 12 -6 1.02 0.46
    5 -12 -6 -0.53 0.46
    5 12 -6 0.63 0.38
    -5 12 -6 0.7 0.46
    5 13 6 -0.23 0.44
    5 13 -6 0.59 0.42
    -5 13 -6 0.56 0.38
    6 0 6 14.34 1.5
    6 0 6 12.88 1.41
    6 0 -6 11.91 1.1
    -6 0 -6 10.81 1.14
    -6 0 -6 9.23 1.34
    -6 0 6 11.09 1.23
    -6 1 6 4.45 0.84
    -6 -1 6 4.3 0.77
    6 1 -6 3.91 0.61
    6 1 6 4.49 0.89
    6 -1 6 3.48 0.77
    6 -1 6 4.13 0.84
    6 -1 -6 3.97 0.69
    -6 -1 -6 3.2 0.87
    -6 1 -6 3.68 0.65
    -6 1 -6 4.6 1.02
    -6 -1 -6 4.15 0.75
    6 2 6 19.69 1.82
    6 -2 6 22.45 1.81
    6 2 -6 19 1.24
    6 -2 6 18.95 1.75
    6 -2 -6 19.68 1.53
    -6 -2 -6 17.68 1.85
    -6 2 -6 20.13 1.97
    -6 -2 -6 19.53 1.63
    -6 2 -6 17.44 1.33
    -6 2 6 19.26 1.71
    -6 -2 6 20.13 1.51
    -6 3 6 0.62 0.41
    6 3 6 1.94 0.65
    6 -3 6 1.86 0.6
    6 -3 6 1.76 0.62
    -6 -3 -6 0.76 0.4
    6 -3 -6 1.38 0.5
    -6 3 -6 1.7 0.45
    -6 -3 -6 0.69 0.49
    6 3 -6 0.6 0.24
    -6 3 -6 1.43 0.69
    -6 4 6 -0.51 0.38
    -6 -4 -6 0.19 0.29
    6 4 6 -0.16 0.29
    6 -4 6 0.11 0.39
    6 -4 -6 0.38 0.3
    -6 -4 -6 -0.64 0.43
    6 4 -6 0.27 0.18
    -6 4 -6 -0.94 0.49
    -6 -5 -6 4.2 0.87
    -6 5 6 5.81 1.05
    6 5 6 6.12 1.09
    6 -5 6 4.45 0.95
    -6 -5 6 4.5 0.85
    6 -5 -6 4.92 0.89
    -6 -5 -6 4.78 1.03
    6 5 -6 4.23 0.56
    -6 5 -6 5.5 1.08
    -6 6 6 1.21 0.62
    6 6 6 2.31 0.79
    6 -6 6 1.05 0.5
    -6 -6 6 2.84 0.69
    6 -6 -6 3.81 0.84
    -6 -6 -6 2.16 0.72
    6 6 -6 2.27 0.45
    -6 -6 -6 2.54 0.73
    -6 6 -6 3.32 0.87
    -6 7 6 1.44 0.6
    6 7 6 1.44 0.62
    6 -7 6 2.03 0.66
    -6 -7 6 2.08 0.62
    6 -7 -6 2.32 0.7
    -6 -7 -6 1.01 0.57
    -6 -7 -6 1.22 0.55
    6 7 -6 1.37 0.39
    -6 7 -6 2.32 0.79
    -6 8 6 3.16 0.9
    6 8 6 2.62 0.79
    6 -8 6 2.55 0.8
    -6 -8 -6 2.66 0.75
    -6 -8 6 4.23 0.9
    -6 -8 -6 4.23 0.94
    6 -8 -6 2.68 0.75
    6 8 -6 3.8 0.61
    -6 8 -6 4.63 1.02
    -6 9 6 1.78 0.75
    6 9 6 0.26 0.35
    6 -9 6 0.15 0.36
    -6 -9 -6 1.25 0.64
    -6 -9 6 0.31 0.38
    -6 -9 -6 1 0.55
    6 -9 -6 1.07 0.52
    6 9 -6 0.73 0.32
    -6 9 -6 1.09 0.5
    -6 10 6 5.25 1.14
    6 10 6 2.94 0.87
    -6 -10 -6 4.06 0.99
    6 -10 6 3.6 0.94
    -6 -10 6 4.57 0.97
    -6 -10 -6 4.19 0.99
    6 -10 -6 2.71 0.81
    6 10 -6 4.91 0.75
    -6 10 -6 4.12 0.94
    -6 11 6 3.36 0.99
    6 11 6 2.94 0.87
    -6 -11 -6 2.72 0.88
    6 -11 6 4.47 1.08
    -6 -11 6 3.02 0.83
    -6 -11 -6 3.64 0.88
    6 -11 -6 4.65 1.06
    -6 11 -6 4.63 0.91
    6 11 -6 4.45 0.76
    -6 11 -6 3.65 0.9
    6 12 6 1.21 0.6
    6 12 -6 0.52 0.37
    -6 12 -6 0.67 0.46
    6 13 -6 0.12 0.34
    -7 0 6 -0.03 0.3
    7 0 -6 0.05 0.23
    7 0 6 0.44 0.38
    7 0 6 0.07 0.33
    -7 0 -6 0.34 0.33
    -7 0 -6 -0.07 0.39
    -7 1 6 -0.44 0.35
    -7 -1 6 0.3 0.29
    7 1 -6 0.32 0.28
    7 1 6 0.64 0.41
    7 1 6 0.24 0.35
    7 -1 6 -0.23 0.35
    7 -1 -6 -0.57 0.34
    7 -1 6 0.24 0.3
    -7 1 -6 0.05 0.25
    -7 -1 -6 0.02 0.36
    -7 1 -6 0.18 0.33
    -7 -1 -6 -0.1 0.32
    -7 2 6 3.44 0.78
    7 2 -6 2.08 0.46
    7 2 6 2.53 0.72
    -7 -2 -6 1.79 0.57
    7 -2 6 2.04 0.61
    7 -2 6 2.25 0.65
    7 -2 -6 1.77 0.52
    -7 -2 6 1.76 0.51
    -7 -2 -6 2.52 0.75
    -7 2 -6 1.67 0.62
    -7 3 6 0.45 0.32
    7 3 6 1.43 0.59
    7 -3 6 0.64 0.46
    7 -3 -6 1.67 0.53
    -7 -3 6 0.78 0.42
    -7 -3 -6 1.96 0.71
    -7 3 -6 1.67 0.7
    -7 -3 -6 1.62 0.57
    -7 4 6 1.3 0.62
    7 4 6 0.52 0.4
    7 -4 6 1.56 0.6
    7 -4 -6 0.92 0.42
    -7 -4 6 1.09 0.48
    -7 -4 -6 1.49 0.57
    -7 -4 -6 2 0.7
    -7 4 -6 0.79 0.56
    -7 5 6 0.27 0.35
    7 5 6 -0.15 0.48
    7 -5 6 0.34 0.44
    -7 -5 -6 -0.09 0.33
    7 -5 -6 0.24 0.36
    -7 -5 6 0.46 0.32
    -7 -5 -6 0.6 0.47
    -7 5 -6 -0.05 0.38
    -7 6 6 1.03 0.57
    -7 -6 -6 0.62 0.44
    7 6 6 0.68 0.46
    7 -6 6 1.49 0.61
    7 -6 -6 0.87 0.49
    -7 -6 6 0.54 0.41
    -7 -6 -6 -0.14 0.38
    -7 6 -6 0.97 0.59
    -7 7 6 3.01 0.84
    7 7 6 3.89 0.94
    7 -7 6 3.38 0.88
    7 -7 -6 3.39 0.77
    -7 -7 6 3.41 0.78
    -7 -7 -6 3.04 0.85
    7 7 -6 3.37 0.57
    -7 7 -6 2.6 0.86
    -7 -7 -6 2.62 0.78
    -7 8 6 1.4 0.63
    7 8 6 1.97 0.72
    7 -8 6 2.04 0.72
    -7 -8 6 1.44 0.51
    7 -8 -6 0.79 0.4
    -7 -8 -6 0.98 0.61
    -7 -8 -6 1.16 0.52
    7 8 -6 1.39 0.41
    -7 8 -6 3.04 0.89
    -7 9 6 2.45 0.89
    7 9 6 0.78 0.58
    7 -9 6 1 0.53
    -7 -9 6 1.08 0.43
    7 -9 -6 0.87 0.52
    -7 -9 -6 0.94 0.58
    -7 -9 -6 1.4 0.61
    7 9 -6 1.32 0.45
    -7 9 -6 0.71 0.34
    -7 10 6 -0.02 0.45
    7 10 6 1.01 0.55
    7 -10 6 0.07 0.43
    -7 -10 -6 0.84 0.53
    -7 -10 6 0.87 0.48
    7 -10 -6 0.13 0.31
    -7 -10 -6 1.35 0.6
    7 10 -6 0.87 0.37
    -7 10 -6 0.37 0.39
    7 11 6 0.15 0.36
    -7 -11 -6 0.42 0.49
    7 -11 -6 0.99 0.56
    7 11 -6 0.7 0.37
    -7 11 -6 0.39 0.44
    -8 0 6 2.96 0.69
    8 0 -6 2.49 0.59
    8 0 6 2.62 0.71
    8 0 6 2.2 0.65
    -8 0 -6 1.19 0.62
    -8 1 6 0.44 0.4
    8 1 -6 0.45 0.28
    8 -1 -6 -0.17 0.32
    8 1 6 0.83 0.48
    8 1 6 0.05 0.31
    8 -1 6 0.41 0.34
    8 -1 6 0.51 0.42
    -8 -1 -6 0.1 0.28
    -8 -1 6 0.26 0.23
    -8 -1 -6 -0.08 0.33
    -8 1 -6 -0.05 0.35
    -8 2 6 0.24 0.39
    8 2 -6 0 0.18
    -8 -2 -6 0.36 0.37
    8 -2 -6 0.21 0.31
    8 2 6 0.11 0.36
    8 -2 6 0.27 0.4
    -8 -2 6 0.29 0.34
    -8 -2 -6 -0.07 0.44
    -8 2 -6 0.04 0.32
    -8 3 6 6.54 1.12
    8 3 6 6.98 1.17
    8 -3 6 5.53 1.03
    8 -3 -6 5.65 0.93
    -8 -3 6 7.09 1.05
    -8 -3 -6 7.39 1.14
    -8 -3 -6 6.48 1.22
    -8 3 -6 7.18 1.3
    -8 4 6 3.1 0.85
    -8 -4 -6 2.56 0.71
    8 4 6 2.42 0.79
    8 -4 6 1.72 0.6
    8 -4 -6 2.8 0.74
    -8 -4 6 1.11 0.51
    -8 -4 -6 1.39 0.62
    -8 4 -6 1.73 0.66
    -8 5 6 4.2 0.96
    8 5 6 5.45 1.07
    8 -5 6 5.17 1.03
    8 -5 -6 3.94 0.85
    -8 -5 6 3.49 0.78
    -8 -5 -6 3.83 0.95
    -8 -5 -6 5.12 1.03
    -8 5 -6 5.58 1.22
    -8 6 6 6.45 1.19
    8 6 6 4.83 1.03
    8 -6 6 5.81 1.15
    8 -6 -6 6.22 1.08
    -8 -6 -6 6.3 1.18
    -8 -6 6 6.26 1.05
    -8 -6 -6 5.59 1.17
    -8 6 -6 5.64 1.18
    -8 7 6 2.29 0.8
    -8 -7 -6 2.45 0.73
    8 7 6 2.32 0.76
    8 -7 6 1.53 0.69
    8 -7 -6 2.36 0.72
    -8 -7 6 2.99 0.76
    -8 -7 -6 2.73 0.84
    -8 7 -6 2.51 0.81
    -8 -8 -6 6.47 1.23
    -8 8 6 5.81 1.2
    8 8 6 10.06 1.48
    8 -8 6 6.08 1.2
    8 -8 -6 4.61 1
    -8 -8 6 5.8 1.06
    -8 -8 -6 7.42 1.33
    -8 8 -6 6.19 1.26
    -8 9 6 1.83 0.79
    8 9 6 2 0.71
    8 -9 6 1.09 0.63
    8 -9 -6 1.78 0.68
    -8 -9 6 2.27 0.67
    -8 -9 -6 2.19 0.81
    -8 -9 -6 2.71 0.81
    -8 9 -6 1.52 0.72
    8 10 6 0.75 0.51
    8 -10 -6 1.13 0.67
    9 0 -6 -0.05 0.25
    9 0 6 -0.32 0.34
    -9 0 6 0.14 0.28
    -9 0 -6 -0.53 0.46
    -9 1 6 3.96 0.86
    9 1 -6 3.43 0.68
    9 -1 -6 3.9 0.79
    9 1 6 3.46 0.81
    9 1 6 3 0.82
    9 -1 6 3.94 0.87
    -9 -1 6 3.05 0.69
    -9 -1 -6 4.22 1.04
    -9 1 -6 2.94 0.92
    -9 2 6 3.48 0.8
    9 -2 -6 3 0.73
    9 2 6 1.79 0.56
    9 2 6 3.5 0.88
    9 -2 6 3.34 0.82
    -9 -2 6 3.07 0.71
    -9 -2 -6 1.44 0.67
    -9 -2 -6 3.19 0.82
    -9 2 -6 3.05 0.92
    -9 3 6 1.05 0.48
    9 -3 -6 1.51 0.53
    9 3 6 2.18 0.75
    9 -3 6 1.26 0.62
    -9 -3 -6 1.17 0.59
    -9 -3 6 0.65 0.44
    -9 -3 -6 1.48 0.73
    -9 3 -6 0.96 0.67
    -9 4 6 8.18 1.28
    9 4 6 5.67 1.06
    9 -4 -6 7.64 1.15
    9 -4 6 5.14 1.06
    -9 -4 6 6.59 1.07
    -9 -4 -6 6.57 1.17
    -9 -4 -6 7.63 1.37
    -9 4 -6 6.47 1.3
    -9 5 6 5.79 1.12
    -9 -5 -6 4.62 1.01
    9 5 6 6.4 1.15
    9 -5 6 5.68 1.12
    9 -5 -6 7.2 1.15
    -9 -5 6 5.62 0.99
    -9 -5 -6 5.02 1.11
    -9 5 -6 6.65 1.32
    -9 6 6 7.62 1.3
    9 6 6 9.83 1.44
    9 -6 6 7.77 1.32
    9 -6 -6 6.25 1.1
    -9 -6 6 8.42 1.26
    -9 -6 -6 10.15 1.57
    -9 -6 -6 6.91 1.22
    -9 6 -6 8.9 1.53
    -9 7 6 2.99 0.86
    9 7 6 3.73 0.93
    9 -7 6 1.36 0.65
    9 -7 -6 2.9 0.8
    -9 -7 -6 3.39 0.91
    -9 -7 6 2.49 0.74
    -9 -7 -6 1.01 0.6
    -9 7 -6 1.39 0.71
    -9 8 6 1.08 0.58
    -9 -8 -6 1.25 0.63
    9 8 6 0.12 0.4
    9 -8 6 0.62 0.5
    9 -8 -6 0.52 0.53
    -9 -8 6 0.83 0.52
    -9 8 -6 0.29 0.47
    9 -9 -6 3.03 0.92
    10 0 -6 8.19 1.12
    10 0 6 8.52 1.25
    -10 0 6 9.63 1.17
    -10 0 -6 6.81 1.35
    10 1 -6 2.53 0.63
    10 -1 -6 3.56 0.8
    10 1 6 1.66 0.6
    10 -1 6 2.13 0.71
    -10 1 6 1.75 0.55
    -10 -1 6 3.74 0.78
    -10 -1 -6 2.41 0.86
    -10 1 -6 2.18 0.84
    -10 2 6 6.73 1.13
    10 -2 -6 5.8 1.01
    10 2 6 5.88 0.98
    10 -2 6 5.84 1.08
    -10 -2 6 7.17 1.08
    -10 -2 -6 6.42 1.29
    -10 2 -6 5.56 1.25
    -10 3 6 6.41 1.12
    10 -3 -6 7.21 1.14
    10 3 6 7.3 1.25
    10 -3 6 5.92 1.12
    -10 -3 6 5.96 1.01
    -10 -3 -6 8.24 1.31
    -10 -3 -6 6.1 1.25
    -10 3 -6 7.48 1.42
    10 -4 -6 -0.67 0.53
    -10 -4 -6 0.19 0.36
    10 4 6 0.45 0.49
    10 -4 6 0.96 0.58
    -10 -4 6 0.51 0.43
    -10 -4 -6 0.14 0.4
    -10 4 -6 0.09 0.39
    -10 5 6 1.84 0.69
    10 -5 -6 1.17 0.53
    10 5 6 0.53 0.44
    10 -5 6 1.46 0.63
    -10 -5 -6 1.3 0.54
    -10 -5 6 0.84 0.5
    -10 -5 -6 0.65 0.5
    -10 5 -6 0.04 0.45
    -10 6 6 1.34 0.64
    -10 -6 -6 2.87 0.84
    10 -6 -6 2.37 0.72
    10 -6 6 2.3 0.81
    -10 -6 6 2.75 0.73
    -10 7 6 -0.05 0.55
    10 -7 -6 0.42 0.47
    -10 -7 -6 1.04 0.54
    11 0 -6 -0.14 0.27
    -11 0 6 -0.08 0.23
    11 -1 -6 8.26 1.2
    11 -1 6 9.01 1.32
    -11 -1 6 7.4 1.1
    11 -2 -6 5.1 1
    11 -2 6 4.8 0.99
    -11 -2 6 3.85 0.83
    -11 3 6 0.14 0.38
    11 -3 -6 1.05 0.49
    -11 -3 -6 0.79 0.58
    11 -3 6 0.29 0.43
    -11 -3 6 0.65 0.42
    -11 4 6 1.89 0.68
    11 -4 -6 3.35 0.88
    11 -4 6 1.97 0.71
    -11 -4 6 1.54 0.55
    -11 -4 -6 1.98 0.77
    -11 5 6 -0.31 0.52
    11 -5 -6 -0.38 0.41
    11 -5 6 0.1 0.36
    12 0 -6 1.26 0.56
    12 -1 -6 0.29 0.42
    12 -1 6 1.67 0.63
    12 -2 -6 -0.16 0.34
    12 -2 6 0.5 0.46
    -12 -2 6 0.12 0.27
    12 -3 -6 -0.54 0.43
    12 -3 6 0.89 0.51
    -12 4 6 0.97 0.54
    0 0 -7 30.5 2.01
    0 0 7 27.07 2.04
    0 -1 -7 10.75 1.19
    0 1 -7 11.6 1.23
    0 -1 -7 13.09 1.15
    0 1 7 12.75 1.45
    0 -1 7 12.94 1.38
    0 -2 -7 -0.56 0.31
    0 2 7 -0.18 0.34
    0 -2 7 -0.14 0.27
    0 -2 -7 0.01 0.3
    0 2 -7 -0.56 0.36
    0 3 7 -0.1 0.39
    0 -3 -7 -0.38 0.31
    0 -3 7 -0.19 0.32
    0 -3 -7 -0.07 0.3
    0 3 -7 -0.37 0.3
    0 4 7 0.24 0.44
    0 -4 -7 -0.26 0.3
    0 -4 7 0.08 0.22
    0 -4 -7 -0.19 0.29
    0 4 -7 0.2 0.28
    0 -5 7 12.92 1.18
    0 -5 -7 11.76 1.3
    0 5 -7 14.47 1.39
    0 -5 -7 14.09 1.45
    0 5 7 11.96 1.54
    0 6 7 -0.17 0.46
    0 -6 -7 -0.64 0.41
    0 -6 -7 0.28 0.31
    0 6 -7 0.36 0.33
    0 7 7 4.19 1.07
    0 -7 -7 2.62 0.73
    0 -7 -7 5.43 0.93
    0 7 -7 3.89 0.72
    0 7 -7 4.47 0.83
    0 8 7 -0.31 0.54
    0 -8 -7 -0.44 0.47
    0 -8 -7 0 0.3
    0 8 -7 0.31 0.28
    0 8 -7 -0.19 0.32
    0 9 7 1.87 0.7
    0 -9 -7 0.68 0.47
    0 9 -7 1.18 0.45
    0 10 7 0.38 0.52
    0 -10 -7 -0.86 0.52
    0 10 -7 0.17 0.33
    0 11 7 1.69 0.78
    0 -11 -7 -0.24 0.42
    0 11 -7 0.84 0.43
    0 -12 -7 -1.75 0.71
    0 12 -7 -0.06 0.25
    -1 0 7 -0.76 0.44
    1 0 7 -0.22 0.31
    -1 0 -7 0.05 0.21
    1 0 -7 0.1 0.25
    -1 0 -7 0.33 0.39
    1 0 -7 0.07 0.19
    -1 1 7 4.27 0.85
    -1 -1 7 5.23 0.91
    1 1 7 5.17 0.96
    1 -1 7 6.25 0.97
    -1 -1 -7 4.79 0.73
    1 -1 -7 5.15 0.8
    1 1 -7 4.84 0.75
    -1 -1 -7 5.97 0.96
    -1 1 -7 6.54 0.99
    1 -1 -7 4.09 0.67
    1 -2 -7 3.38 0.64
    -1 2 7 3.25 0.76
    1 2 7 2.21 0.66
    -1 -2 7 4.38 0.76
    1 -2 7 3.5 0.74
    -1 -2 -7 4.04 0.71
    1 -2 -7 3.26 0.66
    -1 -2 -7 2.55 0.65
    1 2 -7 2.98 0.61
    -1 2 -7 3.05 0.69
    1 -3 -7 0.71 0.4
    -1 3 7 0.79 0.49
    1 3 7 0.59 0.51
    -1 -3 7 0.24 0.26
    1 -3 7 1.05 0.47
    -1 -3 -7 1.33 0.46
    1 -3 -7 0.1 0.21
    -1 -3 -7 1.07 0.48
    1 3 -7 0.48 0.3
    -1 3 -7 1.25 0.47
    1 -4 -7 0.52 0.34
    -1 4 7 0.95 0.54
    1 4 7 2.08 0.71
    -1 -4 7 1.6 0.49
    1 -4 7 1.73 0.51
    -1 -4 -7 1.27 0.46
    1 -4 -7 0.91 0.38
    -1 -4 -7 1.1 0.48
    1 4 -7 0.88 0.37
    -1 4 -7 1.93 0.56
    1 -5 -7 0.44 0.34
    -1 5 7 0.08 0.46
    1 5 7 0.63 0.47
    1 -5 7 1.16 0.42
    -1 -5 -7 0.85 0.43
    1 -5 -7 0.9 0.41
    -1 -5 -7 0.68 0.44
    1 5 -7 0.49 0.3
    -1 5 -7 1.15 0.51
    1 -6 -7 0.81 0.42
    -1 6 7 0.81 0.51
    1 6 7 0.17 0.42
    -1 -6 -7 1.49 0.53
    1 -6 -7 1.25 0.46
    -1 -6 -7 0.55 0.42
    1 6 -7 0.6 0.37
    -1 6 -7 1.92 0.62
    1 -7 -7 1.74 0.59
    -1 7 7 3.48 0.92
    1 7 7 2.46 0.8
    -1 -7 -7 2.03 0.61
    -1 -7 -7 1.21 0.52
    1 7 -7 1.93 0.55
    -1 7 -7 1 0.45
    1 -8 -7 -0.94 0.51
    -1 8 7 -0.22 0.44
    1 8 7 0.43 0.55
    -1 -8 -7 -0.24 0.37
    -1 -8 -7 1 0.5
    -1 8 -7 -0.01 0.3
    1 8 -7 0.03 0.26
    -1 8 -7 0.2 0.34
    1 -9 -7 7.86 1.26
    -1 9 7 10.48 1.58
    1 9 7 11.08 1.63
    -1 -9 -7 7.85 1.25
    -1 -9 -7 8.53 1.22
    -1 9 -7 9.7 1.18
    1 9 -7 7.56 1.01
    -1 9 -7 7.78 1.2
    1 -10 -7 0.22 0.34
    -1 10 7 0.16 0.41
    1 10 7 -0.44 0.56
    -1 -10 -7 0.14 0.47
    -1 10 -7 1.38 0.54
    1 10 -7 0.88 0.41
    -1 10 -7 0.62 0.42
    1 -11 -7 1.17 0.54
    -1 11 7 0.76 0.56
    1 11 7 1.42 0.64
    -1 -11 -7 1.46 0.68
    -1 11 -7 2.06 0.62
    1 11 -7 1.79 0.57
    1 -12 -7 0.43 0.43
    -1 -12 -7 0.54 0.49
    1 12 -7 -0.16 0.29
    -2 0 7 5.06 0.91
    2 0 7 5.99 1.02
    -2 0 -7 5.27 0.73
    2 0 -7 4.91 0.72
    2 0 -7 4.01 0.59
    -2 0 -7 4.71 0.9
    -2 1 7 3.65 0.77
    -2 -1 7 2.36 0.6
    2 1 7 2.7 0.72
    2 -1 7 2.93 0.7
    -2 -1 -7 3.44 0.61
    2 -1 -7 3.17 0.6
    2 1 -7 3.6 0.63
    -2 -1 -7 1.69 0.58
    -2 1 -7 3.06 0.73
    2 -1 -7 3.1 0.57
    2 -2 -7 9.64 1
    2 2 -7 9.32 0.97
    2 -2 -7 8.6 0.99
    -2 -2 -7 10.62 1.12
    -2 -2 -7 9.28 1.25
    -2 2 -7 9.44 1.23
    -2 2 7 13.31 1.52
    -2 -2 7 11.5 1.24
    2 2 7 10.64 1.38
    2 -2 7 10.85 1.25
    -2 3 7 3.95 0.9
    2 3 7 4.02 0.92
    -2 -3 7 4.25 0.75
    2 -3 7 4.29 0.79
    2 -3 -7 4.21 0.67
    -2 -3 -7 3.44 0.69
    -2 -3 -7 2.63 0.7
    -2 3 -7 3.89 0.84
    2 -3 -7 3.36 0.67
    -2 4 7 3.66 0.87
    2 4 7 2.66 0.77
    2 -4 7 3.29 0.68
    2 -4 -7 2.44 0.55
    -2 -4 -7 3.66 0.73
    -2 -4 -7 2.68 0.68
    2 4 -7 2.74 0.57
    -2 4 -7 2.35 0.63
    2 -4 -7 3.62 0.73
    -2 5 7 3.97 0.95
    2 5 7 3.64 0.97
    2 -5 7 2.93 0.63
    2 -5 -7 2.13 0.54
    -2 -5 -7 1.55 0.53
    -2 -5 -7 2.82 0.76
    2 5 -7 2.33 0.52
    -2 5 -7 2.04 0.64
    2 -5 -7 1.84 0.57
    2 -6 -7 1.98 0.63
    -2 6 7 1.99 0.66
    2 6 7 2.62 0.86
    2 -6 7 2.38 0.56
    -2 -6 -7 2.02 0.62
    -2 -6 -7 1.03 0.49
    2 6 -7 1.81 0.49
    -2 6 -7 2.04 0.65
    2 -7 -7 0.43 0.45
    -2 7 7 0.16 0.33
    2 7 7 0.86 0.53
    -2 -7 -7 0.51 0.34
    -2 -7 -7 0.58 0.35
    2 7 -7 0.76 0.38
    -2 7 -7 1.24 0.57
    2 -8 -7 -0.34 0.46
    -2 8 7 0.37 0.48
    2 8 7 -0.22 0.5
    -2 -8 -7 -0.08 0.33
    -2 -8 -7 -0.35 0.37
    2 8 -7 0.18 0.27
    -2 8 -7 0.53 0.41
    2 -9 -7 2.61 0.76
    -2 9 7 2.36 0.74
    2 9 7 2.33 0.79
    -2 -9 -7 1.53 0.61
    -2 -9 -7 2.81 0.78
    -2 9 -7 2.52 0.66
    2 9 -7 2.56 0.59
    -2 9 -7 2.69 0.75
    2 -10 -7 5.38 1.09
    -2 10 7 5.13 1.21
    2 10 7 8.74 1.52
    -2 -10 -7 7.05 1.25
    -2 -10 -7 7.32 1.2
    -2 10 -7 7.05 1.04
    2 10 -7 7.7 1.01
    -2 10 -7 6.76 1.16
    2 -11 -7 1.11 0.65
    -2 11 7 1.31 0.75
    2 11 7 2.05 0.77
    -2 -11 -7 1.14 0.63
    -2 11 -7 1.94 0.58
    2 11 -7 1.54 0.51
    -2 11 -7 1.02 0.52
    2 -12 -7 0.81 0.57
    -2 -12 -7 1.43 0.66
    2 12 -7 2.84 0.68
    -2 12 -7 1.12 0.51
    -3 0 7 -0.12 0.25
    3 0 7 0.05 0.34
    3 0 -7 0.1 0.2
    -3 0 -7 -0.71 0.41
    -3 0 -7 0.14 0.23
    -3 1 7 0.36 0.34
    -3 -1 7 -0.28 0.34
    3 1 7 0.36 0.41
    3 -1 7 0.08 0.28
    3 -1 -7 0.16 0.21
    3 -1 -7 0.07 0.2
    -3 -1 -7 0.09 0.36
    -3 1 -7 0.49 0.44
    -3 -1 -7 0.35 0.29
    -3 2 7 0.21 0.31
    -3 -2 7 -0.16 0.26
    3 2 7 -0.29 0.41
    3 -2 7 -0.06 0.28
    3 -2 -7 0.04 0.24
    -3 -2 -7 0.33 0.37
    3 -2 -7 -0.03 0.29
    3 2 -7 0.03 0.18
    -3 2 -7 0.43 0.43
    -3 -2 -7 0.02 0.22
    -3 3 7 0.21 0.28
    -3 -3 7 0.2 0.25
    3 3 7 0.61 0.42
    3 -3 7 0 0.28
    -3 -3 -7 -0.13 0.34
    3 3 -7 0.19 0.23
    3 -3 -7 0.58 0.37
    -3 3 -7 0.21 0.32
    -3 -3 -7 0.09 0.25
    -3 4 7 0.3 0.34
    3 4 7 -0.17 0.34
    3 -4 7 -0.13 0.26
    -3 -4 -7 -0.13 0.3
    3 4 -7 -0.29 0.28
    3 -4 -7 -0.21 0.27
    -3 4 -7 -0.52 0.42
    -3 -4 -7 0.09 0.32
    -3 5 7 1.31 0.55
    3 5 7 2.7 0.8
    3 -5 7 2.14 0.55
    -3 -5 -7 2.01 0.65
    3 5 -7 1.95 0.46
    -3 5 -7 0.83 0.39
    3 -5 -7 2.26 0.61
    -3 -5 -7 1.34 0.52
    -3 6 7 3.75 0.93
    3 6 7 4.62 1.01
    -3 -6 -7 4.53 0.93
    3 6 -7 4.22 0.66
    -3 -6 -7 4.93 0.94
    -3 6 -7 4.48 0.97
    3 -6 -7 3.75 0.85
    -3 7 7 0.48 0.52
    3 7 7 0.67 0.48
    -3 -7 -7 1.37 0.59
    3 7 -7 1.32 0.42
    -3 -7 -7 1.12 0.56
    -3 7 -7 1.52 0.62
    3 -7 -7 1.03 0.54
    -3 8 7 4.6 1.08
    3 8 7 5.38 1.17
    3 -8 7 3.82 0.94
    -3 -8 -7 3.84 0.9
    -3 -8 -7 5.58 1.07
    3 8 -7 4.87 0.76
    -3 8 -7 4.07 0.92
    3 -8 -7 5.49 1.02
    -3 9 7 6.34 1.28
    3 9 7 5.11 1.13
    3 -9 7 6.06 1.19
    -3 -9 -7 6.79 1.18
    -3 -9 -7 7.98 1.3
    3 9 -7 6.01 0.86
    -3 9 -7 6.63 1.21
    3 -9 -7 4.11 0.91
    -3 10 7 6.85 1.35
    3 10 7 7.75 1.41
    3 -10 7 5.86 1.19
    -3 -10 -7 7.49 1.27
    -3 -10 -7 6.09 1.18
    -3 10 -7 7.43 1.09
    3 10 -7 7.22 0.96
    3 -10 -7 8.86 1.37
    -3 10 -7 5.46 1.14
    3 11 7 1.46 0.68
    3 -11 7 2.65 0.84
    -3 -11 -7 3.18 0.83
    -3 -11 -7 2.72 0.86
    -3 11 -7 2.47 0.7
    3 11 -7 2.43 0.58
    3 -11 -7 2.55 0.79
    -3 11 -7 2.17 0.73
    3 12 -7 3.03 0.68
    -3 12 -7 1.99 0.67
    -3 13 -7 0.58 0.44
    -4 0 -7 7.14 0.88
    4 0 7 7.38 1.14
    -4 0 -7 6.75 1.13
    -4 0 7 9.85 1.24
    -4 1 7 1.17 0.5
    -4 -1 7 0.54 0.49
    -4 -1 -7 0.92 0.37
    4 1 7 1.09 0.53
    4 -1 7 0.95 0.48
    4 -1 -7 0.02 0.24
    -4 -1 -7 0.84 0.47
    4 1 -7 0.78 0.28
    -4 1 -7 0.8 0.5
    -4 2 7 8.1 1.2
    -4 -2 -7 8.11 1.04
    4 2 7 10.16 1.41
    4 -2 7 9.03 1.19
    4 -2 -7 10.57 1.11
    4 2 -7 8.92 0.82
    -4 -2 -7 6.83 1.17
    -4 2 -7 8.19 1.26
    -4 -2 7 8.64 1.07
    -4 3 7 1.03 0.48
    -4 -3 -7 0.76 0.39
    4 3 7 1.43 0.64
    4 -3 7 0.97 0.45
    4 -3 -7 1.48 0.48
    -4 -3 -7 0.3 0.36
    4 3 -7 0.56 0.27
    -4 3 -7 -0.06 0.44
    -4 -4 -7 2.76 0.67
    -4 4 7 2.65 0.77
    4 4 7 2.17 0.75
    4 -4 7 2.14 0.58
    -4 -4 -7 2.69 0.74
    4 -4 -7 1.77 0.57
    4 4 -7 1.69 0.41
    -4 4 -7 3.12 0.85
    -4 -5 -7 2.88 0.76
    -4 5 7 3.63 0.92
    4 5 7 3.47 0.89
    4 -5 7 2.84 0.81
    4 -5 7 4.77 0.84
    -4 -5 -7 2.8 0.82
    4 -5 -7 3.73 0.78
    4 5 -7 3.93 0.61
    -4 5 -7 4.08 0.94
    -4 -6 -7 2.76 0.77
    -4 6 7 3.4 0.93
    4 6 7 3.66 0.96
    4 -6 7 2.29 0.77
    -4 -6 -7 2.82 0.81
    4 -6 -7 2.48 0.67
    4 6 -7 2.76 0.55
    -4 6 -7 2.89 0.84
    -4 7 7 9.96 1.53
    4 7 7 9.06 1.44
    4 -7 7 7.75 1.36
    -4 -7 -7 8.26 1.29
    4 7 -7 9 0.96
    4 -7 -7 7.9 1.2
    -4 7 -7 8.9 1.4
    -4 -7 -7 8.86 1.3
    -4 8 7 2.39 0.88
    4 8 7 -0.63 0.48
    4 -8 7 0.82 0.55
    -4 -8 -7 1.04 0.56
    4 8 -7 0.93 0.38
    4 -8 -7 0.61 0.48
    -4 8 -7 1.66 0.68
    -4 -8 -7 0.56 0.43
    -4 9 7 1.92 0.81
    4 9 7 2.03 0.73
    4 -9 7 1.27 0.62
    -4 -9 -7 0.46 0.42
    4 9 -7 1.83 0.48
    4 -9 -7 0.83 0.49
    -4 -9 -7 1.68 0.72
    -4 9 -7 0.75 0.59
    -4 10 7 5.05 1.25
    4 10 7 3.92 1.07
    4 -10 7 3.81 1.01
    -4 -10 -7 3.21 0.88
    -4 10 -7 4.46 0.86
    4 10 -7 5.1 0.79
    -4 -10 -7 3.78 0.97
    4 -10 -7 3.76 0.96
    -4 10 -7 3.93 1.01
    -4 -11 -7 1.23 0.68
    4 11 -7 0.6 0.34
    4 -11 -7 0.27 0.39
    -4 11 -7 -0.52 0.47
    4 12 -7 1.82 0.53
    -4 12 -7 1.54 0.65
    -4 13 -7 0.01 0.31
    -5 0 7 -0.04 0.32
    5 0 7 0.15 0.36
    -5 0 -7 -0.58 0.3
    -5 0 -7 -0.58 0.42
    -5 1 7 5.1 0.93
    -5 -1 7 4.24 0.84
    5 1 7 4.15 0.91
    5 -1 7 3.91 0.85
    5 -1 -7 5.12 0.76
    -5 -1 -7 5.92 0.85
    -5 -1 -7 5.68 1.11
    -5 1 -7 4.94 1.07
    -5 2 7 2.11 0.71
    5 2 7 2.4 0.76
    5 -2 7 3.04 0.79
    -5 -2 -7 2.4 0.63
    5 -2 -7 3.22 0.66
    -5 -2 -7 2.01 0.65
    -5 2 -7 2.46 0.77
    -5 3 7 3.76 0.88
    5 3 7 3.37 0.89
    5 -3 7 3.78 0.78
    -5 -3 -7 3.46 0.74
    5 -3 -7 3.89 0.75
    -5 -3 -7 2.36 0.81
    -5 3 -7 3.76 0.91
    -5 4 7 2.68 0.8
    5 4 7 2.64 0.75
    5 -4 7 1.69 0.64
    5 -4 7 3 0.72
    -5 -4 -7 3.11 0.72
    5 -4 -7 1.67 0.55
    -5 -4 -7 2.04 0.69
    -5 4 -7 1.69 0.62
    -5 5 7 2.44 0.81
    5 5 7 2.74 0.83
    -5 -5 -7 2.77 0.7
    5 -5 7 3.02 0.85
    5 -5 -7 3.38 0.77
    -5 -5 -7 1.71 0.69
    5 5 -7 2.52 0.48
    -5 5 -7 2.16 0.68
    -5 6 7 -0.51 0.49
    -5 -6 -7 -0.2 0.34
    5 6 7 -0.28 0.52
    5 -6 7 0.14 0.36
    -5 -6 -7 0.65 0.49
    5 -6 -7 0.34 0.42
    5 6 -7 0.39 0.27
    -5 6 -7 0.03 0.32
    -5 7 7 1.57 0.65
    -5 -7 -7 2.72 0.81
    5 7 7 2.13 0.72
    5 -7 7 1.79 0.68
    -5 -7 -7 1.73 0.69
    5 -7 -7 3.54 0.83
    5 7 -7 3.86 0.63
    -5 7 -7 1.39 0.69
    -5 -8 -7 -0.03 0.35
    -5 8 7 0.79 0.68
    5 8 7 -0.38 0.44
    5 -8 7 0.29 0.38
    -5 -8 -7 0.26 0.43
    5 -8 -7 0.62 0.49
    5 8 -7 -0.27 0.29
    -5 8 -7 0.41 0.54
    -5 -9 -7 0.47 0.37
    -5 9 7 0.38 0.5
    5 9 7 0.79 0.57
    5 -9 7 1.54 0.61
    -5 -9 -7 1.13 0.62
    5 -9 -7 0.82 0.53
    5 9 -7 1.6 0.26
    -5 9 -7 0.42 0.4
    5 -10 -7 -0.6 0.44
    5 10 -7 0.21 0.28
    -5 10 -7 -0.05 0.28
    -5 -10 -7 0.38 0.36
    5 11 -7 0.27 0.33
    -5 11 -7 0.84 0.55
    5 12 -7 -0.09 0.27
    -6 0 -7 0.95 0.41
    -6 0 7 0.7 0.42
    6 0 7 0.81 0.51
    -6 0 -7 0.99 0.59
    -6 1 7 3.43 0.77
    6 1 7 2.34 0.72
    6 -1 7 3.57 0.8
    6 -1 -7 2.93 0.62
    -6 -1 -7 2.86 0.85
    -6 1 -7 3.47 0.94
    -6 -1 -7 3.06 0.69
    -6 2 7 1.24 0.49
    6 2 7 1.04 0.54
    6 -2 7 0.54 0.39
    6 -2 -7 0.97 0.42
    -6 -2 -7 0.27 0.4
    -6 -2 -7 0.82 0.39
    -6 2 -7 0.45 0.48
    -6 3 7 3.18 0.83
    6 3 7 2.25 0.76
    6 -3 7 2.32 0.75
    6 -3 7 2.66 0.72
    6 -3 -7 2.2 0.62
    -6 -3 -7 2.05 0.59
    -6 -3 -7 3.58 0.93
    -6 3 -7 3.74 0.98
    -6 4 7 8.21 1.29
    6 4 7 8.35 1.32
    6 -4 7 9.46 1.43
    6 -4 -7 9.63 1.23
    -6 -4 -7 8.82 1.24
    -6 -4 -7 12.24 1.67
    -6 4 -7 9.26 1.46
    -6 5 7 3.12 0.88
    6 5 7 2.62 0.8
    6 -5 7 2.58 0.79
    -6 -5 -7 2.38 0.73
    6 -5 -7 1.07 0.47
    -6 -5 -7 2.9 0.88
    -6 5 -7 2.14 0.77
    -6 6 7 0.96 0.61
    6 6 7 1.66 0.69
    6 -6 7 1.6 0.65
    -6 -6 -7 2.42 0.77
    6 -6 -7 1.21 0.51
    -6 -6 -7 1.26 0.62
    -6 6 -7 1.11 0.65
    -6 7 7 0.86 0.59
    6 7 7 2.11 0.82
    -6 -7 -7 0.74 0.51
    6 -7 7 0.31 0.56
    6 -7 -7 1.77 0.66
    -6 -7 -7 2.38 0.83
    -6 7 -7 1.57 0.7
    -6 8 7 1.68 0.76
    6 8 7 0.63 0.69
    -6 -8 -7 0.18 0.42
    6 -8 7 0.51 0.41
    6 -8 -7 0.86 0.49
    -6 -8 -7 0.29 0.36
    -6 8 -7 1.03 0.61
    -6 9 7 0 0.32
    -6 -9 -7 0.68 0.48
    6 -9 -7 0.82 0.52
    6 9 -7 0.04 0.26
    -6 9 -7 0.2 0.42
    6 -10 -7 0.01 0.36
    6 10 -7 0.48 0.33
    -6 10 -7 0.81 0.55
    6 11 -7 1.38 0.48
    6 12 -7 -0.01 0.24
    7 0 7 1.57 0.62
    -7 0 -7 0.56 0.36
    -7 0 -7 0.35 0.49
    -7 1 7 2.82 0.71
    7 1 7 1.4 0.61
    7 -1 -7 1.69 0.5
    -7 -1 -7 1.45 0.47
    7 -1 7 2.94 0.81
    -7 -1 -7 2.03 0.73
    -7 1 -7 2.75 0.87
    -7 2 7 0.86 0.51
    -7 -2 -7 1.22 0.49
    7 2 7 0.59 0.5
    7 -2 7 1.31 0.58
    7 -2 7 0.21 0.37
    7 -2 -7 0.49 0.31
    -7 -2 -7 1.72 0.7
    -7 2 -7 1.02 0.59
    -7 -3 -7 1.8 0.58
    -7 3 7 2.11 0.71
    7 3 7 1.11 0.59
    7 -3 7 1.11 0.59
    7 -3 -7 1.8 0.58
    -7 -3 -7 2 0.82
    -7 3 -7 1.98 0.8
    -7 4 7 2.2 0.74
    7 4 7 2.62 0.8
    7 -4 7 1.7 0.69
    7 -4 -7 1.71 0.56
    -7 -4 -7 1.91 0.78
    -7 4 -7 1.05 0.58
    -7 -4 -7 0.82 0.49
    -7 5 7 1.6 0.61
    7 5 7 0.95 0.5
    7 -5 7 2.08 0.77
    7 -5 -7 2.29 0.69
    -7 -5 -7 1.3 0.58
    -7 -5 -7 0.98 0.51
    -7 5 -7 0.27 0.43
    -7 6 7 13.11 1.78
    7 6 7 13.3 1.77
    7 -6 -7 14.2 1.62
    7 -6 7 10.46 1.56
    -7 -6 -7 12.95 1.63
    -7 -6 -7 13.29 1.81
    -7 6 -7 9.44 1.55
    -7 7 7 2.05 0.8
    7 7 7 2.8 0.92
    7 -7 7 1.6 0.66
    -7 -7 -7 3.41 0.9
    7 -7 -7 0.71 0.43
    -7 -7 -7 2.01 0.81
    -7 7 -7 1.96 0.9
    -7 8 7 3.55 1
    -7 -8 -7 3.85 0.96
    7 -8 -7 2.56 0.78
    -7 8 -7 2.72 0.9
    -7 -9 -7 1.51 0.7
    7 -9 -7 0.55 0.39
    8 0 7 0.11 0.38
    -8 0 -7 -0.07 0.57
    -8 0 -7 0.2 0.28
    8 1 7 1.91 0.74
    8 -1 7 0.84 0.53
    8 -1 7 2.72 0.76
    -8 -1 -7 0.85 0.44
    -8 -1 -7 1.31 0.68
    -8 1 -7 2.31 0.89
    -8 2 7 -0.43 0.38
    8 -2 -7 -0.55 0.37
    8 2 7 0.18 0.35
    8 -2 7 -1.07 0.57
    -8 -2 -7 0.62 0.42
    -8 -2 -7 -0.3 0.59
    -8 2 -7 0.26 0.43
    -8 3 7 0.81 0.47
    8 3 7 0.38 0.5
    8 -3 7 0.64 0.54
    8 -3 -7 -0.2 0.32
    -8 -3 -7 -0.09 0.26
    -8 -3 -7 0.06 0.4
    -8 3 -7 0.58 0.48
    -8 4 7 0.55 0.49
    -8 -4 -7 0.15 0.32
    8 4 7 0.71 0.56
    8 -4 7 0.01 0.32
    8 -4 -7 0.23 0.38
    -8 -4 -7 0.25 0.45
    -8 4 -7 -0.01 0.43
    -8 -5 -7 0.1 0.32
    -8 5 7 -0.4 0.49
    8 5 7 0.53 0.38
    8 -5 7 0.69 0.5
    8 -5 -7 1.83 0.62
    -8 -5 -7 0.64 0.55
    -8 5 -7 0.32 0.48
    -8 6 7 2.07 0.74
    8 -6 7 3.01 0.94
    8 -6 -7 2.06 0.67
    -8 -6 -7 1.33 0.59
    -8 6 -7 3.6 1.07
    -8 7 7 0.26 0.43
    8 -7 -7 0.7 0.49
    -8 -7 -7 0.99 0.53
    8 -8 -7 1.87 0.68
    9 0 7 -0.04 0.31
    -9 0 -7 -0.26 0.27
    -9 0 -7 -0.05 0.62
    -9 -1 -7 0.9 0.5
    9 -1 7 0.92 0.54
    9 1 7 1.19 0.54
    -9 -1 -7 -0.19 0.52
    -9 1 -7 1.04 0.64
    9 -2 -7 1.58 0.57
    9 -2 7 0.8 0.55
    -9 2 -7 0.41 0.52
    -9 -2 -7 1.58 0.59
    -9 3 7 0.52 0.43
    9 -3 -7 -0.35 0.48
    9 -3 7 0.66 0.54
    -9 -3 -7 0.39 0.42
    -9 4 7 -0.15 0.42
    9 -4 -7 -0.49 0.4
    9 -4 7 0.59 0.45
    -9 -4 -7 0.78 0.57
    -9 5 7 0.06 0.39
    -9 -5 -7 1.05 0.53
    9 -5 7 0.27 0.44
    9 -5 -7 0.14 0.4
    -9 -6 -7 1.65 0.73
    -9 6 7 -0.6 0.5
    9 -6 -7 1.29 0.62
    9 -7 -7 0.95 0.55
    10 0 7 0.7 0.52
    10 -1 7 0.91 0.39
    -10 -1 -7 0.12 0.37
    -10 -2 -7 0.53 0.42
    10 -2 7 0.2 0.38
    10 -3 -7 0.07 0.33
    10 -3 7 1.49 0.69
    -10 -3 -7 0.92 0.56
    -10 4 7 0.42 0.49
    10 -4 -7 1.86 0.63
    -10 -4 -7 2.7 0.85
    -10 5 7 4.81 1.1
    10 -5 -7 4.04 0.93
    -11 -1 -7 2.68 0.85
    11 -1 7 2.23 0.78
    -11 -2 -7 -0.08 0.37
    0 0 -8 19.02 1.7
    0 0 8 20.97 1.94
    0 1 8 0.08 0.38
    0 -1 8 0.16 0.39
    0 -1 -8 -0.03 0.3
    0 1 -8 0.3 0.32
    0 -2 -8 23.26 1.89
    0 2 -8 21.73 1.8
    0 2 8 22.73 2.12
    0 -2 8 22.67 1.89
    0 -3 8 -0.52 0.36
    0 -3 -8 -0.44 0.36
    0 3 -8 -0.37 0.36
    0 -4 -8 2.06 0.62
    0 4 8 2.08 0.78
    0 -4 -8 1.65 0.54
    0 -5 -8 0.22 0.25
    0 5 8 0.32 0.43
    0 -5 -8 -0.09 0.36
    0 -6 -8 0.91 0.46
    0 6 8 0 0.41
    0 -6 -8 0.62 0.4
    0 -7 -8 -0.16 0.42
    0 7 8 0.51 0.42
    0 -7 -8 -0.72 0.43
    0 7 -8 -0.11 0.34
    0 -8 -8 2.72 0.8
    0 8 8 5.55 1.22
    0 8 -8 4.53 0.85
    0 -9 -8 -0.35 0.44
    0 9 -8 0.28 0.36
    0 -10 -8 1.76 0.75
    -1 0 8 0.27 0.36
    1 0 8 -0.26 0.41
    -1 1 8 0.93 0.51
    -1 -1 8 1.51 0.56
    1 1 8 1.16 0.56
    1 -1 8 1.25 0.55
    1 -1 -8 0.43 0.29
    -1 -1 -8 0.18 0.3
    -1 1 -8 0.09 0.4
    -1 2 8 1.64 0.68
    1 2 8 1.86 0.69
    -1 -2 8 2.03 0.63
    1 -2 8 1.95 0.63
    1 -2 -8 2.17 0.59
    -1 -2 -8 2.38 0.67
    -1 2 -8 0.77 0.42
    -1 3 8 8.32 1.35
    1 3 8 7.18 1.29
    -1 -3 -8 6.49 0.98
    1 -3 8 8.29 1.15
    1 -3 -8 6.71 0.97
    -1 -3 -8 7.03 1.12
    -1 3 -8 6.29 1.04
    -1 4 8 5.34 1.11
    1 4 8 4.66 1.05
    -1 -4 -8 5.95 0.96
    1 -4 8 7.17 1.03
    1 -4 -8 5.76 0.92
    -1 -4 -8 5.55 1.01
    -1 4 -8 5.51 1.01
    1 -4 -8 4.81 0.88
    1 -5 -8 1.35 0.53
    -1 5 8 2.08 0.76
    1 5 8 1.48 0.62
    -1 -5 -8 1.83 0.6
    1 -5 -8 1.85 0.55
    -1 -5 -8 1.79 0.68
    1 5 -8 2.33 0.6
    -1 5 -8 2.13 0.69
    -1 6 8 1.06 0.5
    1 6 8 0.62 0.44
    -1 -6 -8 0.9 0.48
    1 -6 -8 1.1 0.47
    -1 -6 -8 -0.03 0.34
    1 6 -8 0.84 0.38
    1 -7 -8 0.41 0.39
    -1 7 8 0.69 0.55
    1 7 8 1.09 0.65
    -1 -7 -8 0.65 0.46
    -1 -7 -8 -0.01 0.42
    1 7 -8 0.63 0.4
    1 -8 -8 -0.43 0.41
    -1 8 8 -0.79 0.6
    1 8 8 -0.27 0.55
    -1 -8 -8 0.32 0.42
    -1 -8 -8 0.03 0.29
    -1 8 -8 -0.09 0.3
    1 8 -8 -0.22 0.33
    1 -9 -8 0.22 0.3
    -1 -9 -8 -0.03 0.39
    -1 -9 -8 -0.63 0.43
    -1 9 -8 0.36 0.3
    1 9 -8 0.14 0.31
    1 -10 -8 0.47 0.53
    -1 -10 -8 0.8 0.55
    -2 0 8 1.66 0.59
    2 0 8 1.58 0.59
    -2 0 -8 1.64 0.6
    -2 1 8 1.43 0.59
    -2 -1 8 0.28 0.35
    2 1 8 0.28 0.4
    2 -1 8 0.68 0.43
    -2 -1 -8 0.34 0.39
    -2 1 -8 0.26 0.35
    -2 2 8 1.29 0.63
    2 2 8 0.38 0.38
    2 -2 8 0.27 0.4
    -2 -2 -8 0.96 0.5
    -2 2 -8 0.27 0.34
    -2 3 8 1.2 0.62
    2 3 8 0.07 0.34
    2 -3 8 0.92 0.44
    -2 -3 -8 1.36 0.47
    -2 -3 -8 0.43 0.39
    -2 3 -8 1.16 0.52
    -2 4 8 1.91 0.73
    2 4 8 1.75 0.69
    2 -4 8 1.44 0.49
    -2 -4 -8 0.77 0.47
    2 -4 -8 1.27 0.43
    -2 -4 -8 1.53 0.6
    2 4 -8 1.92 0.52
    -2 4 -8 1.27 0.57
    2 -4 -8 0.13 0.31
    -2 5 8 2.01 0.75
    2 5 8 2.87 0.91
    -2 -5 -8 3.34 0.8
    -2 -5 -8 2.2 0.73
    2 5 -8 2.53 0.6
    -2 5 -8 3.09 0.85
    2 -5 -8 3.32 0.78
    -2 6 8 4.47 1.07
    2 6 8 3.64 1.05
    -2 -6 -8 4.33 0.92
    -2 -6 -8 4.78 0.98
    2 6 -8 4.88 0.8
    -2 6 -8 3.55 0.89
    2 -6 -8 2.95 0.77
    -2 7 8 2.81 0.88
    2 7 8 1.71 0.7
    -2 -7 -8 2.51 0.76
    -2 -7 -8 2.71 0.8
    2 7 -8 2.36 0.59
    -2 7 -8 1.88 0.68
    2 -7 -8 2.42 0.72
    -2 8 8 0.59 0.6
    -2 -8 -8 0.53 0.45
    -2 -8 -8 0.08 0.41
    2 8 -8 0.36 0.33
    -2 8 -8 1.34 0.61
    2 -8 -8 0.08 0.42
    -2 -9 -8 0.71 0.5
    -2 -9 -8 -0.14 0.34
    2 9 -8 0.93 0.45
    2 -9 -8 1.08 0.56
    -2 -10 -8 1.05 0.59
    2 10 -8 1.27 0.5
    2 -10 -8 1.75 0.73
    -3 0 8 -0.55 0.42
    3 0 8 -0.05 0.41
    -3 0 -8 0.53 0.41
    -3 1 8 3.22 0.82
    -3 -1 8 4.72 0.92
    3 1 8 5.81 1.1
    3 -1 8 5.18 1
    -3 -1 -8 3.8 0.89
    -3 1 -8 2.62 0.77
    -3 2 8 1.62 0.63
    3 2 8 0.49 0.42
    3 -2 8 1.09 0.53
    -3 -2 -8 0.88 0.53
    -3 2 -8 -0.05 0.31
    -3 3 8 0.9 0.51
    3 3 8 1.26 0.56
    3 -3 8 1.17 0.49
    -3 -3 -8 1.84 0.56
    -3 -3 -8 1.48 0.62
    3 3 -8 1.18 0.4
    -3 3 -8 2.11 0.7
    -3 4 8 0.35 0.41
    3 4 8 0.79 0.48
    3 -4 8 0.51 0.34
    -3 -4 -8 1.27 0.56
    3 -4 -8 1.03 0.47
    3 4 -8 1.35 0.43
    -3 4 -8 2.13 0.7
    -3 5 8 0.71 0.49
    3 5 8 0.35 0.41
    3 -5 8 0.66 0.41
    -3 -5 -8 -0.13 0.28
    -3 -5 -8 0.12 0.32
    3 5 -8 0.49 0.27
    3 -5 -8 0.39 0.35
    -3 5 -8 0.3 0.46
    -3 6 8 0.42 0.45
    3 6 8 -0.33 0.42
    -3 -6 -8 -0.38 0.39
    -3 -6 -8 0 0.34
    3 6 -8 0.13 0.21
    3 -6 -8 0.65 0.44
    -3 6 -8 0.91 0.5
    -3 7 8 0.02 0.33
    3 7 8 0.4 0.45
    -3 -7 -8 0.15 0.32
    -3 -7 -8 0.26 0.38
    3 7 -8 0.35 0.31
    3 -7 -8 0.18 0.31
    -3 7 -8 0.74 0.53
    -3 8 8 0.6 0.64
    -3 -8 -8 1.01 0.58
    -3 -8 -8 -0.05 0.4
    3 8 -8 0.69 0.38
    3 -8 -8 1.19 0.6
    -3 8 -8 0.57 0.47
    -3 -9 -8 1.52 0.71
    3 9 -8 1.58 0.54
    3 -9 -8 1.17 0.56
    -3 9 -8 0.82 0.57
    3 10 -8 0.88 0.42
    -4 0 8 0.47 0.4
    4 0 8 -0.33 0.4
    -4 0 -8 0.11 0.35
    -4 1 8 0.61 0.41
    4 1 8 0.78 0.48
    4 -1 8 1.02 0.53
    -4 -1 -8 0.86 0.51
    -4 1 -8 0.61 0.42
    -4 2 8 2.17 0.72
    4 2 8 0.82 0.57
    4 -2 8 1.09 0.54
    -4 -2 -8 2.05 0.77
    -4 2 -8 2.08 0.74
    4 3 8 1.05 0.6
    4 -3 8 1.33 0.52
    -4 -3 -8 0.46 0.49
    -4 3 -8 0.28 0.33
    -4 -3 -8 0.14 0.28
    -4 4 8 1.86 0.74
    4 4 8 3.47 0.99
    4 -4 8 3.55 0.8
    4 -4 -8 2.76 0.71
    -4 -4 -8 2.38 0.8
    -4 4 -8 2.08 0.77
    -4 -4 -8 1.69 0.57
    -4 5 8 0.18 0.4
    4 5 8 0.08 0.42
    4 -5 8 -0.12 0.3
    -4 -5 -8 0.31 0.5
    4 -5 -8 -0.47 0.4
    -4 -5 -8 0.29 0.38
    -4 5 -8 0.47 0.41
    -4 6 8 0.4 0.44
    4 6 8 0.83 0.49
    -4 -6 -8 0.91 0.53
    4 -6 -8 0.15 0.32
    -4 -6 -8 0.74 0.51
    -4 6 -8 0.32 0.33
    -4 7 8 4.95 1.16
    -4 -7 -8 2.66 0.82
    -4 -7 -8 2.88 0.82
    4 -7 -8 3.31 0.85
    4 7 -8 4.16 0.71
    -4 7 -8 4.69 1.09
    -4 -8 -8 0.67 0.48
    4 -8 -8 1.34 0.67
    4 8 -8 0.9 0.39
    -4 8 -8 1.38 0.6
    -4 -9 -8 0.79 0.51
    4 -9 -8 -0.61 0.49
    4 9 -8 0.41 0.36
    -4 9 -8 -0.53 0.48
    4 10 -8 1.34 0.47
    -4 10 -8 1.56 0.67
    5 0 8 0.01 0.39
    -5 0 -8 -0.52 0.5
    -5 1 8 1.88 0.67
    5 1 8 1.35 0.57
    5 -1 8 0.64 0.44
    -5 -1 -8 0.48 0.43
    -5 1 -8 -0.08 0.58
    -5 2 8 0.5 0.38
    5 2 8 0.22 0.46
    5 -2 8 0.31 0.35
    -5 -2 -8 0.44 0.46
    -5 2 -8 0.32 0.46
    -5 3 8 0.3 0.35
    5 3 8 0.83 0.48
    5 -3 8 0.71 0.44
    -5 -3 -8 0.47 0.46
    -5 3 -8 0.64 0.52
    -5 -4 -8 1.63 0.57
    -5 4 8 2.98 0.87
    5 4 8 2.48 0.81
    5 -4 8 1.65 0.57
    -5 -4 -8 2.49 0.84
    -5 4 -8 0.37 0.47
    -5 5 8 2.51 0.83
    5 5 8 0.58 0.48
    5 -5 -8 0.84 0.45
    -5 -5 -8 1.74 0.68
    -5 5 -8 1.38 0.66
    -5 -5 -8 0.88 0.52
    -5 6 8 3.39 0.96
    5 -6 -8 3.97 0.93
    -5 -6 -8 5.59 1.19
    -5 6 -8 3.83 1.06
    -5 -6 -8 3.64 0.88
    -5 7 8 2.54 0.89
    5 -7 -8 1.79 0.66
    -5 7 -8 3 0.93
    -5 -7 -8 1.54 0.64
    5 -8 -8 0.65 0.46
    -5 -8 -8 1.05 0.56
    -5 8 -8 1.33 0.68
    -5 9 -8 1.43 0.74
    6 0 8 4.14 0.97
    -6 0 -8 5.64 1.2
    6 1 8 1.11 0.55
    6 -1 8 0.63 0.47
    -6 -1 -8 -0.72 0.7
    -6 1 -8 0.14 0.48
    -6 2 8 4.72 1
    6 2 8 3.59 0.95
    6 -2 8 1.98 0.65
    -6 -2 -8 1.94 0.77
    -6 2 -8 4.51 1.08
    -6 3 8 -0.03 0.34
    6 3 8 1.2 0.61
    6 -3 8 0.23 0.34
    -6 -3 -8 1.33 0.67
    -6 3 -8 1.2 0.62
    -6 -4 -8 0.41 0.27
    -6 -4 -8 1.1 0.64
    -6 4 -8 1.21 0.71
    -6 5 8 0.42 0.46
    -6 -5 -8 0.63 0.44
    6 -5 -8 0.07 0.27
    -6 5 -8 0.12 0.46
    -6 -6 -8 -0.59 0.46
    -6 6 8 0.3 0.47
    6 -6 -8 -0.16 0.31
    -6 6 -8 0.19 0.39
    -6 -7 -8 -0.12 0.44
    6 -7 -8 1.07 0.58
    6 -8 -8 -0.07 0.41
    7 0 8 0.23 0.37
    -7 0 -8 -1.4 0.7
    7 -1 8 -0.08 0.35
    -7 -1 -8 -0.31 0.43
    -7 1 -8 -0.17 0.35
    7 -2 8 -0.23 0.47
    -7 2 -8 0.79 0.55
    -7 3 8 0.3 0.35
    -7 3 -8 0.47 0.56
    -7 4 8 -0.23 0.38
    -7 -4 -8 0.44 0.42
    -7 5 8 0.47 0.64
    -7 -5 -8 -0.01 0.39
    -7 -6 -8 -0.42 0.47
    7 -6 -8 0.33 0.42
    7 -7 -8 0.77 0.58
    -8 4 8 0.29 0.5
    -8 -4 -8 0.23 0.38
    -8 -5 -8 1.07 0.57
    0 0 9 0.7 0.43
    0 1 9 1.24 0.57
    0 -1 9 2.86 0.81
    0 2 9 0.1 0.36
    0 3 9 2.46 0.88
    0 4 9 0.15 0.34
    0 -5 -9 2.44 0.72
    0 -6 -9 0.49 0.48
    0 6 -9 0.33 0.33
    0 -7 -9 -0.57 0.43
    -1 0 9 0.06 0.34
    1 0 9 -0.07 0.36
    -1 1 9 -0.03 0.41
    1 1 9 0.99 0.63
    1 -1 9 0.62 0.48
    -1 -1 -9 1.01 0.53
    -1 2 9 -0.22 0.46
    1 2 9 0.41 0.41
    -1 -2 -9 0 0.3
    -1 3 9 0.41 0.47
    1 3 9 0.1 0.38
    -1 -3 -9 -0.88 0.51
    -1 4 9 -0.24 0.34
    -1 -4 -9 -0.13 0.37
    1 4 -9 0.25 0.3
    -1 -5 -9 0.58 0.44
    1 5 -9 0.1 0.26
    -1 -6 -9 0.14 0.28
    1 6 -9 0.35 0.28
    -1 -7 -9 0.23 0.34
    2 0 9 1.06 0.57
    -2 0 -9 1.9 0.64
    -2 1 9 -0.13 0.36
    2 1 9 -0.16 0.41
    2 -1 9 0.21 0.5
    -2 -1 -9 0.13 0.38
    -2 1 -9 0.16 0.35
    -2 2 9 3.13 0.92
    2 2 9 2.47 0.84
    2 -2 9 2.28 0.71
    -2 -2 -9 2.17 0.76
    -2 2 -9 2.29 0.73
    -2 3 9 -0.37 0.47
    2 3 9 -0.06 0.41
    -2 -3 -9 0.82 0.5
    -2 4 9 -0.04 0.31
    -2 -4 -9 -0.14 0.36
    -2 -5 -9 0.88 0.56
    -2 -6 -9 0.32 0.38
    2 7 -9 -0.95 0.44
    3 0 9 0.83 0.58
    -3 0 -9 -0.51 0.45
    3 1 9 -0.04 0.4
    3 -1 9 0.17 0.32
    -3 -1 -9 -0.17 0.37
    -3 1 -9 0.04 0.36
    -3 2 9 0.72 0.53
    3 2 9 0.33 0.42
    3 -2 9 -0.15 0.38
    -3 -2 -9 0.18 0.33
    -3 2 -9 -0.43 0.47
    -3 3 9 0.22 0.46
    3 -3 9 0.69 0.42
    -3 -3 -9 0.12 0.31
    -3 3 -9 -0.09 0.53
    -3 4 9 0.95 0.59
    -3 -4 -9 0.47 0.41
    -3 4 -9 -0.15 0.38
    4 0 9 1.87 0.77
    -4 0 -9 2.09 0.76
    4 -1 9 0.05 0.27
    -4 -1 -9 0.75 0.55
    4 -2 9 0.54 0.43
    -4 -2 -9 0.99 0.57
    -4 2 -9 0.58 0.49
    -4 3 9 0.29 0.44
    4 -3 9 0.56 0.44
    -4 -3 -9 0.76 0.57
    -4 3 -9 -0.39 0.43
    -4 4 9 0.26 0.4
    -4 4 -9 0.52 0.51
    -4 5 -9 1.1 0.6
    -4 6 -9 -0.07 0.4
    5 -4 9 1.64 0.62
_refine_special_details     ?
_reflns_number_total     2565
_reflns_number_gt     2314
_reflns_threshold_expression     'I > 2\s(I)'
_refine_ls_structure_factor_coef     Fsqd
_refine_ls_matrix_type     full
_refine_ls_R_factor_all     0.0385
_refine_ls_R_factor_gt     0.0335
_refine_ls_wR_factor_gt     0.0833
_refine_ls_wR_factor_ref     0.0873
_refine_ls_goodness_of_fit_ref     1.073
_refine_ls_restrained_S_all     1.073
_refine_ls_number_reflns     2565
_refine_ls_number_parameters     171
_refine_ls_number_restraints     1
_refine_ls_hydrogen_treatment     mixed
_refine_ls_weighting_scheme     calc
_refine_ls_weighting_details
              'w=1/[\s^2^(Fo^2^)+(0.0434P)^2^+0.1653P] where P=(Fo^2^+2Fc^2^)/3'
_atom_sites_solution_hydrogens     mixed
_atom_sites_solution_primary     'dual space'
_atom_sites_solution_secondary     difmap
_refine_ls_shift/su_max     0.000
_refine_ls_shift/su_mean     0.000
_refine_diff_density_max     0.166
_refine_diff_density_min     -0.166
_refine_ls_extinction_method     none
_refine_ls_extinction_coef     .
_refine_ls_abs_structure_details
;
Flack <i>x</i> determined using 938 quotients
[(<i>I</i>^+^)-(<i>I</i>^-^)]/[(<i>I</i>^+^)+(<i>I</i>^-^)]
(Parsons <i>et al.</i>, 2013)
;
_refine_ls_abs_structure_Flack     0.02(3)
loop_
    _atom_type_symbol
    _atom_type_description
    _atom_type_scat_dispersion_real
    _atom_type_scat_dispersion_imag
    _atom_type_scat_source
    'C' 'C' 0.0033 0.0016
                         'International Tables Vol C Tables 4.2.6.8 and 6.1.1.4'
    'H' 'H' 0.0000 0.0000
                         'International Tables Vol C Tables 4.2.6.8 and 6.1.1.4'
    'N' 'N' 0.0061 0.0033
                         'International Tables Vol C Tables 4.2.6.8 and 6.1.1.4'
    'O' 'O' 0.0106 0.0060
                         'International Tables Vol C Tables 4.2.6.8 and 6.1.1.4'
    'S' 'S' 0.1246 0.1234
                         'International Tables Vol C Tables 4.2.6.8 and 6.1.1.4'
_computing_data_collection
;
CrysAlisPro (Rigaku OD, 2018)
;
_computing_cell_refinement
;
CrysAlisPro (Rigaku OD, 2018)
;
_computing_data_reduction
;
CrysAlisPro (Rigaku OD, 2018)
;
_computing_structure_solution
;
SHELXT (Sheldrick, 2015a)
;
_computing_structure_refinement
;
ShelXL (Sheldrick, 2015b)
;
_computing_molecular_graphics
;
<i>OLEX2</i> (Dolomanov <i>et al.</i>,  2009)
;
_computing_publication_material
;
<i>OLEX2</i> (Dolomanov <i>et al.</i>,  2009)
;
loop_
    _atom_site_type_symbol
    _atom_site_label
    _atom_site_fract_x
    _atom_site_fract_y
    _atom_site_fract_z
    _atom_site_U_iso_or_equiv
    _atom_site_adp_type
    _atom_site_calc_flag
    _atom_site_occupancy
    _atom_site_disorder_assembly
    _atom_site_disorder_group
    N N1 0.12956(17) 0.37994(13) 0.5311(5) 0.0441(5) Uani d 1 . .
    C C2 0.1602(2) 0.28850(18) 0.4815(5) 0.0438(7) Uani d 1 . .
    H H2A 0.174911 0.254390 0.594672 0.053 Uiso calc 1 . .
    H H2B 0.228621 0.288274 0.405192 0.053 Uiso calc 1 . .
    C C3 0.0625(3) 0.2474(2) 0.3728(5) 0.0552(8) Uani d 1 . .
    H H3A 0.050961 0.280351 0.257136 0.066 Uiso calc 1 . .
    H H3B 0.081833 0.186795 0.339747 0.066 Uiso calc 1 . .
    O O4 -0.04027(17) 0.24774(14) 0.4794(3) 0.0545(6) Uani d 1 . .
    C C5 -0.0710(2) 0.3379(2) 0.5178(7) 0.0615(9) Uani d 1 . .
    H H5A -0.141436 0.338728 0.588879 0.074 Uiso calc 1 . .
    H H5B -0.084419 0.368531 0.399814 0.074 Uiso calc 1 . .
    C C6 0.0177(3) 0.3860(2) 0.6249(6) 0.0597(9) Uani d 1 . .
    H H6A -0.003873 0.447934 0.636901 0.072 Uiso calc 1 . .
    H H6B 0.023218 0.361089 0.750398 0.072 Uiso calc 1 . .
    C C7 0.2028(2) 0.44909(15) 0.5299(5) 0.0388(6) Uani d 1 . .
    S S8 0.16206(6) 0.55578(4) 0.54532(17) 0.0552(2) Uani d 1 . .
    N N9 0.31482(18) 0.42656(14) 0.5168(4) 0.0406(6) Uani d 1 . .
    H H9 0.337(2) 0.3724(19) 0.521(6) 0.044(8) Uiso d 1 . .
    N N10 0.39379(18) 0.49289(14) 0.4965(3) 0.0384(6) Uani d 1 . .
    C C11 0.4978(2) 0.47549(15) 0.5317(5) 0.0366(5) Uani d 1 . .
    H H11 0.519030 0.418814 0.569994 0.044 Uiso calc 1 . .
    C C12 0.5829(2) 0.54502(15) 0.5115(4) 0.0353(6) Uani d 1 . .
    C C13 0.5532(2) 0.63316(17) 0.4666(4) 0.0394(6) Uani d 1 . .
    C C14 0.6374(3) 0.69733(19) 0.4546(5) 0.0512(8) Uani d 1 . .
    H H14 0.617815 0.755628 0.426000 0.061 Uiso calc 1 . .
    C C15 0.7497(3) 0.6758(2) 0.4845(4) 0.0542(8) Uani d 1 . .
    H H15 0.805097 0.719608 0.475521 0.065 Uiso calc 1 . .
    C C16 0.7811(2) 0.5896(2) 0.5277(6) 0.0537(7) Uani d 1 . .
    H H16 0.857037 0.575138 0.547403 0.064 Uiso calc 1 . .
    C C17 0.6977(2) 0.52566(18) 0.5408(6) 0.0466(6) Uani d 1 . .
    H H17 0.718495 0.467720 0.570242 0.056 Uiso calc 1 . .
    O O18 0.44378(18) 0.65822(14) 0.4336(4) 0.0513(6) Uani d 1 . .
    H H18 0.402(3) 0.617(3) 0.446(6) 0.073(13) Uiso d 1 . .
loop_
    _atom_site_aniso_label
    _atom_site_aniso_U_11
    _atom_site_aniso_U_22
    _atom_site_aniso_U_33
    _atom_site_aniso_U_12
    _atom_site_aniso_U_13
    _atom_site_aniso_U_23
    N1 0.0326(10) 0.0409(10) 0.0590(14) -0.0031(9) 0.0038(14) -0.0046(15)
    C2 0.0354(13) 0.0407(13) 0.0551(19) -0.0024(11) 0.0056(13) -0.0046(13)
    C3 0.0576(18) 0.0553(18) 0.0528(19) -0.0181(15) 0.0075(16) -0.0038(15)
    O4 0.0436(11) 0.0530(11) 0.0670(16) -0.0148(9) 0.0020(11) 0.0020(11)
    C5 0.0376(14) 0.0584(17) 0.088(3) -0.0044(13) -0.0064(19) 0.014(2)
    C6 0.0370(16) 0.0545(17) 0.088(3) -0.0016(14) 0.0139(17) -0.0090(18)
    C7 0.0360(12) 0.0418(12) 0.0387(14) -0.0009(10) -0.0011(15) 0.0015(15)
    S8 0.0481(4) 0.0396(3) 0.0780(6) 0.0056(3) 0.0010(5) -0.0010(5)
    N9 0.0333(11) 0.0329(10) 0.0556(16) -0.0031(8) 0.0009(12) 0.0040(12)
    N10 0.0336(11) 0.0359(10) 0.0458(15) -0.0050(9) -0.0004(10) 0.0032(10)
    C11 0.0388(13) 0.0329(10) 0.0380(13) -0.0003(9) -0.0010(14) 0.0021(14)
    C12 0.0353(12) 0.0354(11) 0.0353(16) -0.0029(9) 0.0002(12) -0.0007(12)
    C13 0.0418(14) 0.0356(12) 0.0408(15) 0.0001(11) 0.0026(12) -0.0019(12)
    C14 0.0605(19) 0.0351(13) 0.0581(19) -0.0111(13) 0.0005(16) 0.0001(14)
    C15 0.0534(17) 0.0585(17) 0.0507(19) -0.0249(15) -0.0003(15) -0.0007(15)
    C16 0.0363(14) 0.0681(17) 0.0567(18) -0.0104(13) -0.0022(17) 0.0016(19)
    C17 0.0389(14) 0.0465(13) 0.0545(16) -0.0001(11) -0.0039(18) 0.0019(18)
    O18 0.0448(11) 0.0349(10) 0.0744(15) 0.0042(9) -0.0019(11) 0.0049(10)
_geom_special_details
;
 All esds (except the esd in the dihedral angle between two l.s. planes)
 are estimated using the full covariance matrix.  The cell esds are taken
 into account individually in the estimation of esds in distances, angles
 and torsion angles; correlations between esds in cell parameters are only
 used when they are defined by crystal symmetry.  An approximate (isotropic)
 treatment of cell esds is used for estimating esds involving l.s. planes.
;
loop_
    _geom_bond_atom_site_label_1
    _geom_bond_atom_site_label_2
    _geom_bond_site_symmetry_2
    _geom_bond_distance
    _geom_bond_publ_flag
    N1 C2 . 1.466(3) ?
    N1 C6 . 1.478(4) ?
    N1 C7 . 1.351(3) ?
    C2 H2A . 0.9700 ?
    C2 H2B . 0.9700 ?
    C2 C3 . 1.516(4) ?
    C3 H3A . 0.9700 ?
    C3 H3B . 0.9700 ?
    C3 O4 . 1.426(3) ?
    O4 C5 . 1.432(4) ?
    C5 H5A . 0.9700 ?
    C5 H5B . 0.9700 ?
    C5 C6 . 1.481(5) ?
    C6 H6A . 0.9700 ?
    C6 H6B . 0.9700 ?
    C7 S8 . 1.680(2) ?
    C7 N9 . 1.364(3) ?
    N9 H9 . 0.86(3) ?
    N9 N10 . 1.371(3) ?
    N10 C11 . 1.275(3) ?
    C11 H11 . 0.9300 ?
    C11 C12 . 1.456(3) ?
    C12 C13 . 1.409(3) ?
    C12 C17 . 1.396(4) ?
    C13 C14 . 1.386(4) ?
    C13 O18 . 1.361(3) ?
    C14 H14 . 0.9300 ?
    C14 C15 . 1.376(4) ?
    C15 H15 . 0.9300 ?
    C15 C16 . 1.383(4) ?
    C16 H16 . 0.9300 ?
    C16 C17 . 1.377(4) ?
    C17 H17 . 0.9300 ?
    O18 H18 . 0.80(4) ?
loop_
    _geom_angle_atom_site_label_1
    _geom_angle_atom_site_label_2
    _geom_angle_atom_site_label_3
    _geom_angle_site_symmetry_1
    _geom_angle_site_symmetry_3
    _geom_angle
    _geom_angle_publ_flag
    C2 N1 C6 . . 112.7(2) ?
    C7 N1 C2 . . 124.4(2) ?
    C7 N1 C6 . . 121.5(2) ?
    N1 C2 H2A . . 110.0 ?
    N1 C2 H2B . . 110.0 ?
    N1 C2 C3 . . 108.6(2) ?
    H2A C2 H2B . . 108.4 ?
    C3 C2 H2A . . 110.0 ?
    C3 C2 H2B . . 110.0 ?
    C2 C3 H3A . . 109.3 ?
    C2 C3 H3B . . 109.3 ?
    H3A C3 H3B . . 107.9 ?
    O4 C3 C2 . . 111.7(3) ?
    O4 C3 H3A . . 109.3 ?
    O4 C3 H3B . . 109.3 ?
    C3 O4 C5 . . 108.6(2) ?
    O4 C5 H5A . . 109.1 ?
    O4 C5 H5B . . 109.1 ?
    O4 C5 C6 . . 112.6(2) ?
    H5A C5 H5B . . 107.8 ?
    C6 C5 H5A . . 109.1 ?
    C6 C5 H5B . . 109.1 ?
    N1 C6 C5 . . 111.4(3) ?
    N1 C6 H6A . . 109.4 ?
    N1 C6 H6B . . 109.4 ?
    C5 C6 H6A . . 109.4 ?
    C5 C6 H6B . . 109.4 ?
    H6A C6 H6B . . 108.0 ?
    N1 C7 S8 . . 123.73(19) ?
    N1 C7 N9 . . 115.1(2) ?
    N9 C7 S8 . . 121.17(18) ?
    C7 N9 H9 . . 121.8(18) ?
    C7 N9 N10 . . 118.7(2) ?
    N10 N9 H9 . . 119.5(18) ?
    C11 N10 N9 . . 118.6(2) ?
    N10 C11 H11 . . 120.3 ?
    N10 C11 C12 . . 119.5(2) ?
    C12 C11 H11 . . 120.3 ?
    C13 C12 C11 . . 121.9(2) ?
    C17 C12 C11 . . 120.0(2) ?
    C17 C12 C13 . . 118.1(2) ?
    C14 C13 C12 . . 119.5(3) ?
    O18 C13 C12 . . 122.3(2) ?
    O18 C13 C14 . . 118.1(3) ?
    C13 C14 H14 . . 119.6 ?
    C15 C14 C13 . . 120.7(3) ?
    C15 C14 H14 . . 119.6 ?
    C14 C15 H15 . . 119.6 ?
    C14 C15 C16 . . 120.8(3) ?
    C16 C15 H15 . . 119.6 ?
    C15 C16 H16 . . 120.6 ?
    C17 C16 C15 . . 118.7(3) ?
    C17 C16 H16 . . 120.6 ?
    C12 C17 H17 . . 118.9 ?
    C16 C17 C12 . . 122.1(3) ?
    C16 C17 H17 . . 118.9 ?
    C13 O18 H18 . . 110(3) ?
loop_
    _geom_torsion_atom_site_label_1
    _geom_torsion_atom_site_label_2
    _geom_torsion_atom_site_label_3
    _geom_torsion_atom_site_label_4
    _geom_torsion_site_symmetry_1
    _geom_torsion_site_symmetry_2
    _geom_torsion_site_symmetry_3
    _geom_torsion_site_symmetry_4
    _geom_torsion
    _geom_torsion_publ_flag
    N1 C2 C3 O4 . . . . -58.7(4) ?
    N1 C7 N9 N10 . . . . 173.8(3) ?
    C2 N1 C6 C5 . . . . -50.2(4) ?
    C2 N1 C7 S8 . . . . 167.6(3) ?
    C2 N1 C7 N9 . . . . -13.0(5) ?
    C2 C3 O4 C5 . . . . 62.2(4) ?
    C3 O4 C5 C6 . . . . -59.5(4) ?
    O4 C5 C6 N1 . . . . 53.7(4) ?
    C6 N1 C2 C3 . . . . 51.7(4) ?
    C6 N1 C7 S8 . . . . -27.0(5) ?
    C6 N1 C7 N9 . . . . 152.5(3) ?
    C7 N1 C2 C3 . . . . -141.7(3) ?
    C7 N1 C6 C5 . . . . 142.7(3) ?
    C7 N9 N10 C11 . . . . 162.4(3) ?
    S8 C7 N9 N10 . . . . -6.7(4) ?
    N9 N10 C11 C12 . . . . -179.9(3) ?
    N10 C11 C12 C13 . . . . 4.5(5) ?
    N10 C11 C12 C17 . . . . -176.9(3) ?
    C11 C12 C13 C14 . . . . 178.1(3) ?
    C11 C12 C13 O18 . . . . -2.1(4) ?
    C11 C12 C17 C16 . . . . -178.5(4) ?
    C12 C13 C14 C15 . . . . 0.6(5) ?
    C13 C12 C17 C16 . . . . 0.2(5) ?
    C13 C14 C15 C16 . . . . -0.2(5) ?
    C14 C15 C16 C17 . . . . -0.2(5) ?
    C15 C16 C17 C12 . . . . 0.2(6) ?
    C17 C12 C13 C14 . . . . -0.6(4) ?
    C17 C12 C13 O18 . . . . 179.3(3) ?
    O18 C13 C14 C15 . . . . -179.3(3) ?
loop_
    _geom_hbond_atom_site_label_d
    _geom_hbond_atom_site_label_h
    _geom_hbond_atom_site_label_a
    _geom_hbond_site_symmetry_d
    _geom_hbond_site_symmetry_h
    _geom_hbond_site_symmetry_a
    _geom_hbond_distance_dh
    _geom_hbond_distance_ha
    _geom_hbond_distance_da
    _geom_hbond_angle_dha
    _geom_hbond_publ_flag
    N9 H9 O4 1_555 1_555 3_555 0.86(3) 2.33(3) 3.141(3) 157(3) y
    O18 H18 N10 1_555 1_555 1_555 0.80(4) 1.91(5) 2.597(3) 145(4) y
    C6 H6A S8 1_555 1_555 1_555 0.97 2.62 3.121(3) 112 y
    C15 H15 O18 1_555 1_555 3_565 0.93 2.48 3.404(4) 176 y
_shelx_space_group_comment
;
The symmetry employed for this shelxl refinement is uniquely defined
by the following loop, which should always be used as a source of
symmetry information in preference to the above space-group names.
They are only intended as comments.
;
_shelx_estimated_absorpt_T_min     0.883
_shelx_estimated_absorpt_T_max     0.975
_iucr_refine_instructions_details
;
TITL tr1017_a.res in Pna2(1)
 tr1017.res created by SHELXL-2016/4 at 20:59:01 on 07-Jun-2019
REM Old TITL TR1017 in Pnma
REM SHELXT solution in Pna2(1)
REM R1 0.136, Rweak 0.053, Alpha 0.002, Orientation a'=-a, b'=c, c'=b
REM Flack x = 0.155 ( 0.046 ) from Parsons' quotients
REM Formula found by SHELXT: C12 N4 O4 S
CELL 0.71073 11.7579 15.0584 7.1103 90 90 90
ZERR 4 0.0004 0.0005 0.0003 0 0 0
LATT -1
SYMM -X,-Y,0.5+Z
SYMM 0.5+X,0.5-Y,+Z
SYMM 0.5-X,0.5+Y,0.5+Z
SFAC C H N O S
UNIT 48 60 12 8 4
L.S. 10
PLAN  5
SIZE 0.5 0.2 0.1
TEMP 21
MORE -1
BOND $H
CONF
fmap 2
acta
SHEL 999 0.8
OMIT 7 7 0
OMIT 0 7 -7
OMIT 3 6 0
OMIT 6 3 1
REM <olex2.extras>
REM <HklSrc "%./TR1017.hkl">
REM </olex2.extras>
WGHT    0.043400    0.165300
FVAR       0.34183
N1    3    0.129557    0.379940    0.531072    11.00000    0.03256    0.04089 =
         0.05896   -0.00456    0.00379   -0.00315
C2    1    0.160241    0.288495    0.481511    11.00000    0.03544    0.04071 =
         0.05515   -0.00461    0.00561   -0.00242
AFIX  23
H2A   2    0.174911    0.254390    0.594672    11.00000   -1.20000
H2B   2    0.228621    0.288274    0.405192    11.00000   -1.20000
AFIX   0
C3    1    0.062526    0.247442    0.372840    11.00000    0.05761    0.05531 =
         0.05276   -0.00381    0.00751   -0.01814
AFIX  23
H3A   2    0.050961    0.280351    0.257136    11.00000   -1.20000
H3B   2    0.081833    0.186795    0.339747    11.00000   -1.20000
AFIX   0
O4    4   -0.040265    0.247741    0.479403    11.00000    0.04355    0.05298 =
         0.06703    0.00199    0.00201   -0.01476
C5    1   -0.071032    0.337922    0.517791    11.00000    0.03764    0.05843 =
         0.08843    0.01411   -0.00639   -0.00438
AFIX  23
H5A   2   -0.141436    0.338728    0.588879    11.00000   -1.20000
H5B   2   -0.084419    0.368531    0.399814    11.00000   -1.20000
AFIX   0
C6    1    0.017663    0.386009    0.624934    11.00000    0.03697    0.05449 =
         0.08777   -0.00905    0.01391   -0.00157
AFIX  23
H6A   2   -0.003873    0.447934    0.636901    11.00000   -1.20000
H6B   2    0.023218    0.361089    0.750398    11.00000   -1.20000
AFIX   0
C7    1    0.202760    0.449092    0.529873    11.00000    0.03603    0.04184 =
         0.03865    0.00154   -0.00112   -0.00086
S8    5    0.162061    0.555783    0.545318    11.00000    0.04812    0.03959 =
         0.07804   -0.00102    0.00098    0.00562
N9    3    0.314824    0.426558    0.516754    11.00000    0.03327    0.03287 =
         0.05556    0.00399    0.00087   -0.00315
H9    2    0.336871    0.372445    0.521091    11.00000    0.04352
N10   3    0.393792    0.492895    0.496549    11.00000    0.03359    0.03589 =
         0.04583    0.00324   -0.00042   -0.00502
C11   1    0.497758    0.475487    0.531724    11.00000    0.03875    0.03294 =
         0.03803    0.00206   -0.00103   -0.00028
AFIX  43
H11   2    0.519030    0.418814    0.569994    11.00000   -1.20000
AFIX   0
C12   1    0.582913    0.545021    0.511511    11.00000    0.03526    0.03543 =
         0.03527   -0.00069    0.00022   -0.00293
C13   1    0.553172    0.633162    0.466567    11.00000    0.04178    0.03563 =
         0.04075   -0.00187    0.00264    0.00006
C14   1    0.637410    0.697335    0.454572    11.00000    0.06047    0.03513 =
         0.05813    0.00007    0.00049   -0.01109
AFIX  43
H14   2    0.617815    0.755628    0.426000    11.00000   -1.20000
AFIX   0
C15   1    0.749668    0.675753    0.484461    11.00000    0.05343    0.05851 =
         0.05070   -0.00071   -0.00035   -0.02488
AFIX  43
H15   2    0.805097    0.719608    0.475521    11.00000   -1.20000
AFIX   0
C16   1    0.781075    0.589606    0.527652    11.00000    0.03628    0.06811 =
         0.05668    0.00156   -0.00219   -0.01044
AFIX  43
H16   2    0.857037    0.575138    0.547403    11.00000   -1.20000
AFIX   0
C17   1    0.697680    0.525663    0.540844    11.00000    0.03888    0.04646 =
         0.05446    0.00194   -0.00393   -0.00009
AFIX  43
H17   2    0.718495    0.467720    0.570242    11.00000   -1.20000
AFIX   0
O18   4    0.443778    0.658219    0.433609    11.00000    0.04476    0.03487 =
         0.07439    0.00486   -0.00190    0.00422
H18   2    0.402316    0.616678    0.445643    11.00000    0.07269
HKLF 4
REM  tr1017_a.res in Pna2(1)
REM R1 =  0.0335 for    2314 Fo > 4sig(Fo)  and  0.0385 for all    2565 data
REM    171 parameters refined using      1 restraints
END
WGHT      0.0434      0.1653
REM Highest difference peak  0.166,  deepest hole -0.166,  1-sigma level  0.034
Q1    1  -0.0427  0.3134  0.6662  11.00000  0.05    0.17
Q2    1   0.5421  0.5130  0.5261  11.00000  0.05    0.16
Q3    1   0.5661  0.5915  0.5331  11.00000  0.05    0.15
Q4    1   0.0853  0.3826  0.5289  11.00000  0.05    0.13
Q5    1   0.0697  0.2381  0.2200  11.00000  0.05    0.12
  REM The information below was added by Olex2.
  REM
  REM R1 = 0.0335 for 2314 Fo > 4sig(Fo) and 0.0385 for all 13894 data
  REM n/a parameters refined using n/a restraints
  REM Highest difference peak 0.17, deepest hole -0.17
  REM Mean Shift 0, Max Shift 0.000.
  REM +++ Tabular Listing of Refinement Information +++
  REM R1_all = 0.0385
  REM R1_gt = 0.0335
  REM wR_ref = 0.0873
  REM GOOF = 1.073
  REM Shift_max = 0.000
  REM Shift_mean = 0
  REM Reflections_all = 13894
  REM Reflections_gt = 2314
  REM Parameters = n/a
  REM Hole = -0.17
  REM Peak = 0.17
  REM Flack = 0.02(3)
;
