# Supplementary material for: Synthesis and redetermination of the crystal structure of salicyl­aldehyde N(4)-morpholino­thio­semi­carbazone
Source: Acta Crystallogr E Crystallogr Commun. 2019 Aug 30;75(Pt 9):1389–93. doi: 10.1107/S2056989019011812 (PMC6727042; doi:10.1107/S2056989019011812)
Supplement: Supplementary file 2 [file e-75-01389-Isup2.hkl]

#
# h,k,l, Fc-squared, Fo-squared, sigma(Fo-squared), status flag
#
data_I
_shelx_title ' tr1017_a.res in Pna2(1)'
_shelx_refln_list_code          4
_shelx_F_calc_maximum      303.23
_exptl_crystal_F_000       560.00
_reflns_d_resolution_high  0.8002

loop_
 _space_group_symop_operation_xyz
 'x, y, z'
 '-x, -y, z+1/2'
 'x+1/2, -y+1/2, z'
 '-x+1/2, y+1/2, z+1/2'

_cell_length_a    11.7579
_cell_length_b    15.0584
_cell_length_c     7.1103
_cell_angle_alpha  90.000
_cell_angle_beta   90.000
_cell_angle_gamma  90.000

_shelx_F_squared_multiplier     1.000

loop_
 _refln_index_h
 _refln_index_k
 _refln_index_l
 _refln_F_squared_calc
 _refln_F_squared_meas
 _refln_F_squared_sigma
 _refln_observed_status
   0   0  -8        102.88        162.78        14.55 o
   2   0  -8         23.55         14.04         5.13 o
   4   0  -8          0.38          0.94         3.00 o
   6   0  -8         41.85         48.27        10.27 o
   1   1  -8          7.85          2.13         1.58 o
   2   1  -8          4.00          2.55         2.23 o
   3   1  -8         40.41         27.68         5.05 o
   4   1  -8          9.73          6.19         2.77 o
   5   1  -8         10.94          2.07         2.96 o
   6   1  -8          3.48         -1.80         3.68 o
   0   2  -8        204.11        192.42        11.16 o
   1   2  -8         18.36         14.50         4.21 o
   2   2  -8          6.12          4.70         2.95 o
   3   2  -8          7.91          2.51         3.98 o
   4   2  -8         11.18         17.68         4.57 o
   5   2  -8          1.98          3.25         2.78 o
   6   2  -8         28.67         27.56        11.00 o
   1   3  -8         59.63         56.70         4.38 o
   2   3  -8          5.53          8.06         2.32 o
   3   3  -8         14.34         13.64         2.28 o
   4   3  -8          6.07          2.26         1.68 o
   5   3  -8          9.15          4.71         2.95 o
   0   4  -8         15.86         15.83         3.48 o
   1   4  -8         49.06         47.27         3.64 o
   2   4  -8         15.26          9.11         1.89 o
   3   4  -8         11.94         11.89         2.20 o
   4   4  -8         17.41         19.10         2.97 o
   5   4  -8         12.23         11.15         4.94 o
   1   5  -8         12.76         16.14         2.10 o
   2   5  -8         23.48         24.79         2.81 o
   3   5  -8          4.51          1.94         1.22 o
   4   5  -8          2.84          1.21         1.78 o
   5   5  -8         11.23          9.85         2.36 o
   0   6  -8         11.12          6.46         2.58 o
   1   6  -8          8.31          5.54         1.94 o
   2   6  -8         34.91         35.82         3.30 o
   3   6  -8          1.39          1.73         1.72 o
   4   6  -8          4.86          3.94         1.67 o
   1   7  -8          1.54          3.57         1.78 o
   2   7  -8         15.62         20.30         2.67 o
   3   7  -8          2.11          2.59         1.34 o
   0   8  -8         24.32         32.51         7.75 o
   1   8  -8          0.52         -0.67         1.29 o
   2   0  -7         45.09         40.16         3.04 o
   4   0  -7         56.00         59.89         5.94 o
   6   0  -7          5.38          8.27         2.88 o
   8   0  -7          0.57          0.95         2.15 o
   0   1  -7         91.60        102.10         5.87 o
   1   1  -7         42.41         43.90         2.77 o
   2   1  -7         24.42         26.67         2.15 o
   3   1  -7          1.11          1.73         1.01 o
   4   1  -7          5.89          5.14         1.30 o
   5   1  -7         43.14         46.57         3.91 o
   6   1  -7         28.06         26.12         3.19 o
   7   1  -7         20.99         15.96         2.50 o
   8   1  -7         13.87         11.35         2.98 o
   9   1  -7          7.57          4.77         3.17 o
   1   2  -7         30.40         27.78         2.30 o
   2   2  -7         84.94         81.21         3.76 o
   3   2  -7          0.40          0.83         0.89 o
   4   2  -7         78.84         75.01         4.39 o
   5   2  -7         23.17         22.25         2.87 o
   6   2  -7          5.78          5.41         1.79 o
   7   2  -7          5.70          8.42         1.94 o
   8   2  -7          1.25          0.08         2.14 o
   0   3  -7          0.83         -1.50         1.50 o
   1   3  -7          8.33          5.86         1.54 o
   2   3  -7         34.84         30.60         2.70 o
   3   3  -7          3.48          1.51         1.10 o
   4   3  -7          5.61          5.02         1.73 o
   5   3  -7         29.87         29.72         3.40 o
   6   3  -7         20.96         23.54         3.79 o
   7   3  -7         17.43         16.07         2.85 o
   8   3  -7          1.06          0.29         1.44 o
   1   4  -7         11.65          8.99         1.44 o
   2   4  -7         26.78         24.92         2.22 o
   3   4  -7          0.36         -1.18         1.18 o
   4   4  -7         16.75         19.48         2.43 o
   5   4  -7         22.41         18.57         2.71 o
   6   4  -7         78.15         84.55         5.85 o
   7   4  -7         16.19         11.27         2.47 o
   8   4  -7          1.74          1.33         1.65 o
   0   5  -7        110.18        115.17         6.80 o
   1   5  -7          6.97          6.11         1.35 o
   2   5  -7         18.48         18.16         2.02 o
   3   5  -7         16.90         14.14         2.05 o
   4   5  -7         31.55         30.69         2.90 o
   5   5  -7         20.45         21.87         2.44 o
   6   5  -7         20.68         16.97         2.95 o
   7   5  -7         11.79          9.51         2.89 o
   8   5  -7          3.48          5.05         2.53 o
   1   6  -7          8.32          8.81         1.72 o
   2   6  -7         13.83         14.98         2.15 o
   3   6  -7         35.36         37.35         3.23 o
   4   6  -7         22.43         23.39         2.68 o
   5   6  -7          0.91          1.86         1.32 o
   6   6  -7         11.91         12.44         2.64 o
   7   6  -7        108.87        108.18         7.06 o
   1   7  -7         15.71         13.38         2.05 o
   2   7  -7          4.09          5.72         1.52 o
   3   7  -7         10.28         10.86         2.03 o
   4   7  -7         74.59         73.91         4.59 o
   5   7  -7         20.74         24.89         3.82 o
   6   7  -7         12.18         12.95         2.76 o
   7   7  -7         17.55         15.63         3.73 o
   1   8  -7          0.31          0.09         1.54 o
   2   8  -7          0.12          0.02         1.34 o
   3   8  -7         41.28         41.07         3.50 o
   4   8  -7          8.19          7.75         1.82 o
   5   8  -7          0.78          1.10         1.49 o
   6   8  -7          9.07          4.53         1.90 o
   0   9  -7         10.60          8.01         2.78 o
   1   9  -7         67.39         70.63         4.11 o
   2   9  -7         20.99         21.03         2.37 o
   3   9  -7         52.32         53.47         4.31 o
   4   9  -7         13.77          9.47         2.21 o
   5   9  -7         10.72          9.45         1.82 o
   1  10  -7          1.97          5.19         1.64 o
   2  10  -7         57.04         59.63         3.90 o
   3  10  -7         58.53         61.25         4.00 o
   4  10  -7         36.81         36.03         3.15 o
   0  11  -7          5.74          2.51         4.62 o
   1  11  -7         13.52         13.90         2.55 o
   2  11  -7         11.03         11.72         2.18 o
   0   0  -6        931.64       1182.30        33.38 o
   2   0  -6        177.47        163.45         5.58 o
   4   0  -6         15.74         17.90         1.94 o
   6   0  -6         95.07         93.51         5.83 o
   8   0  -6         21.83         16.82         5.56 o
  10   0  -6         68.61         65.79         7.38 o
   1   1  -6         66.20         67.15         2.55 o
   2   1  -6         13.69         14.47         1.22 o
   3   1  -6        196.67        186.01         4.14 o
   4   1  -6        117.95        115.65         3.21 o
   5   1  -6         27.49         25.51         1.77 o
   6   1  -6         36.26         33.52         2.56 o
   7   1  -6          0.70         -0.02         1.07 o
   8   1  -6          2.66          0.56         1.18 o
   9   1  -6         33.04         31.11         3.53 o
  10   1  -6         24.56         23.48         3.27 o
   0   2  -6        829.03        808.72        11.90 o
   1   2  -6        153.11        143.57         3.58 o
   2   2  -6         63.72         58.45         2.32 o
   3   2  -6         23.81         29.48         1.66 o
   4   2  -6         21.34         20.91         1.58 o
   5   2  -6          8.12          6.79         1.04 o
   6   2  -6        165.45        161.41         5.34 o
   7   2  -6         18.68         16.80         2.15 o
   8   2  -6          2.17          0.82         1.07 o
   9   2  -6         24.49         22.94         3.29 o
  10   2  -6         57.12         50.64         5.74 o
   1   3  -6        223.79        232.41         4.20 o
   2   3  -6         93.65        104.28         2.92 o
   3   3  -6         46.31         53.05         2.16 o
   4   3  -6          1.71          1.03         0.63 o
   5   3  -6         33.58         31.15         2.25 o
   6   3  -6          5.24          8.81         1.57 o
   7   3  -6          9.11         14.71         2.62 o
   8   3  -6         50.70         56.58         4.79 o
   9   3  -6          3.65         11.01         2.64 o
  10   3  -6         54.53         62.47         5.43 o
   0   4  -6        114.66        105.56         5.96 o
   1   4  -6         81.54         83.85         3.77 o
   2   4  -6        100.23         85.77         3.38 o
   3   4  -6         24.15         24.27         1.99 o
   4   4  -6         62.92         62.34         4.82 o
   5   4  -6         29.61         32.45         2.31 o
   6   4  -6          1.06          0.01         2.07 o
   7   4  -6          9.82         10.56         2.29 o
   8   4  -6         20.58         18.32         2.90 o
   9   4  -6         55.91         60.91         5.30 o
  10   4  -6          6.49         -0.14         1.74 o
   1   5  -6         20.31         14.77         1.73 o
   2   5  -6         62.38         66.02         3.07 o
   3   5  -6         11.48         10.50         1.68 o
   4   5  -6        109.04        114.66         7.49 o
   5   5  -6         26.77         32.11         3.84 o
   6   5  -6         42.81         39.33         3.11 o
   7   5  -6          1.13          1.25         1.61 o
   8   5  -6         43.01         39.05         4.22 o
   9   5  -6         47.10         50.76         5.20 o
  10   5  -6         11.79          6.45         2.20 o
   0   6  -6        120.92        162.17         7.75 o
   1   6  -6         62.58         70.89         3.29 o
   2   6  -6         53.78         52.07         3.08 o
   3   6  -6          5.18         15.97         2.15 o
   4   6  -6         20.01         23.96         2.47 o
   5   6  -6        190.72        203.64         6.91 o
   6   6  -6         17.82         23.36         2.53 o
   7   6  -6          6.18          4.42         1.96 o
   8   6  -6         47.49         51.06         4.92 o
   9   6  -6         66.82         67.58         7.28 o
   1   7  -6          0.49          0.39         1.01 o
   2   7  -6        132.92        138.45         5.03 o
   3   7  -6         39.89         43.33         3.24 o
   4   7  -6         28.79         29.52         3.33 o
   5   7  -6         65.07         68.15         4.14 o
   6   7  -6         13.05         13.36         2.23 o
   7   7  -6         21.60         26.65         2.83 o
   8   7  -6         21.83         21.43         3.29 o
   9   7  -6         18.89         18.19         4.81 o
   0   8  -6         61.27         66.72         4.43 o
   1   8  -6          0.77          1.50         1.05 o
   2   8  -6         37.97         37.55         2.72 o
   3   8  -6         13.55         15.46         2.10 o
   4   8  -6          9.62          6.80         1.62 o
   5   8  -6         20.27         18.86         2.96 o
   6   8  -6         24.98         31.05         3.16 o
   7   8  -6         13.26         11.47         2.43 o
   8   8  -6         57.39         52.51         5.06 o
   1   9  -6         24.59         24.06         2.14 o
   2   9  -6         17.12         19.89         2.45 o
   3   9  -6         37.67         39.10         3.36 o
   4   9  -6         49.82         48.15         3.66 o
   5   9  -6         35.94         34.95         3.22 o
   6   9  -6          4.97          8.44         1.78 o
   7   9  -6          7.09          8.69         1.79 o
   8   9  -6         13.22         17.46         3.20 o
   0  10  -6        123.62        135.52         7.58 o
   1  10  -6          7.78          7.92         1.95 o
   2  10  -6         26.52         24.39         2.38 o
   3  10  -6         41.75         45.45         3.29 o
   4  10  -6         50.38         46.97         3.37 o
   5  10  -6         19.87         24.30         2.81 o
   6  10  -6         31.31         35.63         3.36 o
   7  10  -6          5.78          5.37         1.65 o
   1  11  -6         10.93         11.10         2.06 o
   2  11  -6         32.20         35.52         3.16 o
   3  11  -6         17.11         16.92         2.28 o
   4  11  -6          7.03          8.04         1.76 o
   5  11  -6          6.51          2.14         1.32 o
   6  11  -6         26.45         34.78         3.09 o
   0  12  -6          6.03          4.42         1.82 o
   1  12  -6         10.25         11.64         1.90 o
   2  12  -6          9.81          9.78         2.43 o
   3  12  -6          1.88          2.30         1.34 o
   4  12  -6          1.63          0.46         1.20 o
   5  12  -6          3.41          3.53         1.67 o
   1  13  -6          2.35         -0.17         1.36 o
   2  13  -6         15.65         15.35         2.30 o
   3  13  -6         43.63         40.43         3.47 o
   2   0  -5        340.83        323.22         7.15 o
   4   0  -5         44.48         48.04         2.74 o
   6   0  -5         40.32         39.40         2.54 o
   8   0  -5         17.02         19.02         4.62 o
  10   0  -5         39.23         40.98         5.73 o
  12   0  -5         21.32         19.53         4.58 o
   0   1  -5        164.92        150.09         4.84 o
   1   1  -5        203.92        200.96         3.95 o
   2   1  -5         63.75         61.52         2.21 o
   3   1  -5          0.31          0.71         0.53 o
   4   1  -5         41.84         39.87         1.74 o
   5   1  -5        502.49        517.35         7.67 o
   6   1  -5        128.95        127.52         3.07 o
   7   1  -5         54.80         51.81         3.90 o
   8   1  -5         17.22         18.57         3.47 o
   9   1  -5         23.97         24.97         2.97 o
  10   1  -5          4.22          3.87         1.77 o
  11   1  -5         41.59         50.76         4.60 o
  12   1  -5         11.48         11.75         2.54 o
   1   2  -5        272.14        277.34         4.52 o
   2   2  -5        246.37        251.06         4.02 o
   3   2  -5          5.29          4.88         0.61 o
   4   2  -5        458.23        457.37         5.68 o
   5   2  -5        163.15        157.95         3.62 o
   6   2  -5        114.18        119.48         3.93 o
   7   2  -5         13.74         15.10         2.20 o
   8   2  -5          5.98          3.41         1.62 o
   9   2  -5         80.71         87.35         5.50 o
  10   2  -5         17.47         16.84         2.69 o
  11   2  -5          5.50          2.51         1.58 o
  12   2  -5          7.69          7.38         2.26 o
   0   3  -5         56.32         52.20         4.11 o
   1   3  -5         80.84         82.63         2.08 o
   2   3  -5        142.68        133.34         2.80 o
   3   3  -5          9.60          7.48         0.73 o
   4   3  -5         45.43         43.67         1.76 o
   5   3  -5         83.87         80.59         2.41 o
   6   3  -5         11.42         15.59         1.58 o
   7   3  -5         63.49         63.29         3.84 o
   8   3  -5          0.39         -0.77         1.79 o
   9   3  -5          2.28          0.58         1.96 o
  10   3  -5         19.70         26.50         3.21 o
  11   3  -5         10.18          8.60         2.28 o
   1   4  -5         14.20         11.53         0.79 o
   2   4  -5        113.59        106.20         2.12 o
   3   4  -5         59.69         63.37         1.93 o
   4   4  -5        199.84        188.82         3.60 o
   5   4  -5        104.69         98.67         3.59 o
   6   4  -5        207.75        203.53         5.37 o
   7   4  -5        103.75        108.05         4.08 o
   8   4  -5          1.79          1.57         1.19 o
   9   4  -5         15.81         15.85         2.46 o
  10   4  -5         11.52          9.30         4.26 o
  11   4  -5         12.91         13.72         2.62 o
   0   5  -5        647.84        674.96        14.05 o
   1   5  -5         26.90         23.99         1.96 o
   2   5  -5         15.98         15.57         0.88 o
   3   5  -5         54.42         55.92         2.03 o
   4   5  -5        209.17        216.72         4.26 o
   5   5  -5         15.54         13.28         1.59 o
   6   5  -5         59.93         64.16         3.13 o
   7   5  -5         27.60         27.45         2.19 o
   8   5  -5         38.13         39.14         3.29 o
   9   5  -5         14.14         16.05         2.26 o
  10   5  -5        111.81        102.58         7.90 o
  11   5  -5          7.87         11.45         3.04 o
   1   6  -5         38.00         32.10         1.86 o
   2   6  -5         36.74         39.27         2.47 o
   3   6  -5        206.05        207.65         4.99 o
   4   6  -5          4.98          4.06         1.15 o
   5   6  -5          2.50          3.53         1.75 o
   6   6  -5        138.08        142.60         5.61 o
   7   6  -5        342.13        347.36        14.02 o
   8   6  -5         59.08         66.28         5.19 o
   9   6  -5         10.04         14.42         2.74 o
  10   6  -5          5.06          4.78         1.81 o
  11   6  -5          2.03          0.98         1.70 o
   0   7  -5          0.82         -0.81         1.32 o
   1   7  -5        134.07        138.50         4.70 o
   2   7  -5         55.57         53.26         2.94 o
   3   7  -5          9.68          7.57         1.17 o
   4   7  -5        210.39        196.98         6.49 o
   5   7  -5         57.32         57.32         3.61 o
   6   7  -5         15.71         14.02         1.96 o
   7   7  -5        165.49        165.82         6.39 o
   8   7  -5         20.65         19.93         3.10 o
   9   7  -5          9.89          9.30         2.94 o
  10   7  -5         18.25         14.95         2.83 o
   1   8  -5          8.78          6.96         1.18 o
   2   8  -5         58.26         57.61         3.17 o
   3   8  -5         90.32         95.59         3.97 o
   4   8  -5         43.37         53.04         3.47 o
   5   8  -5          6.10          7.27         1.51 o
   6   8  -5         14.69         13.74         2.01 o
   7   8  -5         93.81         93.56         5.03 o
   8   8  -5         13.16         20.17         3.17 o
   9   8  -5         10.09         13.42         3.73 o
  10   8  -5         17.80         13.18         2.76 o
   0   9  -5         22.62         18.07         2.70 o
   1   9  -5        154.53        155.46         4.85 o
   2   9  -5         48.16         46.81         2.71 o
   3   9  -5        171.08        171.81         5.56 o
   4   9  -5         34.20         32.95         2.93 o
   5   9  -5         83.06         88.36         4.86 o
   6   9  -5          1.58          1.78         1.28 o
   7   9  -5        100.35        102.31         6.56 o
   8   9  -5         40.10         39.35         4.29 o
   9   9  -5          0.45          0.25         1.53 o
   1  10  -5          2.42          3.15         1.19 o
   2  10  -5        261.49        263.22         9.81 o
   3  10  -5        231.27        218.11         7.87 o
   4  10  -5         40.77         39.22         2.92 o
   5  10  -5          2.67          7.17         1.73 o
   6  10  -5         13.18         12.11         2.03 o
   7  10  -5          9.55         11.57         2.61 o
   8  10  -5         54.32         57.02         5.23 o
   9  10  -5         18.50         21.97         4.15 o
   0  11  -5          3.67          2.29         1.91 o
   1  11  -5         52.73         53.36         4.06 o
   2  11  -5          2.13          4.03         1.58 o
   3  11  -5         71.54         65.92         3.77 o
   4  11  -5         34.60         37.82         2.92 o
   5  11  -5         10.12          8.23         1.73 o
   6  11  -5         45.02         44.31         3.29 o
   7  11  -5         25.18         19.45         3.10 o
   8  11  -5         72.54         78.34         6.10 o
   1  12  -5         12.20         12.88         3.61 o
   2  12  -5        185.73        193.08         7.82 o
   3  12  -5         90.03         86.69         7.49 o
   4  12  -5        103.07         99.16         7.67 o
   5  12  -5          1.51          0.84         1.18 o
   6  12  -5         13.59         17.10         2.70 o
   7  12  -5          1.02          1.98         1.46 o
   0  13  -5         15.96         14.57         3.31 o
   1  13  -5         22.84         20.77         3.83 o
   2  13  -5         71.39         69.50         4.91 o
   3  13  -5         17.83         18.89         2.76 o
   4  13  -5          7.78          9.04         2.00 o
   5  13  -5          1.30         -1.15         1.63 o
   6  13  -5         32.23         34.77         3.07 o
   1  14  -5         32.79         29.92         4.10 o
   2  14  -5         24.05         24.65         3.09 o
   3  14  -5         46.00         44.57         4.10 o
   4  14  -5          7.12          6.83         1.77 o
   5  14  -5          0.44         -1.96         1.96 o
   0  15  -5         47.95         52.23         6.43 o
   1  15  -5         74.43         79.18         5.47 o
   2  15  -5         25.97         24.44         3.30 o
   3  15  -5         11.34         13.67         2.50 o
   0   0  -4       8352.45       8367.05        63.50 o
   2   0  -4       1123.11       1099.75        11.74 o
   4   0  -4        160.21        141.37         4.58 o
   6   0  -4        572.81        562.94        16.00 o
   8   0  -4         24.47         34.46         4.71 o
  10   0  -4        124.83        123.51        13.95 o
  12   0  -4         37.14         40.68         7.70 o
   1   1  -4        599.47        610.11         6.13 o
   2   1  -4        219.31        218.03         3.70 o
   3   1  -4        670.88        632.93         5.83 o
   4   1  -4        508.15        515.84         5.82 o
   5   1  -4         31.67         34.26         1.70 o
   6   1  -4        237.04        224.54         5.13 o
   7   1  -4         11.99         12.57         2.00 o
   8   1  -4         30.40         30.52         3.03 o
   9   1  -4        137.01        127.83         6.40 o
  10   1  -4        101.10         99.70         5.94 o
  11   1  -4        140.76        142.73         7.42 o
  12   1  -4          0.09         -0.12         2.58 o
  13   1  -4         13.34         15.43         2.79 o
   0   2  -4       4110.15       4170.63        21.48 o
   1   2  -4        785.34        782.32         6.41 o
   2   2  -4        107.39         94.76         2.12 o
   3   2  -4         11.71         11.47         0.87 o
   4   2  -4        106.50        108.94         3.31 o
   5   2  -4         79.09         77.72         2.32 o
   6   2  -4        287.31        273.42         5.93 o
   7   2  -4         30.12         30.25         2.83 o
   8   2  -4         47.82         42.97         3.58 o
   9   2  -4         36.57         30.99         3.17 o
  10   2  -4        179.51        175.59         7.85 o
  11   2  -4         64.14         61.76         4.97 o
  12   2  -4          6.87          4.46         1.81 o
  13   2  -4         29.77         28.91         3.84 o
   1   3  -4        769.71        797.84         6.90 o
   2   3  -4        301.98        290.67         3.51 o
   3   3  -4        177.91        180.12         3.28 o
   4   3  -4        150.22        131.54         3.35 o
   5   3  -4        111.98        116.22         3.61 o
   6   3  -4         19.97         18.27         1.66 o
   7   3  -4         50.90         53.35         3.76 o
   8   3  -4        183.50        187.07         7.31 o
   9   3  -4         37.08         39.48         3.62 o
  10   3  -4        185.82        189.91         8.20 o
  11   3  -4         33.85         30.68         3.59 o
  12   3  -4         21.40         20.32         3.13 o
   0   4  -4        199.01        204.75         5.79 o
   1   4  -4         62.80         70.29         1.53 o
   2   4  -4        162.83        155.22         2.29 o
   3   4  -4         77.53         83.33         2.24 o
   4   4  -4         89.95         96.69         2.25 o
   5   4  -4        126.85        127.82         3.88 o
   6   4  -4         81.38         87.78         4.23 o
   7   4  -4         62.78         63.28         4.10 o
   8   4  -4         87.54         92.01         5.20 o
   9   4  -4        269.45        285.92         9.58 o
  10   4  -4         56.76         52.40         4.42 o
  11   4  -4        123.72        118.00         8.65 o
  12   4  -4          6.35          1.11         1.46 o
   1   5  -4         56.19         59.21         2.23 o
   2   5  -4        506.73        517.40         5.14 o
   3   5  -4         57.20         52.18         1.88 o
   4   5  -4        404.16        387.85         6.05 o
   5   5  -4         96.41         94.40         2.86 o
   6   5  -4        101.66        106.87         3.84 o
   7   5  -4          1.02          0.08         1.22 o
   8   5  -4        104.90        116.83         5.87 o
   9   5  -4        160.81        169.95         7.46 o
  10   5  -4         44.35         42.45         4.03 o
  11   5  -4          5.70          5.41         2.26 o
  12   5  -4          1.58          2.80         2.06 o
   0   6  -4        383.40        369.43         7.08 o
   1   6  -4        274.53        274.20         4.80 o
   2   6  -4        189.32        185.46         2.94 o
   3   6  -4         34.98         34.73         1.57 o
   4   6  -4         18.33         17.03         0.95 o
   5   6  -4        405.30        413.29         9.09 o
   6   6  -4        171.11        165.11         5.69 o
   7   6  -4          0.22          1.31         1.42 o
   8   6  -4         71.49         71.55         5.11 o
   9   6  -4        168.97        160.39         9.65 o
  10   6  -4         31.46         35.23         4.52 o
  11   6  -4         67.17         77.79         8.77 o
  12   6  -4         10.70         12.38         3.32 o
   1   7  -4         88.27         96.29         3.57 o
   2   7  -4        408.31        410.83         5.13 o
   3   7  -4        225.39        215.07         3.47 o
   4   7  -4         43.34         42.65         1.50 o
   5   7  -4        120.25        123.01         3.86 o
   6   7  -4        164.37        175.21         6.04 o
   7   7  -4         66.87         82.43         5.41 o
   8   7  -4         91.66         94.50         5.97 o
   9   7  -4          7.57          6.46         2.06 o
  10   7  -4          8.99         10.85         2.71 o
  11   7  -4          5.53          4.78         2.45 o
   0   8  -4        376.83        365.69        19.71 o
   1   8  -4          9.60          7.42         1.35 o
   2   8  -4        186.24        194.23         3.38 o
   3   8  -4         12.15         11.67         1.08 o
   4   8  -4          7.61         17.73         2.08 o
   5   8  -4         94.53         96.83         3.59 o
   6   8  -4         65.10         69.96         4.84 o
   7   8  -4         28.85         27.43         3.25 o
   8   8  -4        194.04        184.71         8.40 o
   9   8  -4          8.14          6.61         2.06 o
  10   8  -4          5.58          3.25         2.12 o
  11   8  -4         17.36         22.26         3.42 o
   1   9  -4        136.72        133.57         5.51 o
   2   9  -4         71.79         77.07         3.86 o
   3   9  -4        106.97        109.54         4.64 o
   4   9  -4        182.55        184.71         6.94 o
   5   9  -4         66.45         65.53         3.88 o
   6   9  -4         64.07         68.60         4.05 o
   7   9  -4          4.41          5.41         1.78 o
   8   9  -4         15.38         17.06         2.98 o
   9   9  -4         95.91         92.40         6.28 o
  10   9  -4          1.67          1.73         1.56 o
  11   9  -4          1.57          3.40         2.05 o
   0  10  -4        164.02        165.47         8.98 o
   1  10  -4         33.28         34.32         2.97 o
   2  10  -4        177.50        186.53         6.80 o
   3  10  -4        174.84        172.05         6.59 o
   4  10  -4        167.77        178.04         6.17 o
   5  10  -4         64.88         73.74         4.15 o
   6  10  -4        133.33        130.01         5.71 o
   7  10  -4          3.82          2.63         1.79 o
   8  10  -4         37.57         33.43         3.93 o
   9  10  -4          1.81          2.02         1.78 o
  10  10  -4          0.63         -1.32         1.64 o
   1  11  -4         41.32         41.52         3.42 o
   2  11  -4        212.35        213.98         8.60 o
   3  11  -4        175.79        168.87         6.76 o
   4  11  -4          0.14         -0.38         1.13 o
   5  11  -4          7.55          7.55         1.60 o
   6  11  -4         16.14         14.63         2.45 o
   7  11  -4         35.96         31.84         3.17 o
   8  11  -4         57.80         55.82         4.94 o
   9  11  -4         32.64         31.20         4.78 o
   0  12  -4         77.50         85.05         6.89 o
   1  12  -4         45.16         49.56         3.81 o
   2  12  -4          0.93          0.96         1.32 o
   3  12  -4          0.84         -0.02         1.24 o
   4  12  -4         45.84         52.19         4.02 o
   5  12  -4         43.75         45.55         3.50 o
   6  12  -4          9.22          4.34         2.06 o
   7  12  -4         41.50         32.26         3.69 o
   8  12  -4          5.66          7.50         1.90 o
   9  12  -4          6.89          9.45         2.15 o
   1  13  -4         10.11          7.96         2.79 o
   2  13  -4         26.02         26.58         2.96 o
   3  13  -4        100.09         98.21         5.52 o
   4  13  -4         49.16         53.12         4.14 o
   5  13  -4          0.24         -1.62         1.72 o
   6  13  -4         11.88         12.28         3.20 o
   7  13  -4         38.60         43.36         4.18 o
   8  13  -4         26.25         29.03         3.26 o
   0  14  -4         18.53         16.78         3.28 o
   1  14  -4         71.63         76.59         4.96 o
   2  14  -4          7.23          8.94         1.98 o
   3  14  -4         20.95         19.64         2.73 o
   4  14  -4         19.52         16.80         2.53 o
   5  14  -4         16.64         18.60         2.73 o
   6  14  -4         17.74         12.99         2.96 o
   7  14  -4         46.01         63.44         5.93 o
   1  15  -4         14.39         13.46         2.30 o
   2  15  -4          7.29          4.49         1.61 o
   3  15  -4         18.67         14.64         2.42 o
   4  15  -4         15.70         15.29         2.54 o
   5  15  -4         12.38          8.94         2.58 o
   0  16  -4         19.26         21.56         4.21 o
   1  16  -4          9.05          9.53         2.07 o
   2  16  -4         11.93          9.63         2.11 o
   3  16  -4         13.04         14.63         2.44 o
   4  16  -4         35.20         45.45         4.29 o
   2   0  -3        858.68        900.13         7.58 o
   4   0  -3       1581.08       1472.24        12.29 o
   6   0  -3        584.68        623.34        15.87 o
   8   0  -3        226.96        244.78        11.27 o
  10   0  -3         57.88         57.41         6.19 o
  12   0  -3         55.67         77.97         9.03 o
   0   1  -3        514.60        505.45         5.61 o
   1   1  -3        861.97        834.60         5.04 o
   2   1  -3        173.49        177.01         2.63 o
   3   1  -3         40.30         41.99         1.27 o
   4   1  -3         85.40         89.87         2.00 o
   5   1  -3       2033.58       2077.74        13.92 o
   6   1  -3        170.11        179.39         6.05 o
   7   1  -3        164.22        162.25         6.13 o
   8   1  -3         22.12         20.08         2.71 o
   9   1  -3         63.47         57.02         4.12 o
  10   1  -3         10.12          9.14         1.83 o
  11   1  -3         17.79         16.65         2.59 o
  12   1  -3         15.58          7.17         2.10 o
  13   1  -3         27.60         27.15         3.58 o
   1   2  -3        680.27        698.76         4.78 o
   2   2  -3       1130.61       1139.69         5.97 o
   3   2  -3        114.00        108.58         1.94 o
   4   2  -3        600.04        612.88         4.22 o
   5   2  -3        832.46        838.20         9.31 o
   6   2  -3        583.55        599.05        11.02 o
   7   2  -3        120.06        119.43         5.26 o
   8   2  -3         46.81         44.88         3.45 o
   9   2  -3        207.04        202.55         7.69 o
  10   2  -3         81.61         81.79         7.91 o
  11   2  -3         48.25         38.74         3.78 o
  12   2  -3         22.15         22.31         3.68 o
  13   2  -3          6.69          7.96         2.11 o
   0   3  -3        508.76        518.00         7.86 o
   1   3  -3        454.44        472.31         3.76 o
   2   3  -3        970.89        958.89         5.33 o
   3   3  -3         35.19         43.10         2.03 o
   4   3  -3        297.12        289.49         4.96 o
   5   3  -3         57.35         56.50         1.92 o
   6   3  -3         89.38         98.37         5.66 o
   7   3  -3         98.66        101.96         4.91 o
   8   3  -3         36.00         36.40         4.33 o
   9   3  -3         19.23         20.92         2.69 o
  10   3  -3        120.03        120.59         7.04 o
  11   3  -3         41.66         46.13         4.22 o
  12   3  -3         44.92         45.99         4.33 o
  13   3  -3          6.65          7.94         3.15 o
   1   4  -3        929.78        856.15         6.73 o
   2   4  -3         67.32         71.19         1.59 o
   3   4  -3        686.28        677.00         5.61 o
   4   4  -3        994.52       1011.63         5.94 o
   5   4  -3        198.94        191.32         3.48 o
   6   4  -3        120.07        120.77         4.11 o
   7   4  -3        283.28        302.96         8.47 o
   8   4  -3         17.52         18.58         2.75 o
   9   4  -3        183.67        187.57         7.53 o
  10   4  -3         49.21         44.71         3.99 o
  11   4  -3         22.01         20.00         4.04 o
  12   4  -3          1.83          1.52         1.80 o
  13   4  -3         55.22         54.48         4.96 o
   0   5  -3       2519.51       2610.22        21.64 o
   1   5  -3        150.13        144.25         3.39 o
   2   5  -3        154.77        166.10         2.96 o
   3   5  -3        144.21        156.51         2.97 o
   4   5  -3       1041.31       1081.57         5.70 o
   5   5  -3         75.33         82.12         2.89 o
   6   5  -3          2.91          2.95         0.88 o
   7   5  -3         79.42         86.42         4.61 o
   8   5  -3        133.69        127.73         5.94 o
   9   5  -3          2.49          1.29         1.36 o
  10   5  -3        220.12        232.48         8.86 o
  11   5  -3         11.88         13.48         2.95 o
  12   5  -3         47.94         50.45         5.56 o
  13   5  -3          6.52          5.79         2.23 o
   1   6  -3        164.24        170.06         4.63 o
   2   6  -3         34.23         30.91         1.45 o
   3   6  -3        305.30        318.04         5.35 o
   4   6  -3         75.54         75.29         1.64 o
   5   6  -3         16.96         12.69         1.11 o
   6   6  -3        418.25        421.57         7.23 o
   7   6  -3        740.59        699.49        16.45 o
   8   6  -3         90.08         86.40         6.17 o
   9   6  -3         30.84         38.58         6.37 o
  10   6  -3         17.45         16.06         3.00 o
  11   6  -3          2.05          1.24         2.27 o
  12   6  -3          2.32          1.38         1.92 o
  13   6  -3         33.17         29.78         4.63 o
   0   7  -3        269.49        281.08         7.07 o
   1   7  -3        482.43        472.24         5.10 o
   2   7  -3        200.81        179.82         3.27 o
   3   7  -3        108.74        110.54         2.25 o
   4   7  -3        349.68        338.32         6.19 o
   5   7  -3         93.29         91.51         2.77 o
   6   7  -3        159.63        135.44         8.04 o
   7   7  -3        632.24        617.05        13.67 o
   8   7  -3          5.39          4.24         1.74 o
   9   7  -3         26.54         18.41         3.14 o
  10   7  -3         86.04         92.62         9.96 o
  11   7  -3         78.40         69.31         6.38 o
  12   7  -3          9.73          6.06         2.15 o
   1   8  -3        148.24        136.01         2.80 o
   2   8  -3        457.66        460.02         5.56 o
   3   8  -3        201.36        206.15         2.82 o
   4   8  -3         11.85         12.04         0.99 o
   5   8  -3         17.89         17.90         1.75 o
   6   8  -3         24.03         28.36         4.08 o
   7   8  -3        451.81        454.45        13.78 o
   8   8  -3         50.14         55.16         4.41 o
   9   8  -3         25.96         24.39         3.60 o
  10   8  -3         68.77         61.16         5.79 o
  11   8  -3          0.87          2.31         1.78 o
  12   8  -3          6.71          5.21         4.30 o
   0   9  -3         20.71         36.27         2.66 o
   1   9  -3        159.46        164.17         4.13 o
   2   9  -3         20.80         24.22         1.33 o
   3   9  -3        363.28        369.05         6.29 o
   4   9  -3         39.22         36.61         2.12 o
   5   9  -3        280.86        302.84         8.60 o
   6   9  -3          0.16          3.38         1.80 o
   7   9  -3        389.69        394.08        13.11 o
   8   9  -3        188.65        186.45         8.12 o
   9   9  -3          0.36          1.36         1.42 o
  10   9  -3          0.81          1.17         1.30 o
  11   9  -3         12.17         11.00         2.85 o
   1  10  -3         48.34         47.36         1.81 o
   2  10  -3        358.78        347.36         6.54 o
   3  10  -3        611.92        601.51         9.62 o
   4  10  -3        222.11        226.44         6.59 o
   5  10  -3         24.88         26.10         2.37 o
   6  10  -3          7.95          3.61         1.49 o
   7  10  -3         12.46         16.98         3.02 o
   8  10  -3         68.77         57.24         5.45 o
   9  10  -3         49.14         50.46         4.64 o
  10  10  -3          9.45          6.77         1.93 o
  11  10  -3          0.86         -0.93         2.12 o
   0  11  -3         83.40         87.14         6.33 o
   1  11  -3        198.91        196.70         3.52 o
   2  11  -3         14.30         14.30         2.14 o
   3  11  -3        176.76        189.11         6.75 o
   4  11  -3         69.86         70.37         4.25 o
   5  11  -3         90.06         92.89         4.47 o
   6  11  -3         93.57         93.16         5.37 o
   7  11  -3         43.76         42.89         3.80 o
   8  11  -3         98.73        106.10         6.06 o
   9  11  -3         42.27         33.91         3.59 o
  10  11  -3         13.97         11.86         2.07 o
   1  12  -3         46.26         50.77         3.74 o
   2  12  -3        951.30        966.31        15.53 o
   3  12  -3        312.46        346.91        12.83 o
   4  12  -3         75.75         68.95         5.77 o
   5  12  -3         31.16         31.30         3.74 o
   6  12  -3         26.96         25.73         3.46 o
   7  12  -3         26.41         33.34         3.50 o
   8  12  -3          2.42          1.29         1.34 o
   9  12  -3         85.18        104.81         6.27 o
  10  12  -3          7.54         10.66         2.08 o
   0  13  -3         75.63         70.06         6.12 o
   1  13  -3         50.12         55.25         4.11 o
   2  13  -3        187.35        200.29         5.63 o
   3  13  -3         57.70         54.44         3.96 o
   4  13  -3         34.54         43.24         3.70 o
   5  13  -3          4.46          4.28         2.22 o
   6  13  -3         82.77         88.37         7.31 o
   7  13  -3          3.16          4.27         2.04 o
   8  13  -3          6.36          7.07         3.62 o
   9  13  -3         30.17         24.47         3.15 o
   1  14  -3         24.28         26.56         2.87 o
   2  14  -3         10.39          8.37         1.93 o
   3  14  -3        125.11        126.57         4.82 o
   4  14  -3         23.89         21.32         2.18 o
   5  14  -3          0.98          0.55         1.56 o
   6  14  -3         19.92         17.36         2.30 o
   7  14  -3         18.72         24.47         2.85 o
   8  14  -3         65.72         69.12         5.68 o
   0  15  -3        162.46        165.53        23.75 o
   1  15  -3        158.57        155.31         6.96 o
   2  15  -3         23.76         24.41         2.86 o
   3  15  -3         14.55         16.01         2.47 o
   4  15  -3         20.97         20.63         2.47 o
   5  15  -3         17.30         20.47         2.44 o
   6  15  -3         14.09         18.45         2.51 o
   7  15  -3         20.16         26.07         2.96 o
   1  16  -3         16.93         17.53         2.71 o
   2  16  -3          8.38          9.23         2.37 o
   3  16  -3          8.80          9.87         1.92 o
   4  16  -3         40.11         55.41         6.06 o
   5  16  -3          4.55          4.51         2.49 o
   0  17  -3         17.93         13.55         3.35 o
   1  17  -3        113.92        131.90         6.91 o
   2  17  -3          6.83          5.79         1.90 o
   3  17  -3          3.72          2.55         1.62 o
   0   0  -2      91949.37      85572.52       160.38 o
   2   0  -2       1517.49       1539.81         8.20 o
   4   0  -2        581.86        616.18         6.72 o
   6   0  -2       1722.25       1784.13        25.18 o
   8   0  -2        348.20        329.75        25.55 o
  10   0  -2        190.06        185.83        10.50 o
  12   0  -2         52.39         48.94         6.38 o
  14   0  -2          5.72          6.66         3.51 o
   1   1  -2       2487.03       2484.85         8.05 o
   2   1  -2        727.15        685.75         3.89 o
   3   1  -2       2111.77       2056.71         7.64 o
   4   1  -2        740.56        775.54         5.32 o
   5   1  -2        112.97        125.88         3.57 o
   6   1  -2        240.77        247.86         6.70 o
   7   1  -2        257.37        265.67         7.60 o
   8   1  -2        105.13        107.44         5.05 o
   9   1  -2        167.57        155.92         6.44 o
  10   1  -2        180.63        172.69         7.15 o
  11   1  -2        150.32        138.10         6.75 o
  12   1  -2         20.03         19.26         2.66 o
  13   1  -2         62.63         64.00         5.07 o
  14   1  -2          0.18         -1.69         1.74 o
   0   2  -2      10845.02      10533.71        46.36 o
   1   2  -2       2957.40       3010.94        10.40 o
   2   2  -2        729.13        705.81         3.72 o
   3   2  -2        590.96        553.56         3.83 o
   4   2  -2        200.38        197.31         3.46 o
   5   2  -2        299.06        283.21         5.24 o
   6   2  -2        354.98        331.39         7.77 o
   7   2  -2        100.02         96.99         4.51 o
   8   2  -2         89.15         97.04         4.88 o
   9   2  -2          2.31          1.56         1.17 o
  10   2  -2        538.06        503.00        12.28 o
  11   2  -2        186.12        166.36         7.45 o
  12   2  -2         33.83         32.38         3.55 o
  13   2  -2         18.67         15.28         2.64 o
  14   2  -2          5.59          4.57         1.52 o
   1   3  -2       1663.67       1642.60         6.07 o
   2   3  -2        612.83        586.06         3.69 o
   3   3  -2        350.27        358.27         3.49 o
   4   3  -2       1183.04       1161.43         6.86 o
   5   3  -2        133.45        138.37         3.59 o
   6   3  -2        113.80        112.30         4.56 o
   7   3  -2         41.01         32.24         2.69 o
   8   3  -2        221.56        195.29         6.87 o
   9   3  -2        345.87        336.10         9.57 o
  10   3  -2        757.81        761.44        15.14 o
  11   3  -2        122.65        111.65         6.19 o
  12   3  -2          8.71          5.96         1.99 o
  13   3  -2          2.80          2.92         1.69 o
  14   3  -2         58.80         63.85         6.49 o
   0   4  -2        548.27        575.20         5.94 o
   1   4  -2         38.00         42.25         1.04 o
   2   4  -2        181.11        180.50         2.45 o
   3   4  -2        271.21        274.41         2.63 o
   4   4  -2          3.73          3.56         0.48 o
   5   4  -2       1245.54       1286.26         8.28 o
   6   4  -2        215.91        233.04         6.68 o
   7   4  -2         56.29         53.66         4.05 o
   8   4  -2         52.84         57.82         5.26 o
   9   4  -2        743.75        755.65        16.10 o
  10   4  -2        103.24        110.06         5.89 o
  11   4  -2        306.47        300.58        10.14 o
  12   4  -2         12.41          8.96         2.16 o
  13   4  -2         62.09         68.00         6.24 o
   1   5  -2        760.99        843.02         5.27 o
   2   5  -2       2208.63       2299.01         8.35 o
   3   5  -2        100.89         94.70         1.60 o
   4   5  -2        174.66        165.68         2.88 o
   5   5  -2        209.16        209.25         3.87 o
   6   5  -2         20.63         19.41         2.24 o
   7   5  -2         46.45         46.81         2.60 o
   8   5  -2        354.78        360.65        11.44 o
   9   5  -2        393.52        389.99        12.60 o
  10   5  -2         54.20         63.44         5.43 o
  11   5  -2          9.55          8.78         5.56 o
  12   5  -2          4.50          0.35         2.44 o
  13   5  -2          1.41          5.45         2.09 o
   0   6  -2        318.37        323.58         4.87 o
   1   6  -2        436.53        457.45         3.67 o
   2   6  -2        470.05        471.59         4.29 o
   3   6  -2         86.54         91.89         2.40 o
   4   6  -2          1.26          2.28         0.41 o
   5   6  -2        336.14        322.11        11.38 o
   6   6  -2        734.29        682.60        11.43 o
   7   6  -2         36.96         37.82         2.85 o
   8   6  -2        105.85        106.40         6.38 o
   9   6  -2        346.44        355.45        12.12 o
  10   6  -2         10.95         10.69         2.40 o
  11   6  -2         68.45         66.79         7.39 o
  12   6  -2          5.28          5.86         2.19 o
  13   6  -2         12.30          9.55         3.46 o
   1   7  -2        595.84        607.16         6.20 o
   2   7  -2       1107.88       1184.67         8.29 o
   3   7  -2        457.11        432.55         4.78 o
   4   7  -2        303.59        298.72         3.81 o
   5   7  -2        140.76        137.97         4.22 o
   6   7  -2        397.04        388.29        10.36 o
   7   7  -2         45.05         46.50         3.40 o
   8   7  -2        100.61        104.94         7.75 o
   9   7  -2         50.43         48.91         4.62 o
  10   7  -2         15.47         12.35         2.59 o
  11   7  -2          7.84          6.58         2.07 o
  12   7  -2          8.89          4.29         1.83 o
  13   7  -2          9.89          4.65         2.72 o
   0   8  -2        545.24        523.00        12.57 o
   1   8  -2        186.00        178.50         3.41 o
   2   8  -2       1400.97       1571.09        13.39 o
   3   8  -2         53.90         47.73         1.60 o
   4   8  -2         39.26         40.67         1.70 o
   5   8  -2        132.84        132.84         6.02 o
   6   8  -2        288.67        273.31         6.61 o
   7   8  -2        106.12        116.52         8.01 o
   8   8  -2        294.09        279.22        23.15 o
   9   8  -2         45.95         34.91         6.93 o
  10   8  -2         34.55         39.23         5.76 o
  11   8  -2         47.99         51.86         5.29 o
  12   8  -2        134.24        154.50        16.30 o
   1   9  -2        117.22        103.34         2.23 o
   2   9  -2         74.69         71.90         3.06 o
   3   9  -2        290.67        284.30         7.20 o
   4   9  -2        237.95        235.22         6.44 o
   5   9  -2         41.81         37.61         2.41 o
   6   9  -2        143.45        138.61         7.31 o
   7   9  -2         19.73         22.83         3.16 o
   8   9  -2          7.54          6.73         1.93 o
   9   9  -2        107.45        117.56         8.80 o
  10   9  -2          1.97         -0.08         1.83 o
  11   9  -2          6.25          1.47         2.58 o
  12   9  -2          7.09          8.42         2.65 o
   0  10  -2        643.14        652.80        16.49 o
   1  10  -2        112.10        110.32         2.48 o
   2  10  -2        400.30        404.99         8.78 o
   3  10  -2        473.02        493.42         9.35 o
   4  10  -2        168.33        162.66         5.85 o
   5  10  -2         46.39         42.52         5.12 o
   6  10  -2        141.41        132.80         5.81 o
   7  10  -2         29.27         25.15         2.75 o
   8  10  -2        359.41        330.16        12.50 o
   9  10  -2          1.66          1.46         1.17 o
  10  10  -2         44.01         41.16         4.70 o
  11  10  -2          2.53         -1.74         1.74 o
  12  10  -2         26.83         33.89         4.45 o
   1  11  -2         57.04         54.83         1.79 o
   2  11  -2        365.76        348.09         5.65 o
   3  11  -2        688.50        665.96        11.56 o
   4  11  -2        108.77        112.22         6.03 o
   5  11  -2         14.84         13.85         2.34 o
   6  11  -2          8.14          8.61         1.87 o
   7  11  -2        173.92        162.61         6.77 o
   8  11  -2        194.78        181.43         7.37 o
   9  11  -2         31.47         35.24         3.49 o
  10  11  -2         43.31         44.30         3.96 o
  11  11  -2          1.50          0.23         1.11 o
   0  12  -2        210.68        208.54         8.54 o
   1  12  -2        247.27        250.94         3.89 o
   2  12  -2         60.47         60.43         2.40 o
   3  12  -2         16.44         22.39         2.31 o
   4  12  -2        168.70        170.00         5.84 o
   5  12  -2         88.75         91.42         4.46 o
   6  12  -2        125.82        121.29         6.79 o
   7  12  -2         31.74         31.48         3.67 o
   8  12  -2         10.05          8.82         1.79 o
   9  12  -2         23.12         22.27         2.38 o
  10  12  -2          9.06          9.73         2.27 o
   1  13  -2         11.42         13.26         1.26 o
   2  13  -2         34.26         36.98         2.45 o
   3  13  -2         41.77         36.08         3.11 o
   4  13  -2         90.15         98.88         5.50 o
   5  13  -2          6.17          5.18         1.33 o
   6  13  -2         15.30         16.66         2.40 o
   7  13  -2         64.03         63.24         4.47 o
   8  13  -2         41.88         44.77         3.61 o
   9  13  -2          5.48          5.74         1.48 o
  10  13  -2         19.06         18.19         2.89 o
   0  14  -2          4.32          5.69         1.35 o
   1  14  -2         74.63         73.85         3.06 o
   2  14  -2         25.52         28.79         1.98 o
   3  14  -2        113.50        102.30         4.05 o
   4  14  -2         76.77         66.62         5.13 o
   5  14  -2         99.82        112.86         5.27 o
   6  14  -2         31.74         30.84         2.84 o
   7  14  -2         36.04         41.95         3.07 o
   8  14  -2         32.21         38.95         3.03 o
   9  14  -2          2.24          5.16         1.73 o
   1  15  -2          2.82          1.82         0.94 o
   2  15  -2         44.44         44.86         3.78 o
   3  15  -2         18.28         16.00         2.50 o
   4  15  -2          6.64          6.18         1.43 o
   5  15  -2         30.91         33.70         2.69 o
   6  15  -2         11.35         11.21         1.73 o
   7  15  -2         30.25         36.41         3.36 o
   8  15  -2         65.61         77.54         4.84 o
   0  16  -2         78.46         87.79        16.00 o
   1  16  -2         61.85         63.70         4.51 o
   2  16  -2         20.04         26.90         2.79 o
   3  16  -2         25.90         27.77         2.91 o
   4  16  -2         66.93         55.32         4.98 o
   5  16  -2         63.16         71.10         3.92 o
   6  16  -2         27.29         23.33         2.38 o
   1  17  -2         56.65         64.43         4.71 o
   2  17  -2         44.27         42.44         5.55 o
   3  17  -2         49.52         55.11         5.24 o
   4  17  -2          6.26          4.76         1.52 o
   5  17  -2         34.76         32.03         3.39 o
   0  18  -2         59.68         65.39        10.06 o
   1  18  -2          4.75          6.06         2.37 o
   2  18  -2         18.55         18.63         3.29 o
   2   0  -1       4684.13       4764.12        19.78 o
   4   0  -1       4336.94       4220.50        26.82 o
   6   0  -1        745.05        709.44        15.02 o
   8   0  -1        703.74        672.41        16.85 o
  10   0  -1         58.05         62.87         5.92 o
  12   0  -1         55.58         50.04         5.87 o
  14   0  -1         34.90         32.53         4.37 o
   0   1  -1        617.41        550.57         3.62 o
   1   1  -1       2392.78       2389.53         6.50 o
   2   1  -1       1792.97       1843.10         5.21 o
   3   1  -1        444.56        453.95         3.31 o
   4   1  -1         17.55         17.98         1.03 o
   5   1  -1       3615.77       3721.29        22.36 o
   6   1  -1        300.84        366.70         7.67 o
   7   1  -1        561.41        566.17        10.27 o
   8   1  -1         50.74         53.24         3.42 o
   9   1  -1        108.40         94.87         4.83 o
  10   1  -1         36.95         29.81         2.92 o
  11   1  -1          0.41         -0.46         1.16 o
  12   1  -1          6.47          3.37         1.22 o
  13   1  -1         77.76         78.94         5.40 o
  14   1  -1          0.07         -1.22         1.40 o
   1   2  -1       5340.24       5205.50        14.40 o
   2   2  -1       1000.98       1026.25         5.48 o
   3   2  -1       1589.93       1581.58         6.16 o
   4   2  -1         15.54         18.84         0.98 o
   5   2  -1       1509.77       1543.60        15.33 o
   6   2  -1       1159.39       1314.79        14.63 o
   7   2  -1        224.26        210.81         9.40 o
   8   2  -1        189.14        187.51         6.40 o
   9   2  -1         71.73         70.25         4.23 o
  10   2  -1         83.03         83.93         4.89 o
  11   2  -1        110.85        107.17         5.75 o
  12   2  -1          9.49          6.50         2.27 o
  13   2  -1          9.31         10.20         2.38 o
  14   2  -1          0.63          1.26         1.30 o
   0   3  -1       3669.78       3699.41        11.03 o
   1   3  -1       1471.66       1522.36         5.65 o
   2   3  -1       1267.46       1201.16         4.54 o
   3   3  -1          1.88          0.89         0.39 o
   4   3  -1        321.80        313.78         4.52 o
   5   3  -1         22.39         22.35         1.61 o
   6   3  -1         32.07         51.20         2.44 o
   7   3  -1        120.72        121.28         4.88 o
   8   3  -1        604.78        581.12        11.34 o
   9   3  -1          7.35          6.35         1.51 o
  10   3  -1        524.60        525.99        12.16 o
  11   3  -1         53.56         60.33         4.41 o
  12   3  -1         57.92         57.20         4.53 o
  13   3  -1         12.36         11.47         2.56 o
  14   3  -1          0.28          2.65         2.86 o
   1   4  -1       4183.21       4014.46        12.98 o
   2   4  -1        329.36        290.09         2.49 o
   3   4  -1       2620.48       2676.72        12.32 o
   4   4  -1       1624.93       1732.46        12.37 o
   5   4  -1        286.55        314.81         7.09 o
   6   4  -1        245.47        244.61         6.72 o
   7   4  -1        421.16        403.96         8.10 o
   8   4  -1        138.80        140.88         4.70 o
   9   4  -1        648.39        666.24        15.24 o
  10   4  -1        338.10        338.75        12.31 o
  11   4  -1         11.66          9.29         2.27 o
  12   4  -1         68.79         64.20         5.54 o
  13   4  -1         95.03         95.92         5.63 o
  14   4  -1          8.67          8.93         3.60 o
   0   5  -1       2106.83       2062.68        13.27 o
   1   5  -1        617.09        628.07         3.61 o
   2   5  -1       1510.01       1511.50         6.22 o
   3   5  -1         91.29         96.02         2.18 o
   4   5  -1       3045.62       3273.02        15.52 o
   5   5  -1        219.34        242.57         7.66 o
   6   5  -1        260.73        238.79         6.93 o
   7   5  -1         73.11         76.58         4.19 o
   8   5  -1        115.38        115.15         5.39 o
   9   5  -1          5.55          4.55         2.62 o
  10   5  -1         66.48         67.94         5.24 o
  11   5  -1          4.05          2.98         2.22 o
  12   5  -1        146.51        149.05         8.48 o
  13   5  -1          2.09          2.69         2.49 o
  14   5  -1         24.67         26.51         8.43 o
   1   6  -1       1648.16       1657.97         5.67 o
   2   6  -1        874.08        860.81         4.63 o
   3   6  -1        134.53        169.26         2.22 o
   4   6  -1        702.93        811.70         8.57 o
   5   6  -1         35.85         31.61         1.98 o
   6   6  -1        278.71        271.64         7.73 o
   7   6  -1        675.87        632.51        12.37 o
   8   6  -1         17.52         11.28         2.59 o
   9   6  -1         94.20         86.00         6.83 o
  10   6  -1         87.06         85.79         5.94 o
  11   6  -1          0.00         -0.57         1.79 o
  12   6  -1         16.22         21.19         3.30 o
  13   6  -1          7.33         10.42         2.63 o
   0   7  -1       3735.83       3983.58        14.75 o
   1   7  -1        734.60        732.37         3.98 o
   2   7  -1         38.01         41.93         1.06 o
   3   7  -1        531.01        564.52         4.29 o
   4   7  -1        250.92        274.67         5.38 o
   5   7  -1        345.87        325.55         6.35 o
   6   7  -1        161.48        163.21         6.47 o
   7   7  -1       1093.34       1068.14        14.81 o
   8   7  -1         25.87         25.77         3.66 o
   9   7  -1         37.35         35.21         4.51 o
  10   7  -1        299.31        297.15        11.09 o
  11   7  -1        146.88        133.34         7.80 o
  12   7  -1          5.64          6.05         2.30 o
  13   7  -1         32.23         36.22         3.53 o
   1   8  -1        150.48        154.85         2.17 o
   2   8  -1        751.88        707.16         5.01 o
   3   8  -1         74.91         72.72         1.91 o
   4   8  -1        171.00        170.86         2.99 o
   5   8  -1          1.57          2.00         0.73 o
   6   8  -1         73.53         70.96         2.97 o
   7   8  -1       1342.88       1291.52        23.07 o
   8   8  -1         68.31         59.76         5.55 o
   9   8  -1         29.99         26.71         3.90 o
  10   8  -1         48.24         49.17         5.49 o
  11   8  -1          0.32         -0.69         2.12 o
  12   8  -1          7.72         11.84         2.20 o
  13   8  -1         25.91         36.12         5.51 o
   0   9  -1        278.05        247.19         4.93 o
   1   9  -1        155.69        128.90         2.04 o
   2   9  -1         87.58         85.45         1.81 o
   3   9  -1        292.78        318.16         3.88 o
   4   9  -1         47.46         43.31         2.00 o
   5   9  -1        217.04        198.47         3.87 o
   6   9  -1          1.90          1.20         0.50 o
   7   9  -1        696.16        746.76        14.21 o
   8   9  -1        284.99        289.95        11.76 o
   9   9  -1         28.53         24.46         2.85 o
  10   9  -1          0.67          0.95         1.81 o
  11   9  -1         41.30         45.76         3.58 o
  12   9  -1          4.52          7.22         3.54 o
   1  10  -1         94.48         93.25         1.99 o
   2  10  -1        256.67        249.55         3.24 o
   3  10  -1        939.73        919.47        11.84 o
   4  10  -1        425.60        411.24         6.22 o
   5  10  -1        130.56        125.53         3.23 o
   6  10  -1         19.20         20.57         2.03 o
   7  10  -1          0.58          0.72         1.40 o
   8  10  -1         40.67         39.68         2.76 o
   9  10  -1         53.68         57.54         3.23 o
  10  10  -1         61.60         68.29         4.26 o
  11  10  -1          0.34          1.46         1.77 o
  12  10  -1          6.42          5.20         1.91 o
   0  11  -1        195.86        200.20         4.25 o
   1  11  -1        430.79        442.01         4.62 o
   2  11  -1         23.16         24.84         1.30 o
   3  11  -1        282.04        264.89         3.61 o
   4  11  -1         41.04         36.56         3.01 o
   5  11  -1        236.31        217.31         5.60 o
   6  11  -1        160.93        160.58         5.04 o
   7  11  -1         76.84         81.18         3.76 o
   8  11  -1        168.49        175.11         5.69 o
   9  11  -1        114.63        114.41         4.76 o
  10  11  -1         16.80         14.25         1.99 o
  11  11  -1         23.18         28.31         3.76 o
   1  12  -1         21.84         22.31         1.15 o
   2  12  -1       1970.57       1945.04        12.03 o
   3  12  -1        687.61        704.67         9.84 o
   4  12  -1          6.77          7.95         1.00 o
   5  12  -1         98.18        106.94         4.09 o
   6  12  -1         47.30         47.68         2.91 o
   7  12  -1        131.31        130.71         4.87 o
   8  12  -1         23.67         25.80         2.78 o
   9  12  -1         63.75         72.77         3.94 o
  10  12  -1          0.16         -0.74         1.68 o
  11  12  -1          0.90         -1.35         1.35 o
   0  13  -1        355.41        359.96         6.40 o
   1  13  -1         47.07         48.04         1.68 o
   2  13  -1        396.79        410.04         6.69 o
   3  13  -1         43.30         39.50         2.45 o
   4  13  -1         79.07         86.81         3.74 o
   5  13  -1         13.82         13.06         1.59 o
   6  13  -1         58.81         64.26         3.44 o
   7  13  -1          6.22          7.49         1.33 o
   8  13  -1         11.07          9.10         1.52 o
   9  13  -1         32.81         38.21         3.58 o
  10  13  -1         28.61         29.37         4.71 o
   1  14  -1         25.18         24.06         1.54 o
   2  14  -1         34.85         34.52         2.80 o
   3  14  -1         84.64         92.63         3.97 o
   4  14  -1          3.99          2.43         1.02 o
   5  14  -1          3.17          3.93         1.35 o
   6  14  -1          2.26          2.52         1.82 o
   7  14  -1          3.24          2.87         1.02 o
   8  14  -1         80.43         85.47         4.33 o
   9  14  -1        226.07        245.89         9.60 o
   0  15  -1         78.60         70.01         5.19 o
   1  15  -1        210.66        219.20         6.34 o
   2  15  -1         37.23         38.23         2.39 o
   3  15  -1         22.99         20.74         1.98 o
   4  15  -1         98.14        103.75         4.43 o
   5  15  -1         61.23         64.44         3.99 o
   6  15  -1         61.76         60.27         3.59 o
   7  15  -1          5.43          3.34         1.16 o
   8  15  -1         12.47         10.50         2.94 o
   1  16  -1         12.13         12.30         2.59 o
   2  16  -1         94.39         94.64         4.47 o
   3  16  -1         40.30         36.78         2.48 o
   4  16  -1         11.27         14.91         1.86 o
   5  16  -1          0.22          0.05         1.11 o
   6  16  -1          7.23          5.60         1.37 o
   7  16  -1         45.20         49.03         3.49 o
   0  17  -1         75.91         73.77        10.70 o
   1  17  -1        161.25        171.09        16.90 o
   2  17  -1         18.77         15.70         2.91 o
   3  17  -1          4.19          3.13         1.32 o
   4  17  -1          4.97          6.29         1.48 o
   5  17  -1         84.72         88.46         4.53 o
   6  17  -1          4.20          1.11         1.10 o
   1  18  -1         48.74         61.36         7.29 o
   2  18  -1         31.31         38.89         5.81 o
   3  18  -1          6.09          6.36         2.08 o
   2   0   0        494.11        505.19         5.59 o
   4   0   0        266.55        264.51         5.77 o
   6   0   0        595.54        558.93        12.49 o
   8   0   0        659.72        618.04        15.33 o
  10   0   0        158.40        168.21         6.48 o
  12   0   0         22.87         17.87         3.45 o
  14   0   0         10.72         19.70         2.71 o
   2   1   0         81.70         80.86         1.47 o
   3   1   0       2718.43       2641.10        13.21 o
   4   1   0         17.35         25.48         1.19 o
   5   1   0        544.56        594.38         6.65 o
   6   1   0          5.87          4.50         0.91 o
   7   1   0        726.30        769.32        11.34 o
   8   1   0         72.54         68.31         3.67 o
   9   1   0        109.35        106.06         4.87 o
  10   1   0         54.49         60.68         2.81 o
  11   1   0        135.17        129.91         6.17 o
  12   1   0          4.55          5.55         1.18 o
  13   1   0         94.09         93.75         3.95 o
  14   1   0          0.02          3.18         1.18 o
   0   2   0       1758.51       1819.71        15.76 o
   1   2   0       5711.67       5362.10        25.87 o
   2   2   0       3184.81       3234.83        15.70 o
   3   2   0       1188.50       1119.34         7.30 o
   4   2   0        187.98        181.06         3.14 o
   5   2   0          4.17          1.23         0.51 o
   6   2   0       1125.97       1164.87        12.74 o
   7   2   0         57.57         58.84         2.82 o
   8   2   0          7.02          5.41         1.17 o
   9   2   0         55.95         59.75         3.69 o
  10   2   0        891.16        896.73        10.57 o
  11   2   0        353.76        333.41         8.87 o
  12   2   0         67.02         74.51         3.49 o
  13   2   0          4.62          6.36         1.31 o
  14   2   0          0.85          3.24         1.38 o
   1   3   0        979.21        926.91         4.49 o
   2   3   0       2201.41       2096.20        15.42 o
   3   3   0          2.56          9.14         0.72 o
   4   3   0       1012.56        986.68         8.07 o
   5   3   0         21.50         18.40         1.48 o
   6   3   0         22.33         15.72         1.81 o
   7   3   0          1.79          3.96         1.44 o
   8   3   0        175.69        157.00         6.46 o
   9   3   0        706.83        703.61        14.55 o
  10   3   0       1476.58       1529.45        14.65 o
  11   3   0        179.04        152.33         4.95 o
  12   3   0          1.47          5.15         1.21 o
  13   3   0          0.32          0.64         1.02 o
  14   3   0         45.82         44.33         3.35 o
   0   4   0        482.46        589.75         3.64 o
   1   4   0         12.50         18.37         0.49 o
   2   4   0          5.36          3.96         0.45 o
   3   4   0        399.49        444.09         4.95 o
   4   4   0         52.71         68.97         2.01 o
   5   4   0       2594.00       2641.50        17.84 o
   6   4   0        103.98        113.75         4.02 o
   7   4   0         12.15          8.99         1.91 o
   8   4   0         10.46         13.44         2.36 o
   9   4   0       1115.06       1060.70        14.10 o
  10   4   0         80.27         89.90         3.59 o
  11   4   0        373.17        353.49         7.51 o
  12   4   0         14.80         15.28         2.27 o
  13   4   0         89.64         97.31         5.23 o
  14   4   0         10.95          9.84         2.81 o
   1   5   0       2514.25       2556.93         7.51 o
   2   5   0       3118.56       3227.53        12.57 o
   3   5   0         35.80         38.69         1.21 o
   4   5   0         89.11         75.49         2.50 o
   5   5   0          2.88          6.78         0.91 o
   6   5   0          1.14          0.90         0.80 o
   7   5   0        107.26        115.76         6.37 o
   8   5   0        624.12        624.84         8.37 o
   9   5   0        582.34        611.91        12.92 o
  10   5   0         18.01         21.62         1.63 o
  11   5   0          6.39          4.62         1.26 o
  12   5   0         20.96         20.23         2.53 o
  13   5   0          0.12         -0.11         1.31 o
  14   5   0         35.30         47.15         4.49 o
   0   6   0        272.83        287.49         4.15 o
   1   6   0        216.67        229.23         2.04 o
   2   6   0        421.64        448.17         3.21 o
   4   6   0          6.59         13.07         0.91 o
   5   6   0        246.18        231.06         4.06 o
   6   6   0       1091.09       1008.14        14.31 o
   7   6   0         80.21         83.95         2.65 o
   8   6   0        175.21        177.10         3.97 o
   9   6   0        394.06        406.03         6.48 o
  10   6   0          7.33          5.35         2.16 o
  11   6   0         54.44         57.96         3.95 o
  12   6   0          2.21          0.43         1.24 o
  13   6   0          0.52          1.88         1.31 o
   1   7   0        946.22       1014.65         5.13 o
   2   7   0       2164.09       2330.44         8.43 o
   3   7   0        416.75        350.23         3.76 o
   4   7   0        311.75        300.58         3.82 o
   5   7   0        172.00        183.00         4.16 o
   6   7   0        320.42        327.19         4.88 o
   8   7   0          0.02          0.62         0.75 o
   9   7   0        144.74        137.82         5.22 o
  10   7   0          9.02         12.33         1.87 o
  11   7   0          0.93          2.03         1.41 o
  12   7   0          6.21          6.29         1.73 o
  13   7   0          7.48          3.72         1.36 o
   0   8   0         90.40        107.88         2.81 o
   1   8   0        498.34        497.22         4.08 o
   2   8   0       3674.09       3797.88        14.83 o
   3   8   0        191.28        182.59         2.86 o
   4   8   0        146.58        139.51         2.55 o
   5   8   0         64.83         74.18         2.09 o
   6   8   0        512.15        512.87         6.31 o
   7   8   0        231.45        252.54         5.62 o
   8   8   0        127.43        132.57         5.03 o
   9   8   0        105.90        103.77         3.91 o
  10   8   0         20.54         27.07         2.94 o
  11   8   0         61.69         72.41         5.08 o
  12   8   0        201.14        231.68         8.45 o
  13   8   0          3.82          1.83         1.37 o
   1   9   0          7.93          8.36         0.71 o
   2   9   0          9.62         10.54         0.72 o
   3   9   0        600.50        530.23         4.60 o
   4   9   0        132.42        127.10         2.45 o
   5   9   0         12.79         13.05         0.87 o
   6   9   0         98.91         99.47         3.37 o
   7   9   0         30.19         31.54         2.35 o
   8   9   0          8.08          4.61         1.06 o
   9   9   0         19.76         22.96         2.00 o
  10   9   0          3.93          5.00         1.31 o
  11   9   0         18.43         20.41         2.87 o
  12   9   0          0.62          4.03         1.68 o
   0  10   0       1619.47       1618.74        12.36 o
   1  10   0        201.54        201.27         3.24 o
   2  10   0        146.83        135.86         3.09 o
   3  10   0        828.76        889.16         6.26 o
   4  10   0          2.74          2.27         0.42 o
   5  10   0          2.32          2.03         0.53 o
   6  10   0          5.61          3.58         0.81 o
   7  10   0        126.94        131.47         3.91 o
   8  10   0        770.73        730.43        11.58 o
   9  10   0         15.30         18.93         2.59 o
  10  10   0        129.94        145.67         9.62 o
  11  10   0          0.04          0.74         1.41 o
  12  10   0         16.89         25.44         3.48 o
   1  11   0         68.71         60.11         1.90 o
   2  11   0        168.77        166.05         3.61 o
   3  11   0        967.43        960.43         8.49 o
   4  11   0        223.88        219.41         4.82 o
   5  11   0         33.45         31.38         1.95 o
   6  11   0         16.71         22.36         1.70 o
   7  11   0        305.98        279.36         5.84 o
   8  11   0        282.93        265.14         6.77 o
   9  11   0         17.84         23.52         3.93 o
  10  11   0         20.76         22.88         3.16 o
  11  11   0          1.08          1.85         1.99 o
   0  12   0         35.66         32.10         2.23 o
   1  12   0        446.37        438.74         5.64 o
   2  12   0         70.03         74.74         2.60 o
   3  12   0         51.90         56.14         2.20 o
   4  12   0        202.88        213.54         4.99 o
   5  12   0         96.42         97.57         3.42 o
   6  12   0        321.12        318.99         6.29 o
   7  12   0          1.76          2.69         1.08 o
   8  12   0         48.06         61.36         3.41 o
   9  12   0         28.46         24.70         2.82 o
  10  12   0          0.32          0.37         1.37 o
  11  12   0         34.20         36.80         3.85 o
   1  13   0         84.06         85.57         2.50 o
   2  13   0        111.43        100.12         2.98 o
   3  13   0          5.61          2.79         0.81 o
   4  13   0          9.58          9.91         1.21 o
   5  13   0          1.28         -0.04         0.83 o
   6  13   0          0.00         -0.93         0.93 o
   7  13   0         23.88         17.75         2.96 o
   8  13   0         54.48         57.32         4.10 o
   9  13   0          2.12          1.55         1.23 o
  10  13   0         37.10         35.89         3.63 o
   0  14   0          5.30          6.46         1.23 o
   1  14   0         20.40         20.75         1.54 o
   2  14   0         74.79         76.99         3.03 o
   3  14   0        213.07        200.75         4.91 o
   4  14   0        132.88        117.78         4.55 o
   5  14   0        204.28        219.43         6.32 o
   6  14   0         35.86         33.71         2.57 o
   7  14   0         19.64         28.05         2.83 o
   8  14   0         27.99         23.87         2.87 o
   9  14   0          1.34          0.80         1.27 o
   1  15   0          4.03          3.31         0.93 o
   2  15   0         58.30         55.34         2.91 o
   3  15   0          0.90          8.19         1.34 o
   4  15   0          4.93          6.80         1.35 o
   5  15   0         35.96         37.66         2.81 o
   6  15   0          0.00          6.39         1.54 o
   7  15   0         19.64         22.50         2.73 o
   8  15   0         84.24         89.99         5.48 o
   0  16   0        163.36        176.87         9.99 o
   1  16   0        109.23        101.99         5.20 o
   2  16   0         13.29         13.24         1.75 o
   3  16   0         25.42         26.31         2.43 o
   4  16   0         82.50         70.38         3.93 o
   5  16   0         97.22         94.40         5.19 o
   6  16   0         32.79         26.82         2.57 o
   7  16   0         45.10         56.78         4.93 o
   1  17   0         98.77         90.16         7.89 o
   2  17   0         32.56         24.60         3.44 o
   3  17   0         48.17         48.68         3.95 o
   4  17   0          3.76          5.03         1.35 o
   5  17   0         46.91         44.52         3.40 o
   6  17   0         61.46         74.99         4.97 o
   0  18   0         38.23         25.76         6.25 o
   1  18   0          6.75          4.19         2.18 o
   2  18   0         24.27         25.03         4.50 o
   3  18   0          8.03          5.61         3.00 o
   4  18   0         51.45         54.01         4.41 o
   2   0   1       4665.85       4814.02        13.96 o
   4   0   1       4326.43       4197.33        27.56 o
   6   0   1        741.67        730.62         8.27 o
   8   0   1        705.18        678.16         9.35 o
  10   0   1         55.91         53.56         3.55 o
  12   0   1         54.29         51.30         3.85 o
  14   0   1         35.11         29.09         6.38 o
   0   1   1        615.44        548.96         4.34 o
   1   1   1       2389.40       2383.77         6.26 o
   2   1   1       1791.27       1832.53         6.51 o
   3   1   1        444.75        453.26         3.20 o
   4   1   1         18.92         20.89         0.73 o
   5   1   1       3606.18       3743.48        29.04 o
   6   1   1        301.04        380.36         4.51 o
   7   1   1        561.78        573.42         5.65 o
   8   1   1         51.62         53.47         2.34 o
   9   1   1        109.03        102.18         2.79 o
  10   1   1         36.94         31.71         1.72 o
  11   1   1          0.97          1.25         0.65 o
  12   1   1          6.70          5.86         1.16 o
  13   1   1         77.84         88.21         3.94 o
  14   1   1          0.08         -0.94         0.94 o
   1   2   1       5354.95       5236.23        17.18 o
   2   2   1       1029.71       1042.91         4.38 o
   3   2   1       1593.94       1568.49         5.87 o
   4   2   1         19.15         22.46         0.75 o
   5   2   1       1504.46       1571.80         7.25 o
   6   2   1       1161.60       1333.01        10.27 o
   7   2   1        219.95        212.78         3.78 o
   8   2   1        187.89        197.64         3.71 o
   9   2   1         77.10         80.39         2.74 o
  10   2   1         83.31         89.00         2.89 o
  11   2   1        110.19        111.12         3.67 o
  12   2   1          9.70          8.47         1.18 o
  13   2   1          9.41         10.23         1.62 o
  14   2   1          0.85          0.64         1.04 o
   0   3   1       3606.47       3692.23        16.96 o
   1   3   1       1463.43       1501.25         6.11 o
   2   3   1       1289.51       1233.82         6.47 o
   3   3   1          1.94          0.83         0.17 o
   4   3   1        332.73        329.35         2.44 o
   5   3   1         21.80         22.51         0.88 o
   7   3   1        123.75        128.92         2.90 o
   8   3   1        602.37        594.60         6.72 o
   9   3   1          7.04          6.76         0.82 o
  10   3   1        521.59        527.65         8.79 o
  11   3   1         54.34         59.49         2.71 o
  12   3   1         58.08         57.72         2.81 o
  13   3   1         12.12         13.27         1.90 o
  14   3   1          0.32          2.71         1.63 o
   1   4   1       4164.87       4006.51        12.86 o
   2   4   1        326.21        291.33         3.64 o
   3   4   1       2615.52       2660.58         9.20 o
   4   4   1       1626.77       1744.39         5.92 o
   5   4   1        284.97        314.28         2.97 o
   6   4   1        245.97        260.91         3.34 o
   7   4   1        420.10        419.99         6.64 o
   8   4   1        138.76        143.49         3.26 o
   9   4   1        644.13        650.11         7.47 o
  10   4   1        338.03        340.30         5.53 o
  11   4   1         12.18          8.38         1.49 o
  12   4   1         68.67         67.52         3.67 o
  13   4   1         94.91         92.89         5.88 o
  14   4   1          8.56          7.12         3.10 o
   0   5   1       2178.69       2138.61        10.01 o
   1   5   1        616.69        625.48         4.38 o
   2   5   1       1492.62       1477.73         6.92 o
   3   5   1         91.23         94.69         1.79 o
   4   5   1       3035.15       3313.57        11.84 o
   5   5   1        217.84        241.95         2.57 o
   6   5   1        255.34        239.90         2.99 o
   7   5   1         74.25         80.67         1.93 o
   8   5   1        117.82        120.94         2.94 o
   9   5   1          5.55          8.65         1.36 o
  10   5   1         71.08         73.14         2.67 o
  11   5   1          3.82          4.10         1.12 o
  12   5   1        145.18        144.81         6.31 o
  13   5   1          2.20          0.57         1.64 o
  14   5   1         24.73         26.84         3.53 o
   1   6   1       1648.38       1638.15         9.58 o
   2   6   1        867.12        833.40         6.40 o
   3   6   1        144.33        177.45         3.33 o
   4   6   1        712.44        826.64         6.38 o
   5   6   1         38.09         35.24         1.17 o
   6   6   1        278.90        283.67         3.67 o
   7   6   1        680.17        668.70         4.94 o
   8   6   1         19.21         19.41         1.04 o
   9   6   1         92.75         94.14         2.73 o
  10   6   1         85.95         84.26         5.12 o
  11   6   1          0.00         -0.24         1.20 o
  12   6   1         16.04         18.14         2.44 o
  13   6   1          7.93         11.29         2.42 o
   0   7   1       3718.79       3874.53        26.54 o
   1   7   1        735.12        733.65         6.58 o
   2   7   1         40.23         45.13         1.77 o
   3   7   1        531.79        568.37         8.83 o
   4   7   1        250.87        276.13         4.05 o
   5   7   1        346.38        320.36         4.70 o
   6   7   1        166.36        169.73         2.76 o
   7   7   1       1088.90       1064.29         7.66 o
   8   7   1         25.24         23.31         1.43 o
   9   7   1         37.14         39.37         2.12 o
  10   7   1        296.83        315.84         9.89 o
  11   7   1        146.68        134.34         6.80 o
  12   7   1          5.95          4.47         1.54 o
  13   7   1         31.86         42.90         4.33 o
   1   8   1        152.95        161.11         3.03 o
   2   8   1        746.43        705.99         7.50 o
   3   8   1         71.15         70.08         2.38 o
   4   8   1        168.33        164.03         3.69 o
   5   8   1          1.56          1.63         0.51 o
   6   8   1         72.90         73.95         2.51 o
   7   8   1       1340.89       1348.20        10.96 o
   8   8   1         67.11         59.78         3.16 o
   9   8   1         30.91         23.30         3.43 o
  10   8   1         50.26         57.73         4.47 o
  11   8   1          0.33         -0.26         1.47 o
  12   8   1          8.09          9.66         2.22 o
  13   8   1         25.85         29.62         3.32 o
   0   9   1        278.13        252.49         5.65 o
   1   9   1        158.43        136.10         2.95 o
   2   9   1         87.62         85.50         2.58 o
   3   9   1        292.08        316.39         4.80 o
   4   9   1         47.50         46.50         2.11 o
   5   9   1        222.43        212.56         3.86 o
   6   9   1          1.93          1.09         0.84 o
   7   9   1        692.02        731.77        10.96 o
   8   9   1        285.28        291.98         7.80 o
   9   9   1         28.63         27.54         3.05 o
  10   9   1          0.70          0.35         1.32 o
  11   9   1         41.86         38.07         3.90 o
  12   9   1          4.53          6.78         2.05 o
   1  10   1         95.01         91.81         2.56 o
   2  10   1        259.85        257.41         4.71 o
   3  10   1        937.63        930.44         8.64 o
   4  10   1        427.34        421.15         6.60 o
   5  10   1        130.57        127.12         3.71 o
   6  10   1         19.19         23.42         1.68 o
   7  10   1          0.72         -0.54         0.76 o
   8  10   1         43.82         37.79         2.99 o
   9  10   1         53.29         56.08         4.48 o
  10  10   1         61.19         57.64         4.75 o
  11  10   1          0.40          0.60         1.43 o
  12  10   1          6.77          9.58         2.29 o
   0  11   1        198.22        191.91         5.48 o
   1  11   1        429.58        446.32         6.45 o
   2  11   1         22.12         23.68         1.57 o
   3  11   1        282.57        269.92         5.40 o
   4  11   1         40.48         35.04         2.06 o
   5  11   1        235.01        218.66         5.09 o
   6  11   1        161.51        155.96         4.40 o
   7  11   1         76.79         78.41         3.25 o
   8  11   1        168.56        162.52         5.66 o
   9  11   1        114.11        103.45         6.15 o
  10  11   1         16.81         14.08         2.54 o
  11  11   1         23.00         21.79         3.15 o
   1  12   1         23.86         20.70         1.53 o
   2  12   1       1966.66       1880.25        13.95 o
   3  12   1        683.37        691.09         8.49 o
   4  12   1          7.34          3.83         1.01 o
   5  12   1         98.11         97.58         3.59 o
   6  12   1         47.61         47.31         2.57 o
   7  12   1        130.40        128.93         5.01 o
   8  12   1         23.30         19.30         2.85 o
   9  12   1         64.42         69.20         4.57 o
  10  12   1          0.19         -0.21         1.56 o
  11  12   1          0.89         -1.85         2.02 o
   0  13   1        351.00        338.98         8.01 o
   1  13   1         47.61         49.52         2.38 o
   2  13   1        400.14        419.11         6.88 o
   3  13   1         43.57         37.67         2.40 o
   4  13   1         78.72         78.94         4.29 o
   5  13   1         13.47         14.33         2.42 o
   6  13   1         60.88         67.66         3.17 o
   7  13   1          6.25          3.89         1.18 o
   8  13   1         10.59          9.64         2.10 o
   9  13   1         33.02         31.91         3.28 o
  10  13   1         28.40         28.05         3.12 o
   1  14   1         25.61         23.23         1.72 o
   2  14   1         35.01         30.27         2.18 o
   3  14   1         88.35         92.35         3.84 o
   4  14   1          3.89          1.40         0.78 o
   5  14   1          2.86          2.97         1.01 o
   6  14   1          2.22          1.67         1.19 o
   7  14   1          3.74          2.08         1.28 o
   8  14   1         80.20         80.42         5.08 o
   9  14   1        225.30        249.01         9.67 o
   0  15   1         79.02         65.68         3.86 o
   1  15   1        210.56        213.13         5.83 o
   2  15   1         36.22         38.00         2.56 o
   3  15   1         23.00         21.46         2.01 o
   4  15   1         97.81        104.72         4.76 o
   5  15   1         60.79         65.32         3.93 o
   6  15   1         60.39         57.77         4.16 o
   7  15   1          6.05          6.72         1.93 o
   8  15   1         12.78          4.91         2.17 o
   1  16   1         11.83         10.09         1.44 o
   2  16   1         93.29         88.49         3.98 o
   3  16   1         40.35         34.72         2.80 o
   4  16   1         12.60         11.59         1.80 o
   5  16   1          0.18          1.87         1.15 o
   6  16   1          7.33         12.79         2.24 o
   7  16   1         44.78         49.76         4.74 o
   0  17   1         75.32         66.75         9.41 o
   1  17   1        161.50        174.07        15.40 o
   2  17   1         18.98         18.74         3.49 o
   3  17   1          4.19          5.23         1.69 o
   4  17   1          5.13         12.21         2.87 o
   5  17   1         83.93         87.48         6.14 o
   6  17   1          4.51          3.91         1.73 o
   2  18   1         32.63         37.66         7.87 o
   3  18   1          6.08          7.12         2.69 o
   0   0   2      91723.48      85056.80       161.49 o
   2   0   2       1526.60       1532.95         8.01 o
   4   0   2        566.74        598.17         5.63 o
   6   0   2       1752.13       1835.50        10.77 o
   8   0   2        343.32        311.08         6.93 o
  10   0   2        181.73        180.07         6.08 o
  12   0   2         53.89         57.60         4.87 o
  14   0   2          5.71          3.51         2.48 o
   1   1   2       2526.96       2467.81         9.16 o
   2   1   2        725.17        683.28         3.73 o
   3   1   2       2091.38       2027.93         8.82 o
   4   1   2        742.77        772.78         5.24 o
   5   1   2        110.73        119.79         2.47 o
   6   1   2        240.86        259.08         3.19 o
   7   1   2        256.14        265.85         3.17 o
   8   1   2        102.96         99.60         2.02 o
   9   1   2        168.84        166.07         3.70 o
  10   1   2        181.85        179.80         4.52 o
  11   1   2        150.62        155.96         4.94 o
  12   1   2         20.22         19.19         2.09 o
  13   1   2         62.07         65.29         3.87 o
  14   1   2          0.19         -2.08         2.08 o
   0   2   2      10903.50      10647.67        43.61 o
   1   2   2       2981.06       3008.46        10.41 o
   2   2   2        719.22        690.41         4.73 o
   3   2   2        589.80        551.29         4.76 o
   4   2   2        194.33        194.43         2.92 o
   5   2   2        311.31        293.15         3.77 o
   6   2   2        355.08        337.84         4.47 o
   7   2   2         96.69         97.73         2.72 o
   8   2   2         90.01         97.36         1.88 o
   9   2   2          2.52          3.05         0.76 o
  10   2   2        545.76        521.08         7.74 o
  11   2   2        187.07        168.82         5.16 o
  12   2   2         33.22         35.20         3.19 o
  13   2   2         18.46         17.07         2.18 o
  14   2   2          5.59         12.13         2.90 o
   1   3   2       1653.96       1646.33         6.59 o
   2   3   2        603.94        578.79         4.17 o
   3   3   2        363.52        375.03         3.38 o
   4   3   2       1185.99       1140.55        10.05 o
   5   3   2        132.29        136.93         2.61 o
   6   3   2        114.96        116.94         2.68 o
   7   3   2         42.31         38.84         1.46 o
   8   3   2        220.90        215.23         3.96 o
   9   3   2        342.46        346.34         5.45 o
  10   3   2        754.20        758.99         9.37 o
  11   3   2        123.17        118.44         4.29 o
  12   3   2          8.91          9.05         1.78 o
  13   3   2          3.17          4.24         1.77 o
  14   3   2         57.90         62.96         5.26 o
   0   4   2        542.20        579.82         9.95 o
   1   4   2         31.21         36.46         1.18 o
   2   4   2        182.07        184.40         2.83 o
   3   4   2        273.25        277.51         3.53 o
   4   4   2          3.71          3.25         0.55 o
   5   4   2       1227.58       1258.79         8.49 o
   6   4   2        214.38        225.63         4.92 o
   7   4   2         60.36         56.81         2.01 o
   8   4   2         52.97         54.41         2.29 o
   9   4   2        740.96        734.31         9.35 o
  10   4   2        103.90        103.32         3.76 o
  11   4   2        305.45        308.44         7.43 o
  12   4   2         12.30          8.42         2.00 o
  13   4   2         61.39         69.38         5.30 o
   1   5   2        760.98        841.06         6.44 o
   2   5   2       2197.58       2291.98        10.97 o
   3   5   2         99.09         88.56         2.72 o
   4   5   2        183.74        174.96         2.39 o
   5   5   2        210.54        204.27         3.47 o
   6   5   2         21.10         21.86         1.14 o
   7   5   2         46.48         48.78         1.85 o
   8   5   2        354.97        356.70         5.71 o
   9   5   2        394.68        401.01         7.85 o
  10   5   2         54.69         57.60         3.25 o
  11   5   2          9.70         12.59         2.42 o
  12   5   2          4.73          1.50         1.68 o
  13   5   2          1.46          2.72         1.50 o
   0   6   2        328.26        333.43         5.42 o
   1   6   2        459.22        467.98         5.00 o
   2   6   2        468.63        466.35         4.75 o
   3   6   2         87.00         90.69         2.87 o
   4   6   2          1.66          2.62         0.69 o
   5   6   2        340.27        329.81         5.01 o
   6   6   2        730.29        666.26         7.83 o
   7   6   2         38.10         40.37         1.87 o
   8   6   2        104.71        102.20         2.93 o
   9   6   2        347.22        359.89         7.48 o
  10   6   2         11.39         12.55         2.58 o
  11   6   2         67.96         67.25         4.96 o
  12   6   2          5.81          8.03         2.07 o
  13   6   2         13.07         14.51         2.72 o
   1   7   2        586.75        615.94         6.23 o
   2   7   2       1105.97       1179.92         8.99 o
   3   7   2        463.15        432.89         5.79 o
   4   7   2        299.04        286.87         5.65 o
   5   7   2        140.64        131.39         4.68 o
   6   7   2        394.80        377.40         5.97 o
   7   7   2         47.08         40.91         2.98 o
   8   7   2        106.10         99.19         4.64 o
   9   7   2         47.58         49.65         3.49 o
  10   7   2         14.58         10.31         2.09 o
  11   7   2          8.13          9.45         2.10 o
  12   7   2          8.51          7.54         3.65 o
  13   7   2         10.05          8.95         2.32 o
   0   8   2        548.86        521.94         8.07 o
   1   8   2        183.32        174.62         3.57 o
   2   8   2       1390.65       1509.11        10.80 o
   3   8   2         53.56         50.23         2.02 o
   4   8   2         40.67         44.54         2.12 o
   5   8   2        131.89        135.08         4.88 o
   6   8   2        280.74        260.74         7.06 o
   7   8   2        104.70        103.64         4.65 o
   8   8   2        295.54        271.60         7.83 o
   9   8   2         45.77         36.29         3.07 o
  10   8   2         35.23         28.22         3.45 o
  11   8   2         47.50         46.10         4.35 o
  12   8   2        132.33        170.89         9.22 o
   1   9   2        117.23        101.36         2.91 o
   2   9   2         74.58         74.33         2.55 o
   3   9   2        295.80        283.94         5.00 o
   4   9   2        237.78        234.68         5.61 o
   5   9   2         41.74         37.60         2.39 o
   6   9   2        143.74        137.62         5.32 o
   7   9   2         18.26         18.79         2.12 o
   8   9   2          7.50          5.55         1.61 o
   9   9   2        112.32        116.58         5.51 o
  10   9   2          1.88         -1.74         1.74 o
  11   9   2          6.09          6.10         1.72 o
  12   9   2          7.19          6.81         2.15 o
   0  10   2        631.35        623.98         9.95 o
   1  10   2        112.00        110.96         3.20 o
   2  10   2        409.06        405.94         6.21 o
   3  10   2        473.32        494.38         7.66 o
   4  10   2        175.46        169.51         5.38 o
   5  10   2         47.07         50.57         2.89 o
   6  10   2        147.78        142.08         4.97 o
   7  10   2         28.60         26.48         3.43 o
   8  10   2        357.45        324.34         9.02 o
   9  10   2          1.68          2.10         1.18 o
  10  10   2         42.51         44.30         4.35 o
  11  10   2          2.33          2.03         2.56 o
  12  10   2         27.32         34.26         4.21 o
   1  11   2         58.63         57.99         2.47 o
   2  11   2        369.12        355.83         6.10 o
   3  11   2        680.85        654.94         9.21 o
   4  11   2        103.76        101.43         3.77 o
   5  11   2         14.72         14.16         1.63 o
   6  11   2          8.06          9.69         1.50 o
   7  11   2        171.74        159.11         5.63 o
   8  11   2        194.24        192.88         7.15 o
   9  11   2         32.62         37.46         4.14 o
  10  11   2         42.63         48.53         4.46 o
  11  11   2          1.49          0.85         2.10 o
   0  12   2        213.95        219.11         6.48 o
   1  12   2        244.51        243.86         5.24 o
   2  12   2         58.96         53.62         2.54 o
   3  12   2         16.32         19.65         1.59 o
   4  12   2        166.33        166.65         5.01 o
   5  12   2         88.19         82.37         3.64 o
   6  12   2        124.07        118.96         4.85 o
   7  12   2         34.31         32.13         3.39 o
   8  12   2         10.09         12.85         1.93 o
   9  12   2         23.08         24.07         2.48 o
  10  12   2          9.19         13.50         2.69 o
   1  13   2         11.33         10.25         1.23 o
   2  13   2         33.76         31.46         2.03 o
   3  13   2         41.68         34.42         2.12 o
   4  13   2         93.86         95.00         3.95 o
   5  13   2          6.13          4.73         1.44 o
   6  13   2         15.61         18.05         1.92 o
   7  13   2         64.38         56.42         3.60 o
   8  13   2         42.41         53.91         4.04 o
   9  13   2          5.35          2.48         1.39 o
  10  13   2         18.92         17.90         3.10 o
   0  14   2          3.99          2.77         1.25 o
   1  14   2         77.90         76.06         3.19 o
   2  14   2         25.46         27.16         1.96 o
   3  14   2        114.20        106.47         4.22 o
   4  14   2         76.71         70.70         3.95 o
   5  14   2         98.61        108.23         4.97 o
   6  14   2         31.17         31.04         2.83 o
   7  14   2         36.82         44.61         5.23 o
   8  14   2         32.19         30.96         3.82 o
   9  14   2          2.19          8.25         2.38 o
   1  15   2          3.05          3.13         1.13 o
   2  15   2         42.93         40.30         3.50 o
   3  15   2         19.55         16.88         2.36 o
   4  15   2          7.73          8.00         1.84 o
   5  15   2         30.65         26.21         2.98 o
   6  15   2         11.70         11.61         4.25 o
   7  15   2         30.22         36.02         4.27 o
   8  15   2         64.16         70.83         6.08 o
   0  16   2         77.23         76.22         6.89 o
   1  16   2         60.56         58.73         4.24 o
   2  16   2         19.99         23.20         2.77 o
   3  16   2         25.60         21.50         2.77 o
   4  16   2         66.52         57.09         4.38 o
   5  16   2         62.68         64.51         5.48 o
   6  16   2         27.82         25.54         4.13 o
   1  17   2         56.77         57.60         6.77 o
   2  17   2         45.36         50.60         5.02 o
   3  17   2         49.42         46.47         4.66 o
   4  17   2          6.15          6.07         2.54 o
   5  17   2         34.94         34.09         4.20 o
   0  18   2         61.23         64.61        10.27 o
   1  18   2          4.76          9.93         4.54 o
   2  18   2         18.00         16.60         5.91 o
   2   0   3        864.88        885.27         8.74 o
   4   0   3       1558.86       1458.51         9.95 o
   6   0   3        580.48        630.85        11.94 o
   8   0   3        226.56        228.80         5.45 o
  10   0   3         56.20         59.60         4.87 o
  12   0   3         54.23         66.35         5.65 o
   0   1   3        505.74        503.50         6.13 o
   1   1   3        854.94        831.87         5.78 o
   2   1   3        174.11        172.01         2.70 o
   3   1   3         40.01         39.89         1.18 o
   4   1   3         86.93         94.11         2.15 o
   5   1   3       2018.42       2090.03        14.48 o
   6   1   3        174.73        187.26         5.79 o
   7   1   3        164.99        160.01         3.70 o
   8   1   3         22.52         18.42         1.49 o
   9   1   3         64.24         63.98         4.42 o
  10   1   3          9.75         11.68         1.62 o
  11   1   3         19.78         22.09         2.31 o
  12   1   3         15.73         10.60         1.77 o
  13   1   3         27.44         28.55         3.20 o
   1   2   3        692.29        700.36         5.74 o
   2   2   3       1139.62       1139.48         9.92 o
   3   2   3        115.54        108.51         2.40 o
   4   2   3        617.89        632.13         5.58 o
   5   2   3        827.05        834.70         8.40 o
   6   2   3        587.21        609.82         7.30 o
   7   2   3        116.44        114.56         3.83 o
   8   2   3         45.90         42.17         2.47 o
   9   2   3        212.92        202.72         5.10 o
  10   2   3         80.86         82.85         4.05 o
  11   2   3         47.58         43.33         3.09 o
  12   2   3         21.91         25.80         2.92 o
  13   2   3          6.93         10.62         2.66 o
   0   3   3        484.50        480.42         7.15 o
   1   3   3        445.74        461.01         5.78 o
   2   3   3        984.94        975.50         8.09 o
   3   3   3         35.35         44.58         2.41 o
   4   3   3        305.80        292.53         3.95 o
   5   3   3         59.72         57.38         1.91 o
   6   3   3         90.89         96.69         2.80 o
   7   3   3        101.51         99.85         3.31 o
   8   3   3         34.93         31.41         1.97 o
   9   3   3         18.77         22.15         1.90 o
  10   3   3        117.68        120.01         4.45 o
  11   3   3         42.55         46.24         3.17 o
  12   3   3         44.74         44.20         5.02 o
  13   3   3          6.52          7.86         2.74 o
   1   4   3        914.11        847.33         8.92 o
   2   4   3         68.23         71.69         1.86 o
   3   4   3        677.32        658.22         6.48 o
   4   4   3        992.60       1000.59        10.50 o
   5   4   3        197.38        191.35         3.42 o
   6   4   3        120.09        121.75         3.48 o
   7   4   3        281.03        301.47         5.67 o
   8   4   3         17.74         19.27         1.56 o
   9   4   3        179.37        175.92         4.76 o
  10   4   3         49.13         40.40         2.60 o
  11   4   3         22.36         19.75         3.71 o
  12   4   3          1.76          0.66         1.53 o
  13   4   3         54.83         68.80         6.63 o
   0   5   3       2563.26       2612.69        48.82 o
   1   5   3        149.67        148.10         3.85 o
   2   5   3        148.00        161.34         2.79 o
   3   5   3        144.28        148.31         2.68 o
   4   5   3       1032.32       1060.60         7.98 o
   5   5   3         74.50         77.74         2.55 o
   6   5   3          4.75          4.76         0.72 o
   7   5   3         80.35         74.61         2.81 o
   8   5   3        134.46        125.12         3.78 o
   9   5   3          2.50          2.85         0.79 o
  10   5   3        223.52        220.20         9.36 o
  11   5   3         11.63          8.07         2.11 o
  12   5   3         46.63         50.82         4.70 o
  13   5   3          6.67          5.71         3.07 o
   1   6   3        164.36        168.77         5.00 o
   2   6   3         32.86         28.14         1.20 o
   3   6   3        319.02        332.67         5.15 o
   4   6   3         79.63         78.75         3.30 o
   5   6   3         18.10         17.22         1.54 o
   6   6   3        417.84        423.13         7.05 o
   7   6   3        743.75        723.91        10.51 o
   8   6   3         93.16         97.63         3.78 o
   9   6   3         29.63         42.58         4.09 o
  10   6   3         16.71         12.88         2.43 o
  11   6   3          2.15          2.14         1.65 o
  12   6   3          2.25          3.47         2.03 o
  13   6   3         34.38         41.00         4.52 o
   0   7   3        259.92        291.87        10.96 o
   1   7   3        482.05        462.43         7.22 o
   2   7   3        199.72        180.05         2.94 o
   3   7   3        109.35        110.13         2.71 o
   4   7   3        348.70        343.79         5.94 o
   5   7   3         93.81         92.45         3.34 o
   6   7   3        163.44        148.30         5.56 o
   7   7   3        625.89        614.90        11.74 o
   8   7   3          5.32          2.94         1.33 o
   9   7   3         26.44         23.65         3.65 o
  10   7   3         83.94         83.46         6.47 o
  11   7   3         77.21         84.30         5.97 o
  12   7   3          9.91          7.36         2.16 o
   1   8   3        150.43        143.62         3.32 o
   2   8   3        447.19        445.32         4.81 o
   3   8   3        197.54        200.90         4.49 o
   4   8   3         14.42         14.47         1.21 o
   5   8   3         18.08         17.43         1.78 o
   6   8   3         23.72         26.75         2.54 o
   7   8   3        449.48        464.93        10.43 o
   8   8   3         48.95         52.96         3.74 o
   9   8   3         26.73         26.57         2.86 o
  10   8   3         70.59         72.50         4.69 o
  11   8   3          0.88          2.37         2.45 o
  12   8   3          6.96          6.63         2.23 o
   0   9   3         20.75         38.63         4.63 o
   1   9   3        164.74        167.16         2.93 o
   2   9   3         20.85         21.46         1.20 o
   3   9   3        363.06        360.00         5.36 o
   4   9   3         39.19         41.59         2.29 o
   5   9   3        285.64        282.33         6.18 o
   6   9   3          0.17          3.64         1.18 o
   7   9   3        383.97        410.21        12.52 o
   8   9   3        189.24        200.59         7.32 o
   9   9   3          0.38         -0.37         1.20 o
  10   9   3          0.78          4.90         1.57 o
  11   9   3         13.59         12.21         2.61 o
   1  10   3         48.86         53.18         2.15 o
   2  10   3        362.79        335.10         5.56 o
   3  10   3        609.14        596.90         8.32 o
   4  10   3        222.84        224.59         5.42 o
   5  10   3         24.84         25.72         1.98 o
   6  10   3          7.59          6.26         1.23 o
   7  10   3         12.74         10.95         1.93 o
   8  10   3         73.56         78.44         4.74 o
   9  10   3         48.34         46.66         3.80 o
  10  10   3          9.35          8.55         2.73 o
  11  10   3          0.94          2.17         1.54 o
   0  11   3         84.58         77.30         4.05 o
   1  11   3        197.49        192.88         4.37 o
   2  11   3         13.48         11.56         1.21 o
   3  11   3        177.59        191.81         4.96 o
   4  11   3         68.88         65.95         3.36 o
   5  11   3         88.32         84.35         4.18 o
   6  11   3         94.96        100.45         4.68 o
   7  11   3         43.77         44.54         3.29 o
   8  11   3         98.91        106.47         5.65 o
   9  11   3         41.60         36.22         3.51 o
  10  11   3         13.76         10.90         2.16 o
   1  12   3         48.62         51.14         3.38 o
   2  12   3        944.31        919.14        14.05 o
   3  12   3        307.73        328.62         9.75 o
   4  12   3         77.45         76.07         4.80 o
   5  12   3         30.88         26.55         2.98 o
   6  12   3         27.59         26.87         3.06 o
   7  12   3         25.41         25.02         2.99 o
   8  12   3          2.10          2.31         1.26 o
   9  12   3         85.57         94.58         6.64 o
  10  12   3          7.40          9.21         2.38 o
   0  13   3         73.23         66.18         6.35 o
   1  13   3         50.78         49.63         4.26 o
   2  13   3        191.27        198.98         6.76 o
   3  13   3         58.10         42.92         3.77 o
   4  13   3         33.83         39.52         3.65 o
   5  13   3          4.26          2.94         1.57 o
   6  13   3         84.76         85.30         5.39 o
   7  13   3          3.19          3.31         1.43 o
   8  13   3          6.10          5.61         1.89 o
   9  13   3         30.28         28.88         3.53 o
   1  14   3         25.86         23.98         2.95 o
   2  14   3         10.34          9.09         1.69 o
   3  14   3        128.94        135.30         6.65 o
   4  14   3         24.26         21.76         3.67 o
   5  14   3          0.81          0.99         1.40 o
   6  14   3         19.74         20.60         2.91 o
   7  14   3         19.13         19.62         2.80 o
   8  14   3         65.35         56.01         5.83 o
   0  15   3        159.70        176.83        10.95 o
   1  15   3        158.07        164.98         7.45 o
   2  15   3         23.27         23.17         2.84 o
   3  15   3         14.56         21.61         3.45 o
   4  15   3         20.47         22.72         2.92 o
   5  15   3         16.85         15.18         2.62 o
   6  15   3         13.40         17.68         2.91 o
   7  15   3         20.83         24.06         3.89 o
   1  16   3         16.86         13.89         2.91 o
   2  16   3          8.21         10.86         2.43 o
   3  16   3          9.23          6.36         1.66 o
   4  16   3         40.60         46.82         5.90 o
   5  16   3          4.39          6.12         1.97 o
   0  17   3         17.64         22.59         7.02 o
   1  17   3        113.97        115.04         8.93 o
   2  17   3          6.97          9.65         2.74 o
   3  17   3          3.66          3.38         1.56 o
   0   0   4       8278.28       8405.13        95.55 o
   2   0   4       1120.18       1107.66        12.48 o
   4   0   4        155.50        142.63         4.07 o
   6   0   4        578.94        596.12        10.81 o
   8   0   4         23.75         27.11         3.45 o
  10   0   4        123.23        117.46         7.51 o
  12   0   4         37.44         35.35         7.87 o
   1   1   4        613.17        629.05         6.97 o
   2   1   4        214.69        207.25         3.66 o
   3   1   4        666.26        624.26         6.61 o
   4   1   4        513.99        512.36         7.00 o
   5   1   4         29.97         32.80         1.60 o
   6   1   4        237.52        226.61         4.07 o
   7   1   4         11.92         12.99         1.32 o
   8   1   4         29.55         24.09         1.92 o
   9   1   4        136.26        142.43         5.61 o
  10   1   4        101.03         97.17         5.01 o
  11   1   4        141.37        145.03         6.07 o
  12   1   4          0.08          1.47         1.63 o
  13   1   4         13.08         16.38         3.39 o
   0   2   4       4108.46       4190.19       109.93 o
   1   2   4        800.79        794.42         8.52 o
   2   2   4        107.45         93.95         2.83 o
   3   2   4         11.67         11.57         1.03 o
   4   2   4        102.50        101.99         2.90 o
   5   2   4         79.80         78.82         3.65 o
   6   2   4        292.71        286.62         4.75 o
   7   2   4         29.71         31.20         1.95 o
   8   2   4         47.31         49.92         3.27 o
   9   2   4         36.62         37.80         2.92 o
  10   2   4        183.84        176.16         7.20 o
  11   2   4         64.81         59.43         3.95 o
  12   2   4          6.74          4.76         2.19 o
  13   2   4         29.54         34.95         4.92 o
   1   3   4        771.35        790.05        10.43 o
   2   3   4        302.22        286.86         5.02 o
   3   3   4        181.67        193.39         4.11 o
   4   3   4        145.13        130.72         3.29 o
   5   3   4        110.63        114.53         3.72 o
   6   3   4         19.64         17.33         1.30 o
   7   3   4         50.69         48.39         2.38 o
   8   3   4        182.66        187.00         5.07 o
   9   3   4         35.93         38.58         2.44 o
  10   3   4        183.67        179.17         6.46 o
  11   3   4         34.12         34.47         6.59 o
  12   3   4         21.77         25.39         5.22 o
   0   4   4        197.80        207.11         6.93 o
   1   4   4         62.77         69.59         3.07 o
   2   4   4        163.57        153.87         3.22 o
   3   4   4         78.04         81.57         2.58 o
   4   4   4         89.89         94.42         3.18 o
   5   4   4        122.57        118.17         3.72 o
   6   4   4         80.38         82.19         5.38 o
   7   4   4         64.11         70.82         2.82 o
   8   4   4         87.72         87.51         3.43 o
   9   4   4        267.67        277.74         7.09 o
  10   4   4         57.34         54.60        12.71 o
  11   4   4        122.05        122.07         8.74 o
  12   4   4          6.24          5.40         2.28 o
   1   5   4         56.25         66.89         2.95 o
   2   5   4        497.26        529.66         9.28 o
   3   5   4         56.58         51.57         2.05 o
   4   5   4        411.63        399.29         6.24 o
   5   5   4         96.98         91.05         3.40 o
   6   5   4        101.99        107.44         4.10 o
   7   5   4          0.96          2.11         1.29 o
   8   5   4        105.70        110.58         4.95 o
   9   5   4        161.92        163.77         8.04 o
  10   5   4         44.05         43.70         4.44 o
  11   5   4          5.81          3.02         1.99 o
  12   5   4          1.73          1.38         1.81 o
   0   6   4        389.96        376.14        13.50 o
   1   6   4        284.84        290.01         6.87 o
   2   6   4        187.82        188.18         4.79 o
   3   6   4         35.16         34.55         1.47 o
   4   6   4         18.78         19.70         1.24 o
   5   6   4        408.12        417.10         8.25 o
   6   6   4        167.13        163.21         7.92 o
   7   6   4          0.38          0.97         1.32 o
   8   6   4         70.80         70.75         4.03 o
   9   6   4        168.86        163.77         8.21 o
  10   6   4         31.81         36.26         4.06 o
  11   6   4         67.19         62.80         6.62 o
  12   6   4         11.31         11.55         3.22 o
   1   7   4         84.96         86.98         4.78 o
   2   7   4        407.61        405.40        10.14 o
   3   7   4        225.71        235.86         7.86 o
   4   7   4         40.82         47.83         3.67 o
   5   7   4        120.61        111.82         4.53 o
   6   7   4        163.01        172.62         5.84 o
   7   7   4         67.22         69.29         3.91 o
   8   7   4         95.23         98.40         4.80 o
   9   7   4          7.25          3.79         2.72 o
  10   7   4          8.79         11.98         2.29 o
  11   7   4          5.57          2.58         1.62 o
   0   8   4        372.29        348.31        13.83 o
   1   8   4          8.88          9.66         1.77 o
   2   8   4        182.06        183.43         7.05 o
   3   8   4         12.12         10.78         2.38 o
   4   8   4          8.86         15.09         2.66 o
   5   8   4         92.62         89.28         4.13 o
   6   8   4         63.88         65.32         3.71 o
   7   8   4         28.21         24.53         2.45 o
   8   8   4        193.66        176.98         6.54 o
   9   8   4          8.11          6.17         1.56 o
  10   8   4          5.52          5.80         1.76 o
  11   8   4         17.09         15.32         2.52 o
   1   9   4        135.42        129.67         8.46 o
   2   9   4         71.81         69.28         4.53 o
   3   9   4        111.49        119.47         5.95 o
   4   9   4        182.06        186.82         8.93 o
   5   9   4         66.19         61.41         3.52 o
   6   9   4         64.40         63.40         3.76 o
   7   9   4          4.32          5.94         1.46 o
   8   9   4         15.36         14.26         2.05 o
   9   9   4         98.52         96.48         5.99 o
  10   9   4          1.72          0.52         1.64 o
  11   9   4          1.60          2.62         1.49 o
   0  10   4        164.21        167.90        10.18 o
   1  10   4         33.25         35.68         3.48 o
   2  10   4        180.10        188.37         8.44 o
   3  10   4        174.98        170.24         9.75 o
   4  10   4        171.65        168.65         7.34 o
   5  10   4         65.00         69.10         4.80 o
   6  10   4        134.60        133.44         6.71 o
   7  10   4          3.72          6.57         1.82 o
   8  10   4         36.99         37.83         3.86 o
   9  10   4          1.81          2.50         1.82 o
  10  10   4          0.65          1.58         1.52 o
   1  11   4         41.83         51.36         4.15 o
   2  11   4        211.00        207.30         8.19 o
   3  11   4        171.31        159.11         7.24 o
   4  11   4          0.24         -0.48         1.28 o
   5  11   4          7.48          5.07         1.67 o
   6  11   4         16.16         14.28         2.44 o
   7  11   4         34.80         30.49         3.45 o
   8  11   4         56.64         49.22         4.42 o
   9  11   4         33.31         38.97         4.06 o
   0  12   4         77.07         65.69         8.22 o
   1  12   4         44.55         52.89         4.32 o
   2  12   4          1.03          0.87         1.40 o
   3  12   4          0.85          0.08         1.39 o
   4  12   4         44.69         41.62         3.95 o
   5  12   4         42.93         40.09         3.97 o
   6  12   4          8.81          9.38         2.13 o
   7  12   4         43.44         40.17         4.14 o
   8  12   4          5.59          5.33         2.35 o
   9  12   4          6.76          7.20         2.15 o
   1  13   4         10.15         12.84         2.34 o
   2  13   4         28.04         27.60         3.95 o
   3  13   4         99.68         97.26         5.94 o
   4  13   4         49.41         48.00         4.34 o
   5  13   4          0.24          2.27         1.59 o
   6  13   4         11.88         16.44         2.85 o
   7  13   4         38.50         36.80         5.87 o
   8  13   4         26.96         30.65         3.66 o
   0  14   4         18.04         21.14         4.29 o
   1  14   4         72.79         76.80         5.43 o
   2  14   4          7.30          6.72         2.15 o
   3  14   4         21.25         22.01         3.06 o
   4  14   4         19.43         14.00         2.58 o
   5  14   4         16.43         14.15         2.68 o
   6  14   4         17.41         15.23         3.88 o
   7  14   4         46.47         52.90         4.83 o
   1  15   4         14.72         19.88         3.01 o
   2  15   4          6.35          0.97         2.01 o
   3  15   4         19.42         21.69         3.11 o
   4  15   4         16.91         18.14         2.94 o
   5  15   4         12.10          8.24         1.94 o
   0  16   4         18.61         13.43         3.69 o
   1  16   4          8.51          6.33         2.04 o
   2  16   4         11.84         15.95         3.37 o
   3  16   4         12.91         14.13         2.65 o
   4  16   4         35.01         45.10         4.99 o
   2   0   5        342.04        334.09        27.69 o
   4   0   5         42.63         41.92         2.83 o
   6   0   5         39.66         32.01         2.93 o
   8   0   5         16.13         20.12         2.57 o
  10   0   5         38.47         38.55         4.13 o
  12   0   5         20.77         22.55         3.96 o
   0   1   5        166.14        151.14         8.28 o
   1   1   5        201.24        193.17         5.36 o
   2   1   5         63.29         58.71         3.08 o
   3   1   5          0.34          0.51         0.59 o
   4   1   5         42.59         39.19         2.43 o
   5   1   5        494.45        506.31         8.36 o
   6   1   5        130.91        131.69         4.41 o
   7   1   5         54.79         52.53         2.64 o
   8   1   5         17.45         15.22         1.74 o
   9   1   5         24.07         24.63         2.79 o
  10   1   5          4.30          3.61         1.24 o
  11   1   5         43.33         45.71         3.42 o
  12   1   5         11.36         11.62         4.36 o
   1   2   5        273.38        276.04         7.79 o
   2   2   5        247.24        252.44         7.47 o
   3   2   5          5.94          4.70         0.92 o
   4   2   5        463.29        462.98         7.28 o
   5   2   5        161.58        160.28         5.12 o
   6   2   5        115.18        125.19         4.28 o
   7   2   5         13.25         11.51         1.56 o
   8   2   5          6.30          5.24         1.09 o
   9   2   5         81.88         79.25         3.93 o
  10   2   5         17.06         16.07         2.03 o
  11   2   5          5.39          4.07         1.96 o
  12   2   5          7.46          6.17         2.06 o
   0   3   5         54.32         53.55         4.87 o
   1   3   5         77.71         82.45         4.25 o
   2   3   5        145.59        139.96         3.95 o
   3   3   5          9.56          6.95         1.15 o
   4   3   5         46.75         44.74         3.11 o
   5   3   5         86.71         90.08         3.88 o
   6   3   5         12.12         16.56         2.28 o
   7   3   5         64.20         65.04         3.78 o
   8   3   5          0.40          0.24         0.89 o
   9   3   5          2.20          2.39         1.02 o
  10   3   5         18.99         23.40         2.96 o
  11   3   5         10.37         14.25         2.79 o
   1   4   5         12.92         10.47         1.69 o
   2   4   5        114.47        104.10         4.29 o
   3   4   5         56.08         61.60         3.38 o
   4   4   5        198.53        186.90         5.38 o
   5   4   5        103.44         90.10         5.03 o
   6   4   5        207.60        205.96         6.44 o
   7   4   5        102.31        108.99         5.86 o
   8   4   5          1.92         -0.54         3.25 o
   9   4   5         15.02         14.56         2.47 o
  10   4   5         11.47          8.29         2.42 o
  11   4   5         12.86          5.98         2.70 o
   0   5   5        652.37        709.35        16.61 o
   1   5   5         26.82         23.49         2.04 o
   2   5   5         17.26         19.08         1.89 o
   3   5   5         54.42         52.33         5.61 o
   4   5   5        206.13        201.18         6.04 o
   5   5   5         15.70         18.70         2.59 o
   6   5   5         64.53         66.20         4.67 o
   7   5   5         27.68         27.00         3.16 o
   8   5   5         37.66         34.95         4.55 o
   9   5   5         14.14         13.30         2.41 o
  10   5   5        111.97        111.60         6.76 o
  11   5   5          7.79          6.41         2.19 o
   1   6   5         38.84         35.30         2.47 o
   2   6   5         37.38         35.72         2.80 o
   3   6   5        209.32        213.33         6.48 o
   4   6   5          5.00          6.02         1.82 o
   5   6   5          2.66          2.99         1.51 o
   6   6   5        137.81        140.74         6.80 o
   7   6   5        341.39        337.63        10.68 o
   8   6   5         60.19         63.26         4.82 o
   9   6   5         10.34         11.66         3.04 o
  10   6   5          5.09          8.49         2.15 o
  11   6   5          2.09          0.47         1.49 o
   0   7   5          0.68         -0.34         1.72 o
   1   7   5        132.64        137.35         7.77 o
   2   7   5         54.52         53.05         4.96 o
   3   7   5          9.81          9.71         2.43 o
   4   7   5        209.79        203.80         8.12 o
   5   7   5         57.91         56.08         4.40 o
   6   7   5         16.79         15.72         2.52 o
   7   7   5        162.30        177.53         7.96 o
   8   7   5         20.75         23.02         3.17 o
   9   7   5          9.91          7.91         2.04 o
  10   7   5         17.76         17.40         2.91 o
   1   8   5          8.78          5.62         2.02 o
   2   8   5         54.53         67.82         6.12 o
   3   8   5         90.38         85.34         6.42 o
   4   8   5         45.98         43.96         4.48 o
   5   8   5          6.20          2.38         1.40 o
   6   8   5         14.67         14.19         2.40 o
   7   8   5         92.96         92.12         6.00 o
   8   8   5         13.78         23.40         3.19 o
   9   8   5         10.06         11.51         2.36 o
  10   8   5         18.09         16.58         2.83 o
   0   9   5         22.77         16.21         3.59 o
   1   9   5        157.78        151.81         9.77 o
   2   9   5         48.32         53.50         5.23 o
   3   9   5        171.49        175.92        11.71 o
   4   9   5         34.15         29.02         3.32 o
   5   9   5         82.51         78.51         5.41 o
   6   9   5          1.58          1.59         1.47 o
   7   9   5         98.32        112.79         6.66 o
   8   9   5         40.31         33.54         3.85 o
   9   9   5          0.49         -0.90         1.69 o
   1  10   5          2.26          2.07         1.72 o
   2  10   5        260.69        258.95        11.55 o
   3  10   5        230.13        218.35        10.70 o
   4  10   5         41.48         49.94         4.83 o
   5  10   5          2.60          3.63         2.46 o
   6  10   5         13.02         11.74         2.60 o
   7  10   5          9.74         10.08         2.38 o
   8  10   5         56.38         55.48         5.53 o
   9  10   5         18.01         14.76         2.77 o
   0  11   5          4.02          4.05         2.01 o
   1  11   5         52.27         57.44         5.59 o
   2  11   5          1.89          4.33         2.11 o
   3  11   5         71.97         74.52         6.58 o
   4  11   5         34.07         39.36         4.07 o
   5  11   5          9.94          8.74         2.59 o
   6  11   5         45.17         50.31         4.63 o
   7  11   5         24.95         25.74         3.50 o
   8  11   5         73.06         81.03         6.06 o
   1  12   5         12.97         14.51         2.99 o
   2  12   5        182.83        181.87        10.21 o
   3  12   5         88.98         91.40         8.49 o
   4  12   5        103.52         97.66         6.43 o
   5  12   5          1.32         -0.34         1.57 o
   6  12   5         13.82         13.33         3.11 o
   7  12   5          0.94          0.23         1.49 o
   0  13   5         15.68         18.54         4.35 o
   1  13   5         23.01         28.90         4.24 o
   2  13   5         73.16         76.14         6.82 o
   3  13   5         17.96         14.92         3.38 o
   4  13   5          7.45         10.68         3.66 o
   5  13   5          1.32          2.42         2.62 o
   6  13   5         33.01         36.39         4.12 o
   1  14   5         33.95         38.08         5.02 o
   2  14   5         24.07         21.46         3.86 o
   3  14   5         46.67         39.50         5.14 o
   4  14   5          7.31          4.31         3.36 o
   5  14   5          0.48         -2.09         2.14 o
   0  15   5         45.95         52.49         7.11 o
   1  15   5         73.82         79.40         7.26 o
   2  15   5         26.18         26.22         4.24 o
   3  15   5         11.36          9.87         5.18 o
   0   0   6        915.86       1184.96        36.03 o
   2   0   6        176.45        193.67        12.02 o
   4   0   6         15.38         19.48         5.09 o
   6   0   6         96.67        108.61         6.94 o
   8   0   6         21.59         22.38         3.37 o
  10   0   6         69.55         78.27         7.31 o
   1   1   6         68.22         57.63         4.04 o
   2   1   6         13.36         13.21         2.11 o
   3   1   6        196.22        195.88         7.43 o
   4   1   6        119.05        122.52         5.96 o
   5   1   6         26.91         28.29         2.66 o
   6   1   6         36.35         35.75         3.13 o
   7   1   6          0.91          1.04         1.18 o
   8   1   6          2.69          3.20         1.16 o
   9   1   6         32.41         29.77         3.07 o
  10   1   6         24.37         20.39         3.66 o
   0   2   6        824.17        820.94        20.91 o
   1   2   6        157.09        141.84         6.22 o
   2   2   6         63.82         63.03         4.21 o
   3   2   6         23.76         30.11         3.03 o
   4   2   6         20.24         18.14         2.18 o
   5   2   6          7.28          6.50         1.53 o
   6   2   6        166.16        172.34         6.54 o
   7   2   6         18.87         20.36         2.42 o
   8   2   6          2.17          1.94         1.58 o
   9   2   6         24.45         25.70         2.77 o
  10   2   6         58.54         54.96         4.55 o
   1   3   6        225.92        226.49         7.76 o
   2   3   6         91.59         93.94         5.08 o
   3   3   6         46.56         64.07         4.25 o
   4   3   6          2.07          0.53         1.06 o
   5   3   6         33.09         33.04         2.89 o
   6   3   6          5.16         12.33         2.54 o
   7   3   6          8.93          6.46         1.78 o
   8   3   6         50.45         56.17         4.66 o
   9   3   6          3.56         10.08         2.30 o
  10   3   6         53.49         54.53         4.77 o
   0   4   6        114.17        106.54         7.44 o
   1   4   6         84.51         83.08         4.64 o
   2   4   6        100.76         93.43         4.98 o
   3   4   6         24.35         20.88         2.23 o
   4   4   6         62.95         68.34         3.97 o
   5   4   6         29.71         33.58         3.57 o
   6   4   6          1.08         -1.60         1.70 o
   7   4   6          9.95          9.00         2.14 o
   8   4   6         20.61         16.99         3.32 o
   9   4   6         55.38         55.00         4.89 o
  10   4   6          6.57          5.28         2.42 o
   1   5   6         20.21         18.18         2.18 o
   2   5   6         61.25         66.99         4.12 o
   3   5   6         11.59          9.07         1.92 o
   4   5   6        109.37        119.30         7.74 o
   5   5   6         26.86         31.43         5.77 o
   6   5   6         42.60         44.46         4.16 o
   7   5   6          1.14          2.21         1.63 o
   8   5   6         43.42         38.78         4.01 o
   9   5   6         47.50         50.19         4.66 o
  10   5   6         11.76          9.21         2.38 o
   0   6   6        120.51        181.84        21.65 o
   1   6   6         64.54         61.32         4.13 o
   2   6   6         53.59         49.40         4.00 o
   3   6   6          5.16         14.41         3.12 o
   4   6   6         20.21         16.25         3.17 o
   5   6   6        190.46        213.75        10.68 o
   6   6   6         16.99         15.73         3.57 o
   7   6   6          6.35          7.53         2.11 o
   8   6   6         47.09         50.17         4.70 o
   9   6   6         66.51         72.14         5.67 o
   1   7   6          0.43         -1.97         2.69 o
   2   7   6        131.47        135.08         8.50 o
   3   7   6         39.02         36.33         4.53 o
   4   7   6         29.89         27.06         6.66 o
   5   7   6         64.98         70.04         7.68 o
   6   7   6         12.96         14.99         2.67 o
   7   7   6         21.14         29.31         3.65 o
   8   7   6         22.64         19.82         3.21 o
   9   7   6         19.71         22.36         3.55 o
   0   8   6         60.92         68.89        11.21 o
   1   8   6          0.88         -2.13         2.13 o
   2   8   6         36.76         32.05         4.34 o
   3   8   6         13.64         13.69         3.09 o
   4   8   6         10.36          8.19         3.28 o
   5   8   6         19.61         19.84         3.89 o
   6   8   6         25.05         27.48         3.61 o
   7   8   6         13.10         14.36         2.68 o
   8   8   6         57.02         59.51         7.76 o
   1   9   6         24.18         25.69         4.19 o
   2   9   6         17.17         13.80         5.69 o
   3   9   6         38.78         39.02         4.94 o
   4   9   6         49.61         52.73         5.82 o
   5   9   6         35.85         36.44         8.09 o
   6   9   6          4.96          3.88         2.43 o
   7   9   6          7.44         10.30         2.47 o
   8   9   6         13.22         15.38         2.96 o
   0  10   6        123.16        149.68        16.77 o
   1  10   6          7.86          4.92         2.10 o
   2  10   6         26.85         23.84         3.91 o
   3  10   6         41.75         48.17         5.61 o
   4  10   6         50.84         53.76         5.85 o
   5  10   6         19.73         22.08         6.29 o
   6  10   6         31.54         35.28         4.13 o
   7  10   6          5.93          3.82         2.26 o
   1  11   6         11.00          6.66         2.30 o
   2  11   6         31.38         38.24         5.08 o
   3  11   6         16.18         16.82         4.12 o
   4  11   6          7.12          3.92         2.42 o
   5  11   6          6.38          1.96         1.81 o
   6  11   6         26.40         29.38         3.97 o
   0  12   6          6.04         -0.34         4.28 o
   1  12   6         10.48          9.96         3.05 o
   2  12   6          9.91          8.46         3.00 o
   3  12   6          1.90          3.09         2.20 o
   4  12   6          1.51          1.97         2.21 o
   5  12   6          3.46          1.25         1.88 o
   1  13   6          2.40          0.39         2.27 o
   2  13   6         16.26         17.02         3.84 o
   3  13   6         43.41         34.32         6.38 o
   2   0   7         44.72         47.17         5.81 o
   4   0   7         57.29         74.36        10.57 o
   6   0   7          5.51          6.42         2.77 o
   8   0   7          0.74          0.94         3.25 o
   0   1   7         93.12        109.98         8.56 o
   1   1   7         41.52         45.03         3.93 o
   2   1   7         24.18         24.90         2.95 o
   3   1   7          1.14          1.01         1.43 o
   4   1   7          6.04          7.99         2.14 o
   5   1   7         41.54         37.37         3.77 o
   6   1   7         28.20         27.12         3.76 o
   7   1   7         20.58         20.45         3.97 o
   8   1   7         13.98         15.02         4.11 o
   9   1   7          7.50          9.03         3.27 o
   1   2   7         30.35         29.51         3.11 o
   2   2   7         85.08         98.79         5.71 o
   3   2   7          0.36         -0.56         1.29 o
   4   2   7         78.77         76.45         5.14 o
   5   2   7         22.90         21.76         3.71 o
   6   2   7          5.76          7.74         2.27 o
   7   2   7          5.68          5.81         2.01 o
   8   2   7          1.42         -2.69         2.69 o
   0   3   7          0.56         -1.28         2.12 o
   1   3   7          8.03          5.08         1.64 o
   2   3   7         35.27         35.56         3.55 o
   3   3   7          3.45          1.90         1.25 o
   4   3   7          5.40          9.53         2.50 o
   5   3   7         30.31         31.32         4.18 o
   6   3   7         22.18         22.47         3.26 o
   7   3   7         17.53         12.01         3.08 o
   8   3   7          1.02          5.25         2.48 o
   1   4   7         12.20         13.43         2.34 o
   2   4   7         26.70         27.62         3.76 o
   3   4   7          0.28         -0.10         1.51 o
   4   4   7         16.67         19.70         3.37 o
   5   4   7         21.89         21.62         3.08 o
   6   4   7         78.16         74.11         6.63 o
   7   4   7         15.84         18.52         3.65 o
   8   4   7          1.79          2.98         2.07 o
   0   5   7        110.28        107.68         8.02 o
   1   5   7          7.00          5.48         2.22 o
   2   5   7         19.03         29.08         3.95 o
   3   5   7         16.90         17.21         3.06 o
   4   5   7         30.92         32.62         3.69 o
   5   5   7         20.58         23.49         4.10 o
   6   5   7         21.98         23.71         4.05 o
   7   5   7         11.72         12.52         2.96 o
   8   5   7          3.42          2.51         2.68 o
   1   6   7          8.43          3.93         2.77 o
   2   6   7         13.40         19.86         3.27 o
   3   6   7         35.52         35.90         5.85 o
   4   6   7         22.95         26.71         4.32 o
   5   6   7          0.91         -1.51         2.17 o
   6   6   7         11.88         11.91         3.20 o
   7   6   7        108.00        105.05         8.37 o
   0   7   7          1.89         35.86         9.16 o
   1   7   7         15.33         25.56         5.17 o
   2   7   7          4.21          3.67         3.00 o
   3   7   7         10.32          4.95         3.02 o
   4   7   7         74.33         76.43         7.11 o
   5   7   7         20.45         15.58         3.37 o
   6   7   7         12.76          8.35         3.86 o
   7   7   7         16.94         17.87         3.81 o
   1   8   7          0.28          0.59         2.94 o
   2   8   7          0.12          0.69         2.96 o
   3   8   7         41.74         39.15         5.19 o
   4   8   7          8.66          4.92         6.59 o
   5   8   7          0.79          1.42         2.61 o
   6   8   7          9.05          7.18         2.78 o
   0   9   7         10.65         16.00         5.99 o
   1   9   7         67.91         92.25         9.71 o
   2   9   7         21.08         20.08         4.62 o
   3   9   7         52.54         49.95         5.91 o
   4   9   7         13.76         14.61         3.49 o
   5   9   7         10.28          7.41         2.74 o
   1  10   7          1.94         -0.80         2.83 o
   2  10   7         55.78         59.94        15.45 o
   3  10   7         58.18         58.20         6.45 o
   4  10   7         37.20         36.22         5.42 o
   0  11   7          5.91         14.46         6.68 o
   1  11   7         13.51          9.14         3.61 o
   2  11   7         11.01         14.34         4.60 o
   0   0   8        100.33        179.46        16.60 o
   2   0   8         23.44         13.86         3.57 o
   4   0   8          0.47          0.60         3.42 o
   6   0   8         42.13         35.43         8.30 o
   1   1   8          8.07         10.32         2.33 o
   2   1   8          4.13          5.02         1.91 o
   3   1   8         40.26         40.58         4.04 o
   4   1   8          9.70          6.73         2.30 o
   5   1   8         10.83         10.28         2.80 o
   6   1   8          3.47          7.28         3.06 o
   0   2   8        202.46        194.24        12.07 o
   1   2   8         18.90         16.07         2.81 o
   2   2   8          6.10          4.74         2.41 o
   3   2   8          7.88          8.47         2.50 o
   4   2   8         11.07         11.10         3.14 o
   5   2   8          1.98          2.99         1.92 o
   6   2   8         28.57         29.31         5.86 o
   1   3   8         60.21         68.32         6.20 o
   2   3   8          5.10          5.31         2.88 o
   3   3   8         14.19          9.47         2.56 o
   4   3   8          6.38         10.27         3.36 o
   5   3   8          9.07          4.98         2.04 o
   0   4   8         15.80         17.80         6.68 o
   1   4   8         50.40         51.00         6.31 o
   2   4   8         15.37         14.25         3.00 o
   3   4   8         11.98          4.59         1.97 o
   4   4   8         17.42         25.73         4.34 o
   5   4   8         12.21         19.64         3.52 o
   1   5   8         12.71         14.97         4.11 o
   2   5   8         23.11         20.62         4.95 o
   3   5   8          4.58          4.84         2.14 o
   4   5   8          3.09          0.25         1.78 o
   5   5   8         11.20         11.05         8.26 o
   0   6   8         10.79          0.00         3.51 o
   1   6   8          8.62          7.07         2.83 o
   2   6   8         34.79         35.00         6.41 o
   3   6   8          1.41          0.27         3.21 o
   4   6   8          4.87          5.16         2.80 o
   1   7   8          1.66          7.47         3.59 o
   2   7   8         15.19         18.95         4.71 o
   3   7   8          1.92          1.55         2.28 o
   0   8   8         24.21         47.50        10.44 o
   1   8   8          0.56         -3.47         3.47 o
                                                
